# Supplementary material for: Metagenomic analysis reveals distinct changes in the gut microbiome of obese Chinese children
Source: BMC Genomics. 2023 Nov 29;24:721. doi: 10.1186/s12864-023-09805-4 (PMC10685578; doi:10.1186/s12864-023-09805-4)
Supplement: Supplementary file 1 — Additional file 1. [file 12864_2023_9805_MOESM1_ESM.csv]

Table S1. The basic characteristics of participants
Sample	Months Of Age	Sex	BMI (kg/m2)	Category (WS/T 586-2018)
C01	77	female	13.34	control
C02	70	female	13.55	control
C03	65	female	14.92	control
C04	69	male	14.91	control
C05	65	male	14	control
C06	66	female	13.97	control
C07	72	female	14.1	control
C08	77	male	14.87	control
C09	64	female	14.23	control
C10	63	male	14.66	control
C11	72	male	14.67	control
C12	74	male	14.69	control
C13	64	male	15.75	control
C14	73	female	13.41	control
C15	64	female	15.22	control
C16	61	male	14.33	control
C17	63	male	14.51	control
C18	63	male	13.21	control
C19	65	female	12.48	control
C20	63	female	12.25	control
C21	62	female	13.24	control
C22	92	female	17.09	control
PF01	141	female	26.28	obese
PF02	70	female	21.49	obese
PF03	180	female	30.61	obese
PF04	141	female	27.97	obese
PF05	69	female	22.88	obese
PF06	102	female	20.7	obese
PF07	69	female	20.18	obese
PF08	84	female	21.8	obese
PF09	96	female	21.27	obese
PF10	87	male	24.31	obese
PF11	91	male	23.79	obese
PF12	76	female	18.96	obese
PF13	64	male	19.02	obese
PF14	135	male	23.76	obese
PF15	137	female	24.43	obese
PF16	105	female	27.78	obese
PF17	180	male	26.65	obese
PF18	108	male	26.73	obese
PF19	132	male	23.31	obese
PF20	84	male	22.78	obese
PF21	121	female	22.8	obese
PF22	169	male	30.1	obese
PF23	64	female	19.65	obese
W1	64	male	17.45	overweight
W2	145	female	22.82	overweight
W3	153	male	22.75	overweight
W4	119	male	21.25	overweight
W5	69	female	17.89	overweight
W6	150	male	22.88	overweight
W7	103	female	18.96	overweight
W8	46	female	18.79	overweight
