# Supplementary material for: Metagenomic analysis reveals distinct changes in the gut microbiome of obese Chinese children
Source: BMC Genomics. 2023 Nov 29;24:721. doi: 10.1186/s12864-023-09805-4 (PMC10685578; doi:10.1186/s12864-023-09805-4)
Supplement: Supplementary file 3 — Additional file 3. [file 12864_2023_9805_MOESM3_ESM.xlsx]

## Sheet: Descriptions
Sheet1 Statistical outputs for differentially abundant species
Sheet2 Statistical outputs for differentially abundant KEGG K numbers
Sheet3 Statistical outputs for differentially abundant CAZy enzymes
Sheet4 Statistical outputs for differentially abundant ARGs
Sheet5 Statistical outputs for differentially abundant GO terms
Sheet6 Statistical outputs for differentially abundant taxa between obese Mexican children and obese Chinese children
Sheet7 Statistical outputs for F/B ratio in different age groups

## Sheet: Sheet1
obese Chinese children vs control Chinese children							obese Chinese children vs overweight Chinese children							overweight Chinese children vs control Chinese children
variable	statistic	p.value (Mann-Whitney U test)	p.value.adj (Benjamini-Hochberg method)	p.value.adj.signif			variable	statistic	p.value (Mann-Whitney U test)	p.value.adj (Benjamini-Hochberg method)	p.value.adj.signif			variable	statistic	p.value (Mann-Whitney U test)	p.value.adj (Benjamini-Hochberg method)	p.value.adj.signif
Simiduia_agarivorans	71	1.22e-05	0.0287085	*			Blautia_sp__SC05B48	86	0.80781	0.989449	ns			Blautia_sp__SC05B48	97	0.695993	1	ns
Campylobacter_rectus	65	5.43e-06	0.0192209	*			Blautia_producta	100	0.740024	0.977002	ns			Blautia_producta	143	0.00848055	1	ns
Burkholderia_mayonis	48	3.38e-06	0.0192209	*			Blautia_argi	71	0.362047	0.952214	ns			Blautia_argi	119	0.155501	1	ns
Blautia_sp__SC05B48	291	0.398177	0.653989	ns			Blautia_pseudococcoides	86	0.80781	0.989449	ns			Blautia_pseudococcoides	104	0.475068	1	ns
Blautia_producta	403	0.000448891	0.081879	ns			Blautia_coccoides	67.5	0.278502	0.952214	ns			Blautia_coccoides	99	0.62914	1	ns
Blautia_argi	389	0.00161531	0.101639	ns			Blautia_hansenii	63	0.197728	0.952214	ns			Blautia_hansenii	110	0.320208	1	ns
Blautia_pseudococcoides	306	0.235781	0.5355	ns			Lachnospiraceae_bacterium_GAM79	104	0.610535	0.952214	ns			Lachnospiraceae_bacterium_GAM79	106	0.419547	1	ns
Blautia_coccoides	346	0.0356977	0.246953	ns			Lachnospiraceae_bacterium_Choco86	92	1	1	ns			Lachnospiraceae_bacterium_Choco86	105	0.446832	1	ns
Blautia_hansenii	358	0.0176411	0.183273	ns			Lachnospiraceae_bacterium	80	0.610535	0.952214	ns			Lachnospiraceae_bacterium	133	0.0349295	1	ns
Lachnospiraceae_bacterium_GAM79	288	0.437157	0.689187	ns			Lachnospiraceae_bacterium_KM106-2	96	0.877011	0.992495	ns			Lachnospiraceae_bacterium_KM106-2	115	0.218808	1	ns
Lachnospiraceae_bacterium_Choco86	294	0.361327	0.621715	ns			Lachnospiraceae_bacterium_KGMB03038	82	0.674121	0.965541	ns			Lachnospiraceae_bacterium_KGMB03038	111	0.297891	1	ns
Lachnospiraceae_bacterium	396	0.000868459	0.0928903	ns			Lachnospiraceae_bacterium_oral_taxon_500	93	0.982362	1	ns			Lachnospiraceae_bacterium_oral_taxon_500	121	0.129382	1	ns
Lachnospiraceae_bacterium_KM106-2	291	0.398177	0.653989	ns			Anaerostipes_hadrus	55	0.100119	0.952214	ns			Anaerostipes_hadrus	111	0.297891	1	ns
Lachnospiraceae_bacterium_KGMB03038	346	0.0347831	0.243001	ns			Anaerostipes_rhamnosivorans	101	0.706805	0.974349	ns			Anaerostipes_rhamnosivorans	128	0.0630915	1	ns
Lachnospiraceae_bacterium_oral_taxon_500	331	0.0783568	0.337909	ns			Ruminococcus_gnavus	58	0.132475	0.952214	ns			Ruminococcus_gnavus	119	0.155501	1	ns
Anaerostipes_hadrus	394	0.001041	0.0945279	ns			Anaerobutyricum_hallii	94	0.947127	1	ns			Anaerobutyricum_hallii	118	0.169912	1	ns
Anaerostipes_rhamnosivorans	327	0.0953893	0.364116	ns			Roseburia_intestinalis	86	0.80781	0.989449	ns			Roseburia_intestinalis	84	0.872293	1	ns
Ruminococcus_gnavus	398	0.000722196	0.0881203	ns			Roseburia_hominis	89	0.911983	0.996796	ns			Roseburia_hominis	91	0.908591	1	ns
Anaerobutyricum_hallii	314	0.171178	0.453064	ns			Clostridium_scindens	101	0.706805	0.974349	ns			Clostridium_scindens	138	0.0179585	1	ns
Roseburia_intestinalis	255	0.973105	0.998773	ns			Lachnoclostridium_phocaeense	85	0.773706	0.982134	ns			Lachnoclostridium_phocaeense	115	0.218808	1	ns
Roseburia_hominis	270	0.710616	0.863501	ns			Lachnoclostridium_sp__YL32	82	0.674121	0.965541	ns			Lachnoclostridium_sp__YL32	123	0.106667	1	ns
Clostridium_scindens	412	0.000180543	0.070947	ns			Clostridium_hylemonae	80	0.610535	0.952214	ns			Clostridium_hylemonae	120	0.142005	1	ns
Lachnoclostridium_phocaeense	350	0.0274344	0.218459	ns			Lachnoclostridium_phytofermentans	85	0.773706	0.982134	ns			Lachnoclostridium_phytofermentans	116	0.201545	1	ns
Lachnoclostridium_sp__YL32	371	0.00675479	0.142273	ns			Enterocloster_bolteae	99	0.773706	0.982134	ns			Enterocloster_bolteae	117	0.185247	1	ns
Clostridium_hylemonae	361	0.0136167	0.172262	ns			Enterocloster_clostridioformis	82	0.674121	0.965541	ns			Enterocloster_clostridioformis	115	0.218808	1	ns
Lachnoclostridium_phytofermentans	320	0.132024	0.418984	ns			Lachnospira_eligens	80	0.610535	0.952214	ns			Lachnospira_eligens	54	0.117617	1	ns
Enterocloster_bolteae	306	0.235781	0.5355	ns			Lacrimispora_sphenoides	86	0.80781	0.989449	ns			Lacrimispora_sphenoides	120	0.142005	1	ns
Enterocloster_clostridioformis	315	0.164121	0.453064	ns			Lacrimispora_saccharolytica	84	0.740024	0.977002	ns			Lacrimispora_saccharolytica	106	0.419547	1	ns
Lachnospira_eligens	184	0.120612	0.402058	ns			Butyrivibrio_fibrisolvens	92	1	1	ns			Butyrivibrio_fibrisolvens	116	0.201545	1	ns
Lacrimispora_sphenoides	323	0.115197	0.395943	ns			Butyrivibrio_proteoclasticus	92	1	1	ns			Butyrivibrio_proteoclasticus	115	0.218808	1	ns
Lacrimispora_saccharolytica	295	0.349525	0.609294	ns			Butyrivibrio_hungatei	89	0.911983	0.996796	ns			Butyrivibrio_hungatei	111	0.297891	1	ns
Butyrivibrio_fibrisolvens	307	0.226891	0.525257	ns			Anaerotignum_propionicum	79	0.579728	0.952214	ns			Anaerotignum_propionicum	88	1	1	ns
Butyrivibrio_proteoclasticus	295	0.349525	0.609294	ns			Anaerocolumna_sedimenticola	85	0.773706	0.982134	ns			Anaerocolumna_sedimenticola	113	0.256326	1	ns
Butyrivibrio_hungatei	307	0.226891	0.525257	ns			Pseudobutyrivibrio_xylanivorans	94	0.947127	1	ns			Pseudobutyrivibrio_xylanivorans	103	0.504205	1	ns
Anaerotignum_propionicum	291	0.398177	0.653989	ns			Lachnoanaerobaculum_umeaense	92	1	1	ns			Lachnoanaerobaculum_umeaense	111	0.297891	1	ns
Anaerocolumna_sedimenticola	320	0.132024	0.418984	ns			Herbinix_luporum	79	0.579728	0.952214	ns			Herbinix_luporum	110	0.320208	1	ns
Pseudobutyrivibrio_xylanivorans	286	0.464296	0.710294	ns			Cellulosilyticum_sp__WCF-2	96	0.877011	0.992495	ns			Cellulosilyticum_sp__WCF-2	102	0.534229	1	ns
Lachnoanaerobaculum_umeaense	305	0.244908	0.54762	ns			Cellulosilyticum_lentocellum	96	0.874439	0.992495	ns			Cellulosilyticum_lentocellum	108	0.367879	1	ns
Herbinix_luporum	321	0.12622	0.410881	ns			Faecalibacterium_prausnitzii	86	0.80781	0.989449	ns			Faecalibacterium_prausnitzii	76	0.596741	1	ns
Cellulosilyticum_sp__WCF-2	286	0.464296	0.710294	ns			Ruthenibacterium_lactatiformans	101	0.706805	0.974349	ns			Ruthenibacterium_lactatiformans	126	0.0784281	1	ns
Cellulosilyticum_lentocellum	289	0.420165	0.673703	ns			Flavonifractor_plautii	72	0.386202	0.952214	ns			Flavonifractor_plautii	89	0.981679	1	ns
Faecalibacterium_prausnitzii	227	0.566119	0.780979	ns			Dysosmobacter_welbionis	112	0.386202	0.952214	ns			Dysosmobacter_welbionis	107	0.393216	1	ns
Ruthenibacterium_lactatiformans	369	0.00781124	0.144268	ns			Ruminococcus_bicirculans	116	0.295209	0.952214	ns			Ruminococcus_bicirculans	108	0.367879	1	ns
Flavonifractor_plautii	318	0.144238	0.43604	ns			Ruminococcus_sp__JE7A12	106	0.549648	0.952214	ns			Ruminococcus_sp__JE7A12	97	0.695993	1	ns
Dysosmobacter_welbionis	252	0.991033	1	ns			Ruminococcus_champanellensis	123.5	0.161625	0.952214	ns			Ruminococcus_champanellensis	116	0.201545	1	ns
Ruminococcus_bicirculans	227	0.566119	0.780979	ns			Ruminococcus_albus	105	0.579728	0.952214	ns			Ruminococcus_albus	107	0.393216	1	ns
Ruminococcus_sp__JE7A12	219	0.450613	0.6998	ns			Oscillibacter_sp__PEA192	119	0.236854	0.952214	ns			Oscillibacter_sp__PEA192	111	0.297891	1	ns
Ruminococcus_champanellensis	224	0.521226	0.752799	ns			Oscillibacter_valericigenes	118	0.255368	0.952214	ns			Oscillibacter_valericigenes	99	0.62914	1	ns
Ruminococcus_albus	229	0.597023	0.796406	ns			Caproiciproducens_sp__NJN-50	127	0.120928	0.952214	ns			Caproiciproducens_sp__NJN-50	119	0.155501	1	ns
Oscillibacter_sp__PEA192	257	0.937296	0.986503	ns			Acetivibrio_clariflavus	88	0.877011	0.992495	ns			Acetivibrio_clariflavus	101	0.565081	1	ns
Oscillibacter_valericigenes	206	0.294169	0.605185	ns			Acetivibrio_thermocellus	99	0.769163	0.982134	ns			Acetivibrio_thermocellus	114	0.23707	1	ns
Caproiciproducens_sp__NJN-50	229	0.597023	0.796406	ns			Acetivibrio_saccincola	99.5	0.751969	0.982134	ns			Acetivibrio_saccincola	117	0.185247	1	ns
Acetivibrio_clariflavus	319	0.138029	0.427123	ns			Ruminococcaceae_bacterium_CPB6	87	0.842261	0.992495	ns			Ruminococcaceae_bacterium_CPB6	85	0.906656	1	ns
Acetivibrio_thermocellus	288.5	0.426756	0.679321	ns			Ruminococcaceae_bacterium_LBM_19010	99	0.773706	0.982134	ns			Ruminococcaceae_bacterium_LBM_19010	132	0.0413219	1	ns
Acetivibrio_saccincola	297.5	0.317752	0.609294	ns			Ruminococcaceae_bacterium_JNU-WLY1368	120	0.213966	0.952214	ns			Ruminococcaceae_bacterium_JNU-WLY1368	127	0.0706403	1	ns
Ruminococcaceae_bacterium_CPB6	258.5	0.909605	0.971961	ns			Hungateiclostridiaceae_bacterium_KB18	95.5	0.889031	0.996796	ns			Hungateiclostridiaceae_bacterium_KB18	100	0.580199	1	ns
Ruminococcaceae_bacterium_LBM_19010	362	0.0137527	0.172262	ns			Ethanoligenens_harbinense	120	0.219277	0.952214	ns			Ethanoligenens_harbinense	116	0.201545	1	ns
Ruminococcaceae_bacterium_JNU-WLY1368	320	0.130921	0.418984	ns			Pseudoclostridium_thermosuccinogenes	94	0.947127	1	ns			Pseudoclostridium_thermosuccinogenes	119	0.155501	1	ns
Hungateiclostridiaceae_bacterium_KB18	280	0.536208	0.765841	ns			Clostridium_cellulosi	126	0.132475	0.952214	ns			Clostridium_cellulosi	119	0.155501	1	ns
Ethanoligenens_harbinense	224	0.521226	0.752799	ns			Ruminiclostridium_cellulolyticum	91	0.982362	1	ns			Ruminiclostridium_cellulolyticum	100	0.589621	1	ns
Pseudoclostridium_thermosuccinogenes	310	0.201637	0.492063	ns			Thermoclostridium_stercorarium	92	1	1	ns			Thermoclostridium_stercorarium	116	0.201545	1	ns
Clostridium_cellulosi	220.5	0.467466	0.712679	ns			Mageeibacillus_indolicus	80	0.610535	0.952214	ns			Mageeibacillus_indolicus	61.5	0.222559	1	ns
Ruminiclostridium_cellulolyticum	291	0.394495	0.65093	ns			Fastidiosipila_sanguinis	111	0.411266	0.952214	ns			Fastidiosipila_sanguinis	109	0.336294	1	ns
Thermoclostridium_stercorarium	324	0.109971	0.387003	ns			Massilistercora_timonensis	69	0.316544	0.952214	ns			Massilistercora_timonensis	111	0.297891	1	ns
Mageeibacillus_indolicus	235.5	0.69947	0.85645	ns			Flintibacter_sp__KGMB00164	94	0.947127	1	ns			Flintibacter_sp__KGMB00164	90	0.945085	1	ns
Fastidiosipila_sanguinis	267	0.759195	0.891935	ns			Aminipila_sp__JN-18	89	0.911983	0.996796	ns			Aminipila_sp__JN-18	137	0.0206444	1	ns
Massilistercora_timonensis	375	0.00501142	0.13026	ns			Aminipila_terrae	98	0.80781	0.989449	ns			Aminipila_terrae	111	0.297891	1	ns
Flintibacter_sp__KGMB00164	249	0.937296	0.986503	ns			Aminipila_butyrica	98	0.80781	0.989449	ns			Aminipila_butyrica	122	0.117617	1	ns
Aminipila_sp__JN-18	373	0.00582592	0.13518	ns			Mogibacterium_diversum	75	0.464084	0.952214	ns			Mogibacterium_diversum	119	0.155501	1	ns
Aminipila_terrae	292.5	0.375858	0.631767	ns			Mogibacterium_pumilum	94	0.947127	1	ns			Mogibacterium_pumilum	106	0.419547	1	ns
Aminipila_butyrica	331.5	0.0765425	0.334707	ns			Eubacterium_sulci	92	1	1	ns			Eubacterium_sulci	128	0.0630915	1	ns
Mogibacterium_diversum	371	0.00675479	0.142273	ns			Eubacterium_minutum	101.5	0.68449	0.971946	ns			Eubacterium_minutum	92	0.869604	1	ns
Mogibacterium_pumilum	303.5	0.256239	0.558829	ns			Intestinimonas_butyriciproducens	113	0.362047	0.952214	ns			Intestinimonas_butyriciproducens	108	0.367879	1	ns
Eubacterium_sulci	373	0.00582592	0.13518	ns			Carboxydocella_thermautotrophica	107	0.520318	0.952214	ns			Carboxydocella_thermautotrophica	102	0.526608	1	ns
Eubacterium_minutum	239	0.759195	0.891935	ns			Thermaerobacter_sp__FW80	115	0.316544	0.952214	ns			Thermaerobacter_sp__FW80	79	0.695993	1	ns
Intestinimonas_butyriciproducens	241	0.795994	0.909322	ns			Thermaerobacter_sp__PB12/4term	125	0.142281	0.952214	ns			Thermaerobacter_sp__PB12/4term	102	0.534229	1	ns
Carboxydocella_thermautotrophica	230	0.609364	0.801652	ns			Thermaerobacter_marianensis	114.5	0.320572	0.952214	ns			Thermaerobacter_marianensis	75	0.565081	1	ns
Thermaerobacter_sp__FW80	172	0.0675592	0.317728	ns			Clostridioides_difficile	86	0.80781	0.989449	ns			Clostridioides_difficile	124	0.0965121	1	ns
Thermaerobacter_sp__PB12/4term	189	0.149341	0.444629	ns			Romboutsia_sp__CE17	97	0.842261	0.992495	ns			Romboutsia_sp__CE17	91	0.908591	1	ns
Thermaerobacter_marianensis	166	0.0488355	0.276708	ns			Romboutsia_hominis	92	1	1	ns			Romboutsia_hominis	82	0.800523	1	ns
Clostridioides_difficile	339	0.0515786	0.281435	ns			Peptacetobacter_hiranonis	102	0.674121	0.965541	ns			Peptacetobacter_hiranonis	121	0.129382	1	ns
Romboutsia_sp__CE17	262	0.84847	0.940573	ns			Paeniclostridium_sordellii	98	0.80781	0.989449	ns			Paeniclostridium_sordellii	93	0.836239	1	ns
Romboutsia_hominis	253	1	1	ns			Acetoanaerobium_sticklandii	90	0.946	1	ns			Acetoanaerobium_sticklandii	113	0.250504	1	ns
Peptacetobacter_hiranonis	322	0.120612	0.402058	ns			Peptoclostridium_acidaminophilum	112	0.386202	0.952214	ns			Peptoclostridium_acidaminophilum	122.5	0.110778	1	ns
Paeniclostridium_sordellii	273	0.660974	0.832481	ns			Filifactor_alocis	104	0.610535	0.952214	ns			Filifactor_alocis	117.5	0.17377	1	ns
Acetoanaerobium_sticklandii	313	0.176683	0.459363	ns			Peptostreptococcaceae_bacterium_oral_taxon_929	100	0.740024	0.977002	ns			Peptostreptococcaceae_bacterium_oral_taxon_929	115	0.218808	1	ns
Peptoclostridium_acidaminophilum	306.5	0.228773	0.525387	ns			Clostridium_sp__SY8519	97	0.842261	0.992495	ns			Clostridium_sp__SY8519	109	0.343533	1	ns
Filifactor_alocis	289	0.423931	0.677083	ns			Clostridium_sp__BNL1100	95	0.911983	0.996796	ns			Clostridium_sp__BNL1100	109	0.343533	1	ns
Peptostreptococcaceae_bacterium_oral_taxon_929	310.5	0.195571	0.483768	ns			Clostridium_sp__DL-VIII	90	0.947127	1	ns			Clostridium_sp__DL-VIII	123	0.106667	1	ns
Clostridium_sp__SY8519	279	0.566119	0.780979	ns			Clostridium_sp__JN-1	91	0.98199	1	ns			Clostridium_sp__JN-1	123	0.106667	1	ns
Clostridium_sp__BNL1100	293	0.373371	0.63018	ns			Clostridium_sp__CT4	96.5	0.856684	0.992495	ns			Clostridium_sp__CT4	121	0.129382	1	ns
Clostridium_sp__DL-VIII	328	0.0908811	0.35593	ns			Clostridium_sp__JN-9	102	0.674121	0.965541	ns			Clostridium_sp__JN-9	130	0.0502214	1	ns
Clostridium_sp__JN-1	340	0.0495168	0.277679	ns			Clostridium_sp__AWRP	99	0.769163	0.982134	ns			Clostridium_sp__AWRP	118.5	0.1594	1	ns
Clostridium_sp__CT4	338	0.0544466	0.289278	ns			Clostridium_sp__MF28	109.5	0.442762	0.952214	ns			Clostridium_sp__MF28	119	0.152561	1	ns
Clostridium_sp__JN-9	327	0.0953893	0.364116	ns			Clostridium_botulinum	95	0.911983	0.996796	ns			Clostridium_botulinum	127	0.0704311	1	ns
Clostridium_sp__AWRP	294.5	0.351854	0.609294	ns			Clostridium_perfringens	88	0.877011	0.992495	ns			Clostridium_perfringens	123	0.106667	1	ns
Clostridium_sp__MF28	282	0.517544	0.751006	ns			Clostridium_butyricum	96	0.877011	0.992495	ns			Clostridium_butyricum	125	0.0871062	1	ns
Clostridium_botulinum	324	0.109971	0.387003	ns			Clostridium_saccharoperbutylacetonicum	96	0.877011	0.992495	ns			Clostridium_saccharoperbutylacetonicum	123	0.106667	1	ns
Clostridium_perfringens	343	0.0413165	0.261535	ns			Clostridium_pasteurianum	97	0.842261	0.992495	ns			Clostridium_pasteurianum	134	0.0307706	1	ns
Clostridium_butyricum	340	0.0488355	0.276708	ns			Clostridium_saccharobutylicum	91	0.982362	1	ns			Clostridium_saccharobutylicum	116.5	0.189037	1	ns
Clostridium_saccharoperbutylacetonicum	329	0.0865423	0.35214	ns			Clostridium_argentinense	94	0.947127	1	ns			Clostridium_argentinense	125	0.0871062	1	ns
Clostridium_pasteurianum	322	0.120612	0.402058	ns			Clostridium_cellulovorans	95	0.911983	0.996796	ns			Clostridium_cellulovorans	126	0.0784281	1	ns
Clostridium_saccharobutylicum	319	0.136941	0.425619	ns			Clostridium_beijerinckii	92	1	1	ns			Clostridium_beijerinckii	121	0.129382	1	ns
Clostridium_argentinense	336	0.0605734	0.303726	ns			Clostridium_bornimense	97.5	0.821399	0.992495	ns			Clostridium_bornimense	125	0.0871062	1	ns
Clostridium_cellulovorans	316	0.15728	0.45009	ns			Clostridium_septicum	90	0.947127	1	ns			Clostridium_septicum	115	0.218808	1	ns
Clostridium_beijerinckii	334.5	0.0658815	0.315669	ns			Clostridium_kluyveri	96	0.877011	0.992495	ns			Clostridium_kluyveri	119	0.155501	1	ns
Clostridium_bornimense	338	0.0544466	0.289278	ns			Clostridium_estertheticum	99.5	0.751969	0.982134	ns			Clostridium_estertheticum	112	0.276604	1	ns
Clostridium_septicum	347.5	0.0328089	0.236927	ns			Clostridium_baratii	95	0.911983	0.996796	ns			Clostridium_baratii	114	0.23707	1	ns
Clostridium_kluyveri	324	0.109971	0.387003	ns			Clostridium_tetani	87	0.842261	0.992495	ns			Clostridium_tetani	112	0.276604	1	ns
Clostridium_estertheticum	281	0.535988	0.765682	ns			Clostridium_novyi	94	0.947127	1	ns			Clostridium_novyi	116	0.201545	1	ns
Clostridium_baratii	323	0.115197	0.395943	ns			Clostridium_aceticum	85	0.773706	0.982134	ns			Clostridium_aceticum	114	0.23707	1	ns
Clostridium_tetani	302	0.273736	0.582801	ns			Clostridium_taeniosporum	97	0.842261	0.992495	ns			Clostridium_taeniosporum	123	0.105629	1	ns
Clostridium_novyi	316.5	0.15257	0.444704	ns			Clostridium_isatidis	95	0.911983	0.996796	ns			Clostridium_isatidis	119	0.155501	1	ns
Clostridium_aceticum	329	0.0865423	0.35214	ns			Clostridium_chauvoei	92	1	1	ns			Clostridium_chauvoei	118	0.169912	1	ns
Clostridium_taeniosporum	330	0.0823784	0.348263	ns			Clostridium_tyrobutyricum	99.5	0.751969	0.982134	ns			Clostridium_tyrobutyricum	121	0.127421	1	ns
Clostridium_isatidis	328	0.0908811	0.35593	ns			Clostridium_formicaceticum	98	0.80781	0.989449	ns			Clostridium_formicaceticum	102	0.534229	1	ns
Clostridium_chauvoei	326	0.100071	0.372935	ns			Clostridium_acetobutylicum	92.5	1	1	ns			Clostridium_acetobutylicum	118	0.166468	1	ns
Clostridium_tyrobutyricum	296	0.334531	0.609294	ns			Clostridium_fermenticellae	94	0.946005	1	ns			Clostridium_fermenticellae	118	0.169912	1	ns
Clostridium_formicaceticum	279.5	0.554943	0.77692	ns			Clostridium_carboxidivorans	95	0.911983	0.996796	ns			Clostridium_carboxidivorans	120.5	0.133381	1	ns
Clostridium_acetobutylicum	324	0.109407	0.387003	ns			Clostridium_scatologenes	89	0.911983	0.996796	ns			Clostridium_scatologenes	112.5	0.260303	1	ns
Clostridium_fermenticellae	288	0.433407	0.685106	ns			Clostridium_drakei	92	1	1	ns			Clostridium_drakei	109	0.343533	1	ns
Clostridium_carboxidivorans	312	0.185956	0.471689	ns			Clostridium_cochlearium	108	0.484044	0.952214	ns			Clostridium_cochlearium	120	0.142005	1	ns
Clostridium_scatologenes	321	0.12622	0.410881	ns			Clostridium_diolis	91	0.982362	1	ns			Clostridium_diolis	116	0.201545	1	ns
Clostridium_drakei	292	0.381993	0.638214	ns			Clostridium_autoethanogenum	85	0.769163	0.982134	ns			Clostridium_autoethanogenum	93	0.832837	1	ns
Clostridium_cochlearium	283.5	0.495733	0.734745	ns			Clostridium_ljungdahlii	90	0.947127	1	ns			Clostridium_ljungdahlii	91	0.908591	1	ns
Clostridium_diolis	334.5	0.0658815	0.315669	ns			Clostridium_sporogenes	96	0.874439	0.992495	ns			Clostridium_sporogenes	72.5	0.481715	1	ns
Clostridium_autoethanogenum	287.5	0.440071	0.689833	ns			Hungatella_hathewayi	85	0.773706	0.982134	ns			Hungatella_hathewayi	113	0.256326	1	ns
Clostridium_ljungdahlii	268	0.744408	0.883329	ns			Geosporobacter_ferrireducens	96	0.877011	0.992495	ns			Geosporobacter_ferrireducens	137	0.0206444	1	ns
Clostridium_sporogenes	195	0.191651	0.479335	ns			Alkaliphilus_oremlandii	90	0.946	1	ns			Alkaliphilus_oremlandii	100	0.596741	1	ns
Hungatella_hathewayi	317	0.150654	0.444704	ns			Alkaliphilus_metalliredigens	94	0.947127	1	ns			Alkaliphilus_metalliredigens	113	0.256326	1	ns
Geosporobacter_ferrireducens	344	0.0390341	0.255309	ns			Paraclostridium_bifermentans	98	0.80781	0.989449	ns			Paraclostridium_bifermentans	92	0.872293	1	ns
Alkaliphilus_oremlandii	288	0.433392	0.685106	ns			Clostridiaceae_bacterium_14S0207	93	0.982362	1	ns			Clostridiaceae_bacterium_14S0207	109	0.343533	1	ns
Alkaliphilus_metalliredigens	285	0.478202	0.722202	ns			Candidatus_Arthromitus_sp__SFB-rat-Yit	106	0.549648	0.952214	ns			Candidatus_Arthromitus_sp__SFB-rat-Yit	108	0.367879	1	ns
Paraclostridium_bifermentans	269	0.727447	0.874493	ns			Candidatus_Arthromitus_sp__SFB-mouse-NL	103	0.63259	0.962132	ns			Candidatus_Arthromitus_sp__SFB-mouse-NL	62	0.207149	1	ns
Clostridiaceae_bacterium_14S0207	275	0.628657	0.81409	ns			Candidatus_Arthromitus_sp__SFB-mouse	82.5	0.68449	0.971946	ns			Candidatus_Arthromitus_sp__SFB-mouse	91	0.906625	1	ns
Candidatus_Arthromitus_sp__SFB-rat-Yit	256.5	0.945687	0.990477	ns			Hathewaya_histolytica	88.5	0.892258	0.996796	ns			Hathewaya_histolytica	113	0.256326	1	ns
Candidatus_Arthromitus_sp__SFB-mouse-NL	153	0.0195445	0.188957	ns			Caloramator_sp__E03	101	0.706805	0.974349	ns			Caloramator_sp__E03	123	0.106667	1	ns
Candidatus_Arthromitus_sp__SFB-mouse	284.5	0.481436	0.72316	ns			Crassaminicella_sp__SY095	93	0.981988	1	ns			Crassaminicella_sp__SY095	117	0.185247	1	ns
Hathewaya_histolytica	289	0.423931	0.677083	ns			Eubacterium_limosum	92	1	1	ns			Eubacterium_limosum	127	0.0704311	1	ns
Caloramator_sp__E03	313	0.178456	0.462105	ns			Eubacterium_cellulosolvens	87	0.842261	0.992495	ns			Eubacterium_cellulosolvens	116	0.201545	1	ns
Crassaminicella_sp__SY095	306	0.235781	0.5355	ns			Eubacterium_maltosivorans	93	0.982362	1	ns			Eubacterium_maltosivorans	123	0.106667	1	ns
Eubacterium_limosum	374	0.00540516	0.131569	ns			Eubacterium_callanderi	56	0.110156	0.952214	ns			Eubacterium_callanderi	88	1	1	ns
Eubacterium_cellulosolvens	320	0.132024	0.418984	ns			Acetobacterium_woodii	80	0.603573	0.952214	ns			Acetobacterium_woodii	108	0.367879	1	ns
Eubacterium_maltosivorans	296	0.337966	0.609294	ns			Acetobacterium_sp__KB-1	99	0.769163	0.982134	ns			Acetobacterium_sp__KB-1	125	0.0869033	1	ns
Eubacterium_callanderi	346	0.0347831	0.243001	ns			Clostridiales_bacterium_CCNA10	98	0.80781	0.989449	ns			Clostridiales_bacterium_CCNA10	104	0.475068	1	ns
Acetobacterium_woodii	334	0.0675592	0.317728	ns			Christensenella_minuta	101	0.706805	0.974349	ns			Christensenella_minuta	110	0.320208	1	ns
Acetobacterium_sp__KB-1	313	0.176669	0.459363	ns			Christensenella_sp__Marseille-P3954	106	0.549648	0.952214	ns			Christensenella_sp__Marseille-P3954	121	0.129382	1	ns
Clostridiales_bacterium_CCNA10	285	0.478202	0.722202	ns			Desulfitobacterium_hafniense	106.5	0.527328	0.952214	ns			Desulfitobacterium_hafniense	121.5	0.12167	1	ns
Christensenella_minuta	284	0.492328	0.733209	ns			Desulfitobacterium_metallireducens	103	0.642009	0.962132	ns			Desulfitobacterium_metallireducens	108	0.367879	1	ns
Christensenella_sp__Marseille-P3954	303.5	0.256239	0.558829	ns			Desulfitobacterium_dichloroeliminans	101	0.70115	0.974349	ns			Desulfitobacterium_dichloroeliminans	96	0.730335	1	ns
Desulfitobacterium_hafniense	294.5	0.35187	0.609294	ns			Desulfitobacterium_dehalogenans	100	0.740024	0.977002	ns			Desulfitobacterium_dehalogenans	96	0.725008	1	ns
Desulfitobacterium_metallireducens	271	0.693922	0.853621	ns			Desulfosporosinus_meridiei	97.5	0.821399	0.992495	ns			Desulfosporosinus_meridiei	106	0.419547	1	ns
Desulfitobacterium_dichloroeliminans	260.5	0.873708	0.955977	ns			Desulfosporosinus_acidiphilus	102	0.667983	0.965541	ns			Desulfosporosinus_acidiphilus	112	0.276604	1	ns
Desulfitobacterium_dehalogenans	260.5	0.873708	0.955977	ns			Desulfosporosinus_orientis	98	0.80781	0.989449	ns			Desulfosporosinus_orientis	106	0.411758	1	ns
Desulfosporosinus_meridiei	316.5	0.15257	0.444704	ns			Desulfosporosinus_youngiae	93.5	0.963985	1	ns			Desulfosporosinus_youngiae	111	0.297891	1	ns
Desulfosporosinus_acidiphilus	284	0.488593	0.730875	ns			Desulfotomaculum_reducens	85	0.773706	0.982134	ns			Desulfotomaculum_reducens	104	0.467078	1	ns
Desulfosporosinus_orientis	300.5	0.285863	0.595398	ns			Desulfotomaculum_ruminis	95	0.911983	0.996796	ns			Desulfotomaculum_ruminis	92	0.869604	1	ns
Desulfosporosinus_youngiae	313.5	0.17306	0.454657	ns			Desulfotomaculum_ferrireducens	100	0.740024	0.977002	ns			Desulfotomaculum_ferrireducens	112	0.276604	1	ns
Desulfotomaculum_reducens	308	0.215854	0.511523	ns			Desulfotomaculum_nigrificans	95	0.910131	0.996796	ns			Desulfotomaculum_nigrificans	82	0.800523	1	ns
Desulfotomaculum_ruminis	248.5	0.927628	0.982761	ns			Dehalobacter_restrictus	79.5	0.587963	0.952214	ns			Dehalobacter_restrictus	80	0.725008	1	ns
Desulfotomaculum_ferrireducens	303	0.263885	0.568844	ns			Dehalobacter_sp__CF	65.5	0.240443	0.952214	ns			Dehalobacter_sp__CF	68	0.367879	1	ns
Desulfotomaculum_nigrificans	208.5	0.317736	0.609294	ns			Dehalobacter_sp__DCA	130	0.0886496	0.952214	ns			Dehalobacter_sp__DCA	133.5	0.0343999	1	ns
Dehalobacter_restrictus	269	0.724875	0.873776	ns			Dehalobacterium_formicoaceticum	109	0.464084	0.952214	ns			Dehalobacterium_formicoaceticum	111	0.291225	1	ns
Dehalobacter_sp__CF	257	0.937296	0.986503	ns			Syntrophobotulus_glycolicus	92	1	1	ns			Syntrophobotulus_glycolicus	100	0.596741	1	ns
Dehalobacter_sp__DCA	277	0.593202	0.796406	ns			Candidatus_Formimonas_warabiya	95	0.911983	0.996796	ns			Candidatus_Formimonas_warabiya	101	0.565081	1	ns
Dehalobacterium_formicoaceticum	261.5	0.855856	0.945503	ns			Thermincola_potens	88	0.877011	0.992495	ns			Thermincola_potens	97	0.690132	1	ns
Syntrophobotulus_glycolicus	281	0.532346	0.761993	ns			Desulfofarcimen_acetoxidans	94	0.947127	1	ns			Desulfofarcimen_acetoxidans	101	0.557681	1	ns
Candidatus_Formimonas_warabiya	284	0.492328	0.733209	ns			Candidatus_Desulforudis_audaxviator	103	0.642009	0.962132	ns			Candidatus_Desulforudis_audaxviator	89	0.981679	1	ns
Thermincola_potens	283	0.502958	0.741703	ns			Desulfoscipio_gibsoniae	94	0.947127	1	ns			Desulfoscipio_gibsoniae	119	0.155501	1	ns
Desulfofarcimen_acetoxidans	295.5	0.340233	0.609294	ns			Petrocella_atlantisensis	84	0.740024	0.977002	ns			Petrocella_atlantisensis	116	0.201545	1	ns
Candidatus_Desulforudis_audaxviator	219	0.450613	0.6998	ns			Candidatus_Syntrophocurvum_alkaliphilum	83	0.706805	0.974349	ns			Candidatus_Syntrophocurvum_alkaliphilum	104	0.467078	1	ns
Desulfoscipio_gibsoniae	308.5	0.211717	0.504484	ns			Syntrophomonas_wolfei	93	0.98199	1	ns			Syntrophomonas_wolfei	105	0.438989	1	ns
Petrocella_atlantisensis	323	0.115197	0.395943	ns			Syntrophothermus_lipocalidus	109	0.464084	0.952214	ns			Syntrophothermus_lipocalidus	83	0.836239	1	ns
Candidatus_Syntrophocurvum_alkaliphilum	318.5	0.139912	0.428428	ns			Heliomicrobium_modesticaldum	118	0.249559	0.952214	ns			Heliomicrobium_modesticaldum	101	0.557681	1	ns
Syntrophomonas_wolfei	266	0.776532	0.899733	ns			Heliorestis_convoluta	106.5	0.527328	0.952214	ns			Heliorestis_convoluta	112	0.270365	1	ns
Syntrophothermus_lipocalidus	219	0.450613	0.6998	ns			Caloranaerobacter_azorensis	96	0.877011	0.992495	ns			Caloranaerobacter_azorensis	105	0.446832	1	ns
Heliomicrobium_modesticaldum	215	0.394339	0.65093	ns			Symbiobacterium_thermophilum	134	0.0609727	0.952214	ns			Symbiobacterium_thermophilum	106	0.419547	1	ns
Heliorestis_convoluta	260	0.882664	0.960227	ns			Caldicellulosiruptor_obsidiansis	68	0.288687	0.952214	ns			Caldicellulosiruptor_obsidiansis	96	0.724979	1	ns
Caloranaerobacter_azorensis	283.5	0.495748	0.734745	ns			Caldicellulosiruptor_owensensis	95	0.911983	0.996796	ns			Caldicellulosiruptor_owensensis	98	0.662249	1	ns
Symbiobacterium_thermophilum	165	0.0469277	0.269651	ns			Caldicellulosiruptor_changbaiensis	109	0.464084	0.952214	ns			Caldicellulosiruptor_changbaiensis	117	0.181308	1	ns
Caldicellulosiruptor_obsidiansis	350.5	0.0276072	0.218459	ns			Caldicellulosiruptor_saccharolyticus	87	0.842261	0.992495	ns			Caldicellulosiruptor_saccharolyticus	126.5	0.0746973	1	ns
Caldicellulosiruptor_owensensis	258.5	0.909608	0.971961	ns			Caldicellulosiruptor_kronotskyensis	91	0.982362	1	ns			Caldicellulosiruptor_kronotskyensis	102	0.534229	1	ns
Caldicellulosiruptor_changbaiensis	270	0.707915	0.863182	ns			Caldicellulosiruptor_lactoaceticus	74.5	0.442762	0.952214	ns			Caldicellulosiruptor_lactoaceticus	111.5	0.280689	1	ns
Caldicellulosiruptor_saccharolyticus	359	0.0165924	0.180194	ns			Caldicellulosiruptor_bescii	75.5	0.470056	0.952214	ns			Caldicellulosiruptor_bescii	114.5	0.222662	1	ns
Caldicellulosiruptor_kronotskyensis	308	0.218239	0.514483	ns			Caldicellulosiruptor_hydrothermalis	85.5	0.786471	0.989449	ns			Caldicellulosiruptor_hydrothermalis	69	0.385554	1	ns
Caldicellulosiruptor_lactoaceticus	367	0.00900958	0.147443	ns			Caldicellulosiruptor_kristjanssonii	102.5	0.651635	0.965541	ns			Caldicellulosiruptor_kristjanssonii	98.5	0.639047	1	ns
Caldicellulosiruptor_bescii	368	0.00932283	0.149987	ns			Thermoanaerobacterium_thermosaccharolyticum	102	0.667983	0.965541	ns			Thermoanaerobacterium_thermosaccharolyticum	119	0.155501	1	ns
Caldicellulosiruptor_hydrothermalis	221	0.474451	0.720071	ns			Thermoanaerobacterium_aotearoense	98	0.803867	0.989449	ns			Thermoanaerobacterium_aotearoense	115	0.218808	1	ns
Caldicellulosiruptor_kristjanssonii	252.5	1	1	ns			Thermoanaerobacterium_sp__RBIITD	96	0.877011	0.992495	ns			Thermoanaerobacterium_sp__RBIITD	82	0.800523	1	ns
Thermoanaerobacterium_thermosaccharolyticum	270.5	0.699479	0.85645	ns			Thermoanaerobacterium_xylanolyticum	91	0.982362	1	ns			Thermoanaerobacterium_xylanolyticum	101.5	0.542034	1	ns
Thermoanaerobacterium_aotearoense	315	0.162523	0.453064	ns			Thermoanaerobacter_kivui	82	0.667983	0.965541	ns			Thermoanaerobacter_kivui	97	0.690132	1	ns
Thermoanaerobacterium_sp__RBIITD	257.5	0.927631	0.982761	ns			Thermoanaerobacter_wiegelii	105.5	0.557244	0.952214	ns			Thermoanaerobacter_wiegelii	127	0.0708915	1	ns
Thermoanaerobacterium_xylanolyticum	300	0.294169	0.605185	ns			Thermoanaerobacter_italicus	99	0.76914	0.982134	ns			Thermoanaerobacter_italicus	117	0.181308	1	ns
Thermoanaerobacter_kivui	300.5	0.285847	0.595398	ns			Thermoanaerobacter_ethanolicus	50	0.0604779	0.952214	ns			Thermoanaerobacter_ethanolicus	94	0.796432	1	ns
Thermoanaerobacter_wiegelii	345.5	0.0366891	0.249132	ns			Thermoanaerobacter_siderophilus	56	0.108301	0.952214	ns			Thermoanaerobacter_siderophilus	54	0.116002	1	ns
Thermoanaerobacter_italicus	299.5	0.296238	0.606301	ns			Thermoanaerobacter_mathranii	81	0.63535	0.962132	ns			Thermoanaerobacter_mathranii	66	0.313093	1	ns
Thermoanaerobacter_ethanolicus	369	0.00860481	0.146738	ns			Moorella_thermoacetica	117	0.268659	0.952214	ns			Moorella_thermoacetica	131	0.0446214	1	ns
Thermoanaerobacter_siderophilus	258.5	0.909504	0.971961	ns			Moorella_glycerini	116	0.288638	0.952214	ns			Moorella_glycerini	94.5	0.778389	1	ns
Thermoanaerobacter_mathranii	230.5	0.617396	0.804713	ns			Ammonifex_degensii	127	0.120928	0.952214	ns			Ammonifex_degensii	111	0.297891	1	ns
Moorella_thermoacetica	273.5	0.649724	0.825377	ns			Thermacetogenium_phaeum	85.5	0.786471	0.989449	ns			Thermacetogenium_phaeum	98	0.655901	1	ns
Moorella_glycerini	208.5	0.317721	0.609294	ns			Caldanaerobacter_subterraneus	109	0.456294	0.952214	ns			Caldanaerobacter_subterraneus	112.5	0.260303	1	ns
Ammonifex_degensii	214	0.385655	0.641881	ns			Thermanaeromonas_toyohensis	109.5	0.44267	0.952214	ns			Thermanaeromonas_toyohensis	91	0.906656	1	ns
Thermacetogenium_phaeum	280	0.547332	0.771798	ns			Carboxydothermus_hydrogenoformans	117	0.274813	0.952214	ns			Carboxydothermus_hydrogenoformans	106	0.411706	1	ns
Caldanaerobacter_subterraneus	267	0.759195	0.891935	ns			Mahella_australiensis	99	0.773706	0.982134	ns			Mahella_australiensis	107	0.393216	1	ns
Thermanaeromonas_toyohensis	188	0.143012	0.434828	ns			Thermodesulfobium_acidiphilum	122	0.186855	0.952214	ns			Thermodesulfobium_acidiphilum	87	0.981679	1	ns
Carboxydothermus_hydrogenoformans	239	0.759164	0.891935	ns			Thermodesulfobium_narugense	77.5	0.527328	0.952214	ns			Thermodesulfobium_narugense	71.5	0.452984	1	ns
Mahella_australiensis	272.5	0.66616	0.83564	ns			Halocella_sp__SP3-1	95.5	0.892258	0.996796	ns			Halocella_sp__SP3-1	113	0.256326	1	ns
Thermodesulfobium_acidiphilum	160.5	0.0367077	0.249132	ns			Halanaerobium_praevalens	111	0.411266	0.952214	ns			Halanaerobium_praevalens	118	0.166468	1	ns
Thermodesulfobium_narugense	232.5	0.649735	0.825377	ns			Halanaerobium_hydrogeniformans	82	0.667983	0.965541	ns			Halanaerobium_hydrogeniformans	97	0.690132	1	ns
Halocella_sp__SP3-1	314.5	0.166022	0.453064	ns			Halothermothrix_orenii	106	0.549648	0.952214	ns			Halothermothrix_orenii	103	0.504205	1	ns
Halanaerobium_praevalens	244.5	0.855851	0.945503	ns			Acetohalobium_arabaticum	82	0.674121	0.965541	ns			Acetohalobium_arabaticum	119	0.155501	1	ns
Halanaerobium_hydrogeniformans	293	0.369752	0.627469	ns			Halobacteroides_halobius	100	0.734871	0.977002	ns			Halobacteroides_halobius	119	0.155501	1	ns
Halothermothrix_orenii	260.5	0.873712	0.955977	ns			Anoxybacter_fermentans	96	0.877011	0.992495	ns			Anoxybacter_fermentans	112	0.270365	1	ns
Acetohalobium_arabaticum	324.5	0.106926	0.384511	ns			Tepidanaerobacter_acetatoxydans	95	0.911983	0.996796	ns			Tepidanaerobacter_acetatoxydans	106.5	0.398526	1	ns
Halobacteroides_halobius	269	0.724866	0.873776	ns			Biomaibacter_acetigenes	111	0.411266	0.952214	ns			Biomaibacter_acetigenes	111.5	0.280689	1	ns
Anoxybacter_fermentans	279.5	0.55493	0.77692	ns			Thermosediminibacter_oceani	97	0.842261	0.992495	ns			Thermosediminibacter_oceani	83.5	0.85118	1	ns
Tepidanaerobacter_acetatoxydans	300	0.294169	0.605185	ns			Natranaerobius_thermophilus	75	0.456294	0.952214	ns			Natranaerobius_thermophilus	71	0.438989	1	ns
Biomaibacter_acetigenes	229	0.597023	0.796406	ns			Clostridium_innocuum	88	0.877011	0.992495	ns			Clostridium_innocuum	131	0.0446214	1	ns
Thermosediminibacter_oceani	228.5	0.585783	0.792656	ns			Longibaculum_sp__KGMB06250	138	0.0381273	0.952214	ns			Longibaculum_sp__KGMB06250	130	0.0502214	1	ns
Natranaerobius_thermophilus	267	0.759187	0.891935	ns			Faecalitalea_cylindroides	94	0.947127	1	ns			Faecalitalea_cylindroides	103	0.504205	1	ns
Clostridium_innocuum	398	0.000722196	0.0881203	ns			Erysipelotrichaceae_bacterium_GAM147	139	0.0338159	0.952214	ns			Erysipelotrichaceae_bacterium_GAM147	135	0.027021	1	ns
Longibaculum_sp__KGMB06250	240	0.778689	0.899867	ns			Erysipelotrichaceae_bacterium_I46	88	0.8742	0.992495	ns			Erysipelotrichaceae_bacterium_I46	144	0.00721759	1	ns
Faecalitalea_cylindroides	276	0.612751	0.804236	ns			Absiella_argi	67	0.274813	0.952214	ns			Absiella_argi	108	0.367879	1	ns
Erysipelotrichaceae_bacterium_GAM147	265	0.795994	0.909322	ns			Intestinibaculum_porci	88	0.877011	0.992495	ns			Intestinibaculum_porci	113	0.256326	1	ns
Erysipelotrichaceae_bacterium_I46	394	0.00141161	0.0975303	ns			Faecalibaculum_rodentium	102	0.674121	0.965541	ns			Faecalibaculum_rodentium	86	0.945085	1	ns
Absiella_argi	368	0.00839173	0.144268	ns			Amedibacterium_intestinale	79.5	0.587963	0.952214	ns			Amedibacterium_intestinale	110	0.320208	1	ns
Intestinibaculum_porci	306.5	0.228804	0.525387	ns			Erysipelothrix_sp__HDW6A	92.5	1	1	ns			Erysipelothrix_sp__HDW6A	123	0.106667	1	ns
Faecalibaculum_rodentium	215	0.398177	0.653989	ns			Erysipelothrix_sp__HDW6C	96	0.877011	0.992495	ns			Erysipelothrix_sp__HDW6C	85	0.906656	1	ns
Amedibacterium_intestinale	337	0.0574436	0.296593	ns			Erysipelothrix_sp__HDW6B	80	0.610535	0.952214	ns			Erysipelothrix_sp__HDW6B	98	0.662249	1	ns
Erysipelothrix_sp__HDW6A	288	0.433407	0.685106	ns			Erysipelothrix_larvae	80	0.610535	0.952214	ns			Erysipelothrix_larvae	107	0.393216	1	ns
Erysipelothrix_sp__HDW6C	239	0.759195	0.891935	ns			Erysipelothrix_piscisicarius	111	0.411266	0.952214	ns			Erysipelothrix_piscisicarius	124	0.0959006	1	ns
Erysipelothrix_sp__HDW6B	295	0.349525	0.609294	ns			Erysipelothrix_rhusiopathiae	118.5	0.240396	0.952214	ns			Erysipelothrix_rhusiopathiae	107.5	0.372791	1	ns
Erysipelothrix_larvae	314	0.171178	0.453064	ns			Turicibacter_sp__H121	105	0.579728	0.952214	ns			Turicibacter_sp__H121	101	0.565081	1	ns
Erysipelothrix_piscisicarius	265	0.793996	0.909322	ns			Turicibacter_sanguinis	102	0.674121	0.965541	ns			Turicibacter_sanguinis	127	0.0709542	1	ns
Erysipelothrix_rhusiopathiae	194	0.184054	0.470272	ns			Streptococcus_salivarius	55	0.100119	0.952214	ns			Streptococcus_salivarius	83	0.836239	1	ns
Turicibacter_sp__H121	260	0.883838	0.960227	ns			Streptococcus_sp__A12	59	0.144812	0.952214	ns			Streptococcus_sp__A12	97	0.695993	1	ns
Turicibacter_sanguinis	271	0.691099	0.853412	ns			Streptococcus_sp__LPB0220	61	0.168496	0.952214	ns			Streptococcus_sp__LPB0220	103	0.504205	1	ns
Streptococcus_salivarius	369	0.00781124	0.144268	ns			Streptococcus_sp__HSISM1	59	0.144812	0.952214	ns			Streptococcus_sp__HSISM1	102	0.534229	1	ns
Streptococcus_sp__A12	358	0.0166012	0.180194	ns			Streptococcus_sp__FDAARGOS_192	61	0.171979	0.952214	ns			Streptococcus_sp__FDAARGOS_192	87	0.981679	1	ns
Streptococcus_sp__LPB0220	382	0.00352523	0.118005	ns			Streptococcus_sp__oral_taxon_431	54	0.0907982	0.952214	ns			Streptococcus_sp__oral_taxon_431	109	0.343533	1	ns
Streptococcus_sp__HSISM1	382	0.0028953	0.109573	ns			Streptococcus_sp__HSISS2	60	0.157976	0.952214	ns			Streptococcus_sp__HSISS2	80	0.724979	1	ns
Streptococcus_sp__FDAARGOS_192	364	0.0111073	0.16141	ns			Streptococcus_sp__HSISS3	58	0.130407	0.952214	ns			Streptococcus_sp__HSISS3	90	0.945085	1	ns
Streptococcus_sp__oral_taxon_431	379	0.00367805	0.118005	ns			Streptococcus_sp__NPS_308	72	0.378637	0.952214	ns			Streptococcus_sp__NPS_308	98	0.662249	1	ns
Streptococcus_sp__HSISS2	341	0.0469349	0.269651	ns			Streptococcus_sp__116-D4	65	0.236854	0.952214	ns			Streptococcus_sp__116-D4	101	0.565081	1	ns
Streptococcus_sp__HSISS3	377	0.00504328	0.13026	ns			Streptococcus_sp__1643	62	0.182892	0.952214	ns			Streptococcus_sp__1643	78.5	0.672932	1	ns
Streptococcus_sp__NPS_308	326	0.0996843	0.372935	ns			Streptococcus_sp__HSISB1	89	0.910131	0.996796	ns			Streptococcus_sp__HSISB1	78	0.662249	1	ns
Streptococcus_sp__116-D4	322.5	0.117149	0.397523	ns			Streptococcus_sp__HSISS1	57	0.120928	0.952214	ns			Streptococcus_sp__HSISS1	94	0.79641	1	ns
Streptococcus_sp__1643	344	0.0398847	0.258247	ns			Streptococcus_sp__oral_taxon_064	79	0.572505	0.952214	ns			Streptococcus_sp__oral_taxon_064	104.5	0.452984	1	ns
Streptococcus_sp__HSISB1	216.5	0.413664	0.667642	ns			Streptococcus_sp__NCTC_10228	73	0.403571	0.952214	ns			Streptococcus_sp__NCTC_10228	97.5	0.672932	1	ns
Streptococcus_sp__HSISS1	372	0.00712783	0.144268	ns			Streptococcus_sp__DAT741	71	0.362047	0.952214	ns			Streptococcus_sp__DAT741	72	0.475068	1	ns
Streptococcus_sp__oral_taxon_064	331.5	0.0765328	0.334707	ns			Streptococcus_sp__CNU_G2	99	0.773706	0.982134	ns			Streptococcus_sp__CNU_G2	111	0.291225	1	ns
Streptococcus_sp__NCTC_10228	329.5	0.0843918	0.35214	ns			Streptococcus_sp__FDAARGOS_521	78	0.542183	0.952214	ns			Streptococcus_sp__FDAARGOS_521	134	0.0328352	1	ns
Streptococcus_sp__DAT741	279	0.566119	0.780979	ns			Streptococcus_sp__CNU_G3	113.5	0.343061	0.952214	ns			Streptococcus_sp__CNU_G3	108.5	0.347998	1	ns
Streptococcus_sp__CNU_G2	280.5	0.539799	0.767138	ns			Streptococcus_sp__NCTC_11567	56.5	0.114056	0.952214	ns			Streptococcus_sp__NCTC_11567	85	0.906614	1	ns
Streptococcus_sp__FDAARGOS_521	383	0.0032738	0.114132	ns			Streptococcus_sp__CNU_77-61	94	0.945984	1	ns			Streptococcus_sp__CNU_77-61	84	0.868806	1	ns
Streptococcus_sp__CNU_G3	234	0.674434	0.841645	ns			Streptococcus_agalactiae	130	0.0907982	0.952214	ns			Streptococcus_agalactiae	105	0.446832	1	ns
Streptococcus_sp__NCTC_11567	381	0.00378598	0.119444	ns			Streptococcus_koreensis	59	0.144812	0.952214	ns			Streptococcus_koreensis	83	0.836239	1	ns
Streptococcus_sp__CNU_77-61	228	0.576943	0.79	ns			Streptococcus_pyogenes	121	0.202611	0.952214	ns			Streptococcus_pyogenes	119.5	0.145947	1	ns
Streptococcus_agalactiae	195	0.193682	0.482128	ns			Streptococcus_ilei	58	0.132475	0.952214	ns			Streptococcus_ilei	81	0.765192	1	ns
Streptococcus_koreensis	338	0.0544466	0.289278	ns			Streptococcus_constellatus	74	0.437239	0.952214	ns			Streptococcus_constellatus	93.5	0.814585	1	ns
Streptococcus_pyogenes	228	0.581477	0.79	ns			Streptococcus_intermedius	75	0.464084	0.952214	ns			Streptococcus_intermedius	112	0.276604	1	ns
Streptococcus_ilei	340.5	0.0482151	0.274512	ns			Streptococcus_anginosus	90.5	0.963988	1	ns			Streptococcus_anginosus	100	0.596741	1	ns
Streptococcus_constellatus	313.5	0.173074	0.454657	ns			Streptococcus_pneumoniae	71	0.362047	0.952214	ns			Streptococcus_pneumoniae	108	0.367879	1	ns
Streptococcus_intermedius	351	0.0258173	0.2127	ns			Streptococcus_sanguinis	45	0.0338159	0.952214	ns			Streptococcus_sanguinis	86	0.945085	1	ns
Streptococcus_anginosus	297	0.326651	0.609294	ns			Streptococcus_pasteurianus	104	0.610535	0.952214	ns			Streptococcus_pasteurianus	132	0.0395385	1	ns
Streptococcus_pneumoniae	375	0.00501142	0.13026	ns			Streptococcus_suis	68.5	0.29902	0.952214	ns			Streptococcus_suis	81	0.765192	1	ns
Streptococcus_sanguinis	377	0.00429917	0.12242	ns			Streptococcus_thermophilus	46	0.0381273	0.952214	ns			Streptococcus_thermophilus	82	0.800523	1	ns
Streptococcus_pasteurianus	310	0.201637	0.492063	ns			Streptococcus_australis	56	0.110156	0.952214	ns			Streptococcus_australis	91	0.908591	1	ns
Streptococcus_suis	301	0.280784	0.591401	ns			Streptococcus_parasanguinis	55	0.100119	0.952214	ns			Streptococcus_parasanguinis	96	0.730335	1	ns
Streptococcus_thermophilus	368	0.00839173	0.144268	ns			Streptococcus_viridans	61	0.171979	0.952214	ns			Streptococcus_viridans	94.5	0.778389	1	ns
Streptococcus_australis	357	0.0177135	0.183273	ns			Streptococcus_equi	89	0.911983	0.996796	ns			Streptococcus_equi	126	0.0784281	1	ns
Streptococcus_parasanguinis	356	0.0188891	0.18515	ns			Streptococcus_dysgalactiae	63	0.202611	0.952214	ns			Streptococcus_dysgalactiae	98	0.662249	1	ns
Streptococcus_viridans	353	0.022824	0.203176	ns			Streptococcus_milleri	84	0.740024	0.977002	ns			Streptococcus_milleri	99	0.62914	1	ns
Streptococcus_equi	384	0.00245962	0.109476	ns			Streptococcus_canis	97	0.838985	0.992495	ns			Streptococcus_canis	107	0.393216	1	ns
Streptococcus_dysgalactiae	379	0.00367805	0.118005	ns			Streptococcus_lutetiensis	121	0.202611	0.952214	ns			Streptococcus_lutetiensis	123	0.106667	1	ns
Streptococcus_milleri	320.5	0.128175	0.413632	ns			Streptococcus_gordonii	63	0.202611	0.952214	ns			Streptococcus_gordonii	78	0.655901	1	ns
Streptococcus_canis	290	0.407178	0.662816	ns			Streptococcus_mitis	62	0.186855	0.952214	ns			Streptococcus_mitis	104	0.475068	1	ns
Streptococcus_lutetiensis	260	0.883838	0.960227	ns			Streptococcus_mutans	92	1	1	ns			Streptococcus_mutans	99	0.62914	1	ns
Streptococcus_gordonii	311	0.19168	0.479335	ns			Streptococcus_oralis	70	0.338829	0.952214	ns			Streptococcus_oralis	93	0.836239	1	ns
Streptococcus_mitis	373	0.00582592	0.13518	ns			Streptococcus_equinus	58	0.132475	0.952214	ns			Streptococcus_equinus	85	0.908591	1	ns
Streptococcus_mutans	298.5	0.306878	0.609294	ns			Streptococcus_cristatus	88	0.877011	0.992495	ns			Streptococcus_cristatus	110	0.320208	1	ns
Streptococcus_oralis	324	0.109971	0.387003	ns			Streptococcus_porcinus	93.5	0.963985	1	ns			Streptococcus_porcinus	118.5	0.159353	1	ns
Streptococcus_equinus	356	0.0188891	0.18515	ns			Streptococcus_ratti	85	0.769163	0.982134	ns			Streptococcus_ratti	96.5	0.707493	1	ns
Streptococcus_cristatus	294.5	0.35187	0.609294	ns			Streptococcus_merionis	86.5	0.821399	0.992495	ns			Streptococcus_merionis	96	0.730335	1	ns
Streptococcus_porcinus	310.5	0.195571	0.483768	ns			Streptococcus_ferus	68	0.295209	0.952214	ns			Streptococcus_ferus	95.5	0.742668	1	ns
Streptococcus_ratti	281	0.532346	0.761993	ns			Streptococcus_acidominimus	69	0.316544	0.952214	ns			Streptococcus_acidominimus	104	0.467177	1	ns
Streptococcus_merionis	282	0.521226	0.752799	ns			Streptococcus_vestibularis	57	0.120928	0.952214	ns			Streptococcus_vestibularis	84	0.869604	1	ns
Streptococcus_ferus	310	0.201637	0.492063	ns			Streptococcus_troglodytae	80	0.610535	0.952214	ns			Streptococcus_troglodytae	111	0.297891	1	ns
Streptococcus_acidominimus	351	0.0268165	0.216067	ns			Streptococcus_infantarius	88	0.877011	0.992495	ns			Streptococcus_infantarius	95	0.760465	1	ns
Streptococcus_vestibularis	364	0.0121049	0.16602	ns			Streptococcus_gwangjuense	83	0.706805	0.974349	ns			Streptococcus_gwangjuense	119	0.155501	1	ns
Streptococcus_troglodytae	342.5	0.0432921	0.266549	ns			Streptococcus_parauberis	64	0.214383	0.952214	ns			Streptococcus_parauberis	112	0.276604	1	ns
Streptococcus_infantarius	264	0.811556	0.919262	ns			Streptococcus_iniae	87.5	0.856684	0.992495	ns			Streptococcus_iniae	117	0.185247	1	ns
Streptococcus_gwangjuense	352	0.0253081	0.210505	ns			Streptococcus_pantholopis	114	0.338829	0.952214	ns			Streptococcus_pantholopis	116	0.197108	1	ns
Streptococcus_parauberis	385	0.00282737	0.109573	ns			Streptococcus_chenjunshii	98	0.803886	0.989449	ns			Streptococcus_chenjunshii	102	0.526608	1	ns
Streptococcus_iniae	348	0.0309259	0.230421	ns			Streptococcus_sobrinus	93.5	0.963988	1	ns			Streptococcus_sobrinus	110	0.320208	1	ns
Streptococcus_pantholopis	268.5	0.733398	0.877632	ns			Streptococcus_halotolerans	88	0.874439	0.992495	ns			Streptococcus_halotolerans	107	0.393216	1	ns
Streptococcus_chenjunshii	288.5	0.426741	0.679321	ns			Streptococcus_pluranimalium	85	0.773706	0.982134	ns			Streptococcus_pluranimalium	92.5	0.85118	1	ns
Streptococcus_sobrinus	315	0.164121	0.453064	ns			Streptococcus_uberis	92.5	1	1	ns			Streptococcus_uberis	83	0.832837	1	ns
Streptococcus_halotolerans	328.5	0.0885595	0.35214	ns			Streptococcus_pseudoporcinus	135	0.0537795	0.952214	ns			Streptococcus_pseudoporcinus	134.5	0.030926	1	ns
Streptococcus_pluranimalium	297	0.323267	0.609294	ns			Streptococcus_himalayensis	76	0.491791	0.952214	ns			Streptococcus_himalayensis	103	0.504205	1	ns
Streptococcus_uberis	251.5	0.981884	1	ns			Streptococcus_pseudopneumoniae	72	0.386202	0.952214	ns			Streptococcus_pseudopneumoniae	95	0.760465	1	ns
Streptococcus_pseudoporcinus	239	0.759164	0.891935	ns			Streptococcus_gallolyticus	103	0.642009	0.962132	ns			Streptococcus_gallolyticus	101	0.565081	1	ns
Streptococcus_himalayensis	336.5	0.0594782	0.302173	ns			Streptococcus_respiraculi	92.5	1	1	ns			Streptococcus_respiraculi	99.5	0.6059	1	ns
Streptococcus_pseudopneumoniae	369	0.00872606	0.147385	ns			Streptococcus_urinalis	84.5	0.751969	0.982134	ns			Streptococcus_urinalis	115	0.218808	1	ns
Streptococcus_gallolyticus	254	0.990941	1	ns			Streptococcus_periodonticum	102	0.674121	0.965541	ns			Streptococcus_periodonticum	105	0.438989	1	ns
Streptococcus_respiraculi	279	0.566119	0.780979	ns			Streptococcus_marmotae	97	0.842261	0.992495	ns			Streptococcus_marmotae	104.5	0.452984	1	ns
Streptococcus_urinalis	314.5	0.166022	0.453064	ns			Streptococcus_macedonicus	81	0.642009	0.962132	ns			Streptococcus_macedonicus	114	0.23707	1	ns
Streptococcus_periodonticum	267.5	0.750559	0.886772	ns			Streptococcus_ruminantium	82	0.674121	0.965541	ns			Streptococcus_ruminantium	97	0.695993	1	ns
Streptococcus_marmotae	274	0.644733	0.823308	ns			Lactococcus_lactis	63	0.202611	0.952214	ns			Lactococcus_lactis	92	0.869547	1	ns
Streptococcus_macedonicus	334	0.0675592	0.317728	ns			Lactococcus_cremoris	96	0.877011	0.992495	ns			Lactococcus_cremoris	101	0.565081	1	ns
Streptococcus_ruminantium	293.5	0.36374	0.622989	ns			Lactococcus_piscium	83.5	0.717927	0.977002	ns			Lactococcus_piscium	114	0.231685	1	ns
Lactococcus_lactis	358	0.0176373	0.183273	ns			Lactococcus_garvieae	106	0.542183	0.952214	ns			Lactococcus_garvieae	106	0.419547	1	ns
Lactococcus_cremoris	268	0.744408	0.883329	ns			Lactococcus_sp__KACC_19320	76	0.491791	0.952214	ns			Lactococcus_sp__KACC_19320	116	0.197108	1	ns
Lactococcus_piscium	344.5	0.0387686	0.255309	ns			Lactococcus_raffinolactis	96	0.877011	0.992495	ns			Lactococcus_raffinolactis	103	0.496444	1	ns
Lactococcus_garvieae	269	0.724875	0.873776	ns			Lactococcus_petauri	90	0.947127	1	ns			Lactococcus_petauri	105	0.446832	1	ns
Lactococcus_sp__KACC_19320	361	0.0146486	0.176007	ns			Lactococcus_allomyrinae	63	0.202611	0.952214	ns			Lactococcus_allomyrinae	73	0.504205	1	ns
Lactococcus_raffinolactis	281	0.532346	0.761993	ns			Enterococcus_faecium	86	0.80781	0.989449	ns			Enterococcus_faecium	140	0.013449	1	ns
Lactococcus_petauri	298	0.315579	0.609294	ns			Enterococcus_saigonensis	79	0.579728	0.952214	ns			Enterococcus_saigonensis	66	0.320208	1	ns
Lactococcus_allomyrinae	224.5	0.524918	0.754896	ns			Enterococcus_sp__FDAARGOS_553	64	0.219277	0.952214	ns			Enterococcus_sp__FDAARGOS_553	82	0.800523	1	ns
Enterococcus_faecium	373	0.00582592	0.13518	ns			Enterococcus_sp__FDAARGOS_375	82	0.667857	0.965541	ns			Enterococcus_sp__FDAARGOS_375	102	0.526608	1	ns
Enterococcus_saigonensis	219	0.450613	0.6998	ns			Enterococcus_sp__HSIEG1	94	0.947127	1	ns			Enterococcus_sp__HSIEG1	107	0.393216	1	ns
Enterococcus_sp__FDAARGOS_553	344.5	0.0388007	0.255309	ns			Enterococcus_sp__CR-Ec1	94	0.947127	1	ns			Enterococcus_sp__CR-Ec1	111	0.297891	1	ns
Enterococcus_sp__FDAARGOS_375	345	0.0377103	0.253655	ns			Enterococcus_sp__M190262	87	0.842261	0.992495	ns			Enterococcus_sp__M190262	82	0.800523	1	ns
Enterococcus_sp__HSIEG1	330	0.0823689	0.348263	ns			Enterococcus_avium	62	0.182892	0.952214	ns			Enterococcus_avium	83	0.836239	1	ns
Enterococcus_sp__CR-Ec1	380	0.00339846	0.116188	ns			Enterococcus_hirae	86	0.80781	0.989449	ns			Enterococcus_hirae	114	0.23707	1	ns
Enterococcus_sp__M190262	244	0.84695	0.940573	ns			Enterococcus_faecalis	62	0.186855	0.952214	ns			Enterococcus_faecalis	92.5	0.85118	1	ns
Enterococcus_avium	329	0.0864658	0.35214	ns			Enterococcus_cecorum	88	0.877011	0.992495	ns			Enterococcus_cecorum	109	0.343533	1	ns
Enterococcus_hirae	333	0.0708002	0.325232	ns			Enterococcus_durans	100	0.734897	0.977002	ns			Enterococcus_durans	117	0.185247	1	ns
Enterococcus_faecalis	352	0.0242816	0.207083	ns			Enterococcus_gilvus	93.5	0.963988	1	ns			Enterococcus_gilvus	90	0.945085	1	ns
Enterococcus_cecorum	333	0.0708002	0.325232	ns			Enterococcus_mundtii	95	0.911983	0.996796	ns			Enterococcus_mundtii	117.5	0.173722	1	ns
Enterococcus_durans	337	0.0579607	0.296593	ns			Enterococcus_wangshanyuanii	98	0.803886	0.989449	ns			Enterococcus_wangshanyuanii	115	0.213893	1	ns
Enterococcus_gilvus	267	0.759187	0.891935	ns			Enterococcus_casseliflavus	96	0.877011	0.992495	ns			Enterococcus_casseliflavus	118	0.169912	1	ns
Enterococcus_mundtii	293	0.369768	0.627469	ns			Enterococcus_thailandicus	111.5	0.390983	0.952214	ns			Enterococcus_thailandicus	104.5	0.452933	1	ns
Enterococcus_wangshanyuanii	315.5	0.159134	0.453064	ns			Enterococcus_gallinarum	82	0.667983	0.965541	ns			Enterococcus_gallinarum	93	0.836239	1	ns
Enterococcus_casseliflavus	341.5	0.0456977	0.268957	ns			Vagococcus_sp__CF-49	108.5	0.470056	0.952214	ns			Vagococcus_sp__CF-49	104.5	0.452883	1	ns
Enterococcus_thailandicus	235	0.691099	0.853412	ns			Vagococcus_zengguangii	88	0.877011	0.992495	ns			Vagococcus_zengguangii	111	0.291279	1	ns
Enterococcus_gallinarum	287	0.446855	0.696562	ns			Vagococcus_penaei	102	0.674121	0.965541	ns			Vagococcus_penaei	121.5	0.12167	1	ns
Vagococcus_sp__CF-49	247	0.900611	0.9678	ns			Vagococcus_teuberi	107	0.520318	0.952214	ns			Vagococcus_teuberi	123	0.106667	1	ns
Vagococcus_zengguangii	326.5	0.0973919	0.369213	ns			Vagococcus_hydrophili	82	0.674121	0.965541	ns			Vagococcus_hydrophili	110	0.313254	1	ns
Vagococcus_penaei	305	0.244908	0.54762	ns			Vagococcus_coleopterorum	104	0.60361	0.952214	ns			Vagococcus_coleopterorum	84.5	0.8881	1	ns
Vagococcus_teuberi	310	0.201637	0.492063	ns			Tetragenococcus_halophilus	111	0.403571	0.952214	ns			Tetragenococcus_halophilus	124	0.0965121	1	ns
Vagococcus_hydrophili	314.5	0.166008	0.453064	ns			Tetragenococcus_koreensis	108	0.484044	0.952214	ns			Tetragenococcus_koreensis	114	0.23707	1	ns
Vagococcus_coleopterorum	187.5	0.139951	0.428428	ns			Tetragenococcus_osmophilus	91	0.982362	1	ns			Tetragenococcus_osmophilus	96	0.730335	1	ns
Tetragenococcus_halophilus	252	0.990942	1	ns			Melissococcus_plutonius	95	0.910131	0.996796	ns			Melissococcus_plutonius	84	0.869604	1	ns
Tetragenococcus_koreensis	276	0.609423	0.801652	ns			Lactobacillus_johnsonii	90	0.947127	1	ns			Lactobacillus_johnsonii	119	0.155501	1	ns
Tetragenococcus_osmophilus	270	0.710616	0.863501	ns			Lactobacillus_delbrueckii	97	0.842261	0.992495	ns			Lactobacillus_delbrueckii	101	0.565081	1	ns
Melissococcus_plutonius	258	0.918612	0.977883	ns			Lactobacillus_iners	68	0.295209	0.952214	ns			Lactobacillus_iners	70	0.419547	1	ns
Lactobacillus_johnsonii	336	0.0605734	0.303726	ns			Lactobacillus_acidophilus	92	1	1	ns			Lactobacillus_acidophilus	97	0.695993	1	ns
Lactobacillus_delbrueckii	284.5	0.481494	0.72316	ns			Lactobacillus_helveticus	115	0.316544	0.952214	ns			Lactobacillus_helveticus	115	0.218808	1	ns
Lactobacillus_iners	277	0.597023	0.796406	ns			Lactobacillus_sp__P38	110	0.437239	0.952214	ns			Lactobacillus_sp__P38	138	0.0179585	1	ns
Lactobacillus_acidophilus	278	0.581477	0.79	ns			Lactobacillus_sp__wkB8	105	0.579728	0.952214	ns			Lactobacillus_sp__wkB8	113	0.250504	1	ns
Lactobacillus_helveticus	261	0.866121	0.951348	ns			Lactobacillus_sp__C25	111	0.411266	0.952214	ns			Lactobacillus_sp__C25	80	0.72492	1	ns
Lactobacillus_sp__P38	273.5	0.649735	0.825377	ns			Lactobacillus_sp__CBA3606	91	0.98199	1	ns			Lactobacillus_sp__CBA3606	95	0.765192	1	ns
Lactobacillus_sp__wkB8	249	0.936657	0.986503	ns			Lactobacillus_sp__CBA3605	87	0.842261	0.992495	ns			Lactobacillus_sp__CBA3605	87	0.981679	1	ns
Lactobacillus_sp__C25	181.5	0.106915	0.384511	ns			Lactobacillus_jensenii	99	0.773706	0.982134	ns			Lactobacillus_jensenii	111	0.291279	1	ns
Lactobacillus_sp__CBA3606	268	0.741971	0.883329	ns			Lactobacillus_amylovorus	93	0.982362	1	ns			Lactobacillus_amylovorus	70	0.419547	1	ns
Lactobacillus_sp__CBA3605	267	0.761491	0.891935	ns			Lactobacillus_crispatus	113	0.362047	0.952214	ns			Lactobacillus_crispatus	90	0.943911	1	ns
Lactobacillus_jensenii	308	0.215899	0.511523	ns			Lactobacillus_acetotolerans	109	0.464084	0.952214	ns			Lactobacillus_acetotolerans	126	0.0784281	1	ns
Lactobacillus_amylovorus	209	0.326651	0.609294	ns			Lactobacillus_amylolyticus	94	0.947127	1	ns			Lactobacillus_amylolyticus	104.5	0.452984	1	ns
Lactobacillus_crispatus	233	0.657927	0.832481	ns			Lactobacillus_terrae	82.5	0.68446	0.971946	ns			Lactobacillus_terrae	98	0.662249	1	ns
Lactobacillus_acetotolerans	309	0.209821	0.503187	ns			Lactobacillus_paragasseri	70.5	0.343061	0.952214	ns			Lactobacillus_paragasseri	91	0.906645	1	ns
Lactobacillus_amylolyticus	260	0.883838	0.960227	ns			Lactobacillus_kullabergensis	87	0.839001	0.992495	ns			Lactobacillus_kullabergensis	126	0.0784281	1	ns
Lactobacillus_terrae	289	0.420196	0.673703	ns			Lactobacillus_gasseri	107	0.520318	0.952214	ns			Lactobacillus_gasseri	75	0.557681	1	ns
Lactobacillus_paragasseri	319	0.138029	0.427123	ns			Lactobacillus_kefiranofaciens	99	0.773706	0.982134	ns			Lactobacillus_kefiranofaciens	80	0.730335	1	ns
Lactobacillus_kullabergensis	355.5	0.0205505	0.192415	ns			Lactobacillus_apis	83	0.70115	0.974349	ns			Lactobacillus_apis	81	0.765192	1	ns
Lactobacillus_gasseri	192	0.169521	0.453064	ns			Lactobacillus_helsingborgensis	103	0.642009	0.962132	ns			Lactobacillus_helsingborgensis	96	0.725008	1	ns
Lactobacillus_kefiranofaciens	181	0.10493	0.380426	ns			Lactobacillus_gallinarum	87.5	0.856555	0.992495	ns			Lactobacillus_gallinarum	66.5	0.324156	1	ns
Lactobacillus_apis	259	0.900614	0.9678	ns			Ligilactobacillus_ruminis	95	0.911983	0.996796	ns			Ligilactobacillus_ruminis	101	0.565081	1	ns
Lactobacillus_helsingborgensis	262.5	0.838068	0.934611	ns			Ligilactobacillus_murinus	67.5	0.27855	0.952214	ns			Ligilactobacillus_murinus	84.5	0.8881	1	ns
Lactobacillus_gallinarum	208.5	0.31721	0.609294	ns			Ligilactobacillus_salivarius	102.5	0.651635	0.965541	ns			Ligilactobacillus_salivarius	103	0.504205	1	ns
Ligilactobacillus_ruminis	283	0.506671	0.744232	ns			Ligilactobacillus_agilis	116	0.295209	0.952214	ns			Ligilactobacillus_agilis	119	0.152561	1	ns
Ligilactobacillus_murinus	327	0.0953893	0.364116	ns			Ligilactobacillus_animalis	104	0.60361	0.952214	ns			Ligilactobacillus_animalis	120	0.142005	1	ns
Ligilactobacillus_salivarius	232.5	0.649735	0.825377	ns			Ligilactobacillus_acidipiscis	114	0.338829	0.952214	ns			Ligilactobacillus_acidipiscis	105	0.438989	1	ns
Ligilactobacillus_agilis	279	0.562578	0.780979	ns			Limosilactobacillus_reuteri	94	0.946005	1	ns			Limosilactobacillus_reuteri	109	0.343533	1	ns
Ligilactobacillus_animalis	287	0.446855	0.696562	ns			Limosilactobacillus_mucosae	94	0.947127	1	ns			Limosilactobacillus_mucosae	81	0.765192	1	ns
Ligilactobacillus_acidipiscis	227	0.562578	0.780979	ns			Limosilactobacillus_pontis	94	0.946005	1	ns			Limosilactobacillus_pontis	65	0.297891	1	ns
Limosilactobacillus_reuteri	293.5	0.363724	0.622989	ns			Limosilactobacillus_fermentum	79	0.579728	0.952214	ns			Limosilactobacillus_fermentum	96	0.730335	1	ns
Limosilactobacillus_mucosae	230.5	0.617396	0.804713	ns			Limosilactobacillus_frumenti	86	0.803886	0.989449	ns			Limosilactobacillus_frumenti	90	0.945085	1	ns
Limosilactobacillus_pontis	209	0.323283	0.609294	ns			Limosilactobacillus_vaginalis	99	0.773706	0.982134	ns			Limosilactobacillus_vaginalis	96	0.730335	1	ns
Limosilactobacillus_fermentum	272	0.674424	0.841645	ns			Limosilactobacillus_gastricus	68	0.295209	0.952214	ns			Limosilactobacillus_gastricus	61	0.218808	1	ns
Limosilactobacillus_frumenti	289	0.420196	0.673703	ns			Lacticaseibacillus_rhamnosus	74	0.429462	0.952214	ns			Lacticaseibacillus_rhamnosus	86	0.945085	1	ns
Limosilactobacillus_vaginalis	257	0.937296	0.986503	ns			Lacticaseibacillus_casei	91	0.982362	1	ns			Lacticaseibacillus_casei	90	0.945085	1	ns
Limosilactobacillus_gastricus	237	0.727447	0.874493	ns			Lacticaseibacillus_manihotivorans	97	0.842261	0.992495	ns			Lacticaseibacillus_manihotivorans	95	0.765192	1	ns
Lacticaseibacillus_rhamnosus	284	0.488564	0.730875	ns			Lacticaseibacillus_paracasei	92.5	1	1	ns			Lacticaseibacillus_paracasei	79.5	0.707493	1	ns
Lacticaseibacillus_casei	276	0.612751	0.804236	ns			Leuconostoc_carnosum	81	0.642009	0.962132	ns			Leuconostoc_carnosum	107	0.393216	1	ns
Lacticaseibacillus_manihotivorans	233	0.660974	0.832481	ns			Leuconostoc_mesenteroides	114	0.338829	0.952214	ns			Leuconostoc_mesenteroides	96	0.730335	1	ns
Lacticaseibacillus_paracasei	223	0.502958	0.741703	ns			Leuconostoc_gelidum	105	0.579728	0.952214	ns			Leuconostoc_gelidum	121	0.129382	1	ns
Leuconostoc_carnosum	309.5	0.203527	0.493275	ns			Leuconostoc_lactis	112	0.386202	0.952214	ns			Leuconostoc_lactis	103	0.504205	1	ns
Leuconostoc_mesenteroides	213	0.373371	0.63018	ns			Leuconostoc_citreum	96.5	0.856684	0.992495	ns			Leuconostoc_citreum	112	0.276604	1	ns
Leuconostoc_gelidum	265	0.795994	0.909322	ns			Leuconostoc_pseudomesenteroides	90	0.947127	1	ns			Leuconostoc_pseudomesenteroides	115	0.218808	1	ns
Leuconostoc_lactis	279	0.566119	0.780979	ns			Leuconostoc_suionicum	71	0.362047	0.952214	ns			Leuconostoc_suionicum	103	0.504205	1	ns
Leuconostoc_citreum	331	0.0783568	0.337909	ns			Leuconostoc_garlicum	113	0.350562	0.952214	ns			Leuconostoc_garlicum	95.5	0.734417	1	ns
Leuconostoc_pseudomesenteroides	324	0.109971	0.387003	ns			Leuconostoc_kimchii	98	0.803224	0.989449	ns			Leuconostoc_kimchii	100	0.587325	1	ns
Leuconostoc_suionicum	347.5	0.0328089	0.236927	ns			Paucilactobacillus_hokkaidonensis	90	0.947127	1	ns			Paucilactobacillus_hokkaidonensis	103.5	0.481617	1	ns
Leuconostoc_garlicum	240.5	0.782051	0.903457	ns			Paucilactobacillus_nenjiangensis	116	0.295209	0.952214	ns			Paucilactobacillus_nenjiangensis	115	0.218808	1	ns
Leuconostoc_kimchii	279	0.561039	0.780979	ns			Paucilactobacillus_oligofermentans	101	0.706805	0.974349	ns			Paucilactobacillus_oligofermentans	99	0.62914	1	ns
Paucilactobacillus_hokkaidonensis	313	0.176669	0.459363	ns			Companilactobacillus_alimentarius	87.5	0.85667	0.992495	ns			Companilactobacillus_alimentarius	96.5	0.707493	1	ns
Paucilactobacillus_nenjiangensis	250	0.955189	0.993953	ns			Companilactobacillus_ginsenosidimutans	122	0.182892	0.952214	ns			Companilactobacillus_ginsenosidimutans	78.5	0.672932	1	ns
Paucilactobacillus_oligofermentans	249.5	0.94569	0.990477	ns			Companilactobacillus_paralimentarius	83	0.706805	0.974349	ns			Companilactobacillus_paralimentarius	75.5	0.573503	1	ns
Companilactobacillus_alimentarius	293	0.369768	0.627469	ns			Companilactobacillus_heilongjiangensis	101	0.706805	0.974349	ns			Companilactobacillus_heilongjiangensis	94	0.800523	1	ns
Companilactobacillus_ginsenosidimutans	166	0.0495168	0.277679	ns			Companilactobacillus_futsaii	89	0.911983	0.996796	ns			Companilactobacillus_futsaii	92	0.872293	1	ns
Companilactobacillus_paralimentarius	259.5	0.891629	0.965287	ns			Companilactobacillus_allii	90.5	0.963988	1	ns			Companilactobacillus_allii	96.5	0.707493	1	ns
Companilactobacillus_heilongjiangensis	259.5	0.891632	0.965287	ns			Companilactobacillus_farciminis	83	0.706805	0.974349	ns			Companilactobacillus_farciminis	113	0.256326	1	ns
Companilactobacillus_futsaii	261	0.866121	0.951348	ns			Companilactobacillus_zhachilii	81	0.642009	0.962132	ns			Companilactobacillus_zhachilii	119	0.155501	1	ns
Companilactobacillus_allii	289	0.423931	0.677083	ns			Companilactobacillus_crustorum	115	0.316544	0.952214	ns			Companilactobacillus_crustorum	75	0.557681	1	ns
Companilactobacillus_farciminis	355	0.0201307	0.190972	ns			Latilactobacillus_fuchuensis	76	0.491791	0.952214	ns			Latilactobacillus_fuchuensis	93.5	0.814564	1	ns
Companilactobacillus_zhachilii	349	0.0291362	0.225404	ns			Latilactobacillus_curvatus	97	0.839001	0.992495	ns			Latilactobacillus_curvatus	111	0.291225	1	ns
Companilactobacillus_crustorum	172	0.0675682	0.317728	ns			Latilactobacillus_sakei	107	0.512684	0.952214	ns			Latilactobacillus_sakei	115	0.218808	1	ns
Latilactobacillus_fuchuensis	307	0.224443	0.521923	ns			Latilactobacillus_graminis	95	0.911983	0.996796	ns			Latilactobacillus_graminis	83	0.832837	1	ns
Latilactobacillus_curvatus	262.5	0.838057	0.934611	ns			Lactiplantibacillus_plantarum	90.5	0.963985	1	ns			Lactiplantibacillus_plantarum	92	0.872293	1	ns
Latilactobacillus_sakei	247	0.900614	0.9678	ns			Lactiplantibacillus_pentosus	95	0.911983	0.996796	ns			Lactiplantibacillus_pentosus	86	0.945085	1	ns
Latilactobacillus_graminis	218	0.433407	0.685106	ns			Lactiplantibacillus_paraplantarum	104	0.610535	0.952214	ns			Lactiplantibacillus_paraplantarum	85	0.906656	1	ns
Lactiplantibacillus_plantarum	271.5	0.682737	0.846496	ns			Oenococcus_kitaharae	84	0.740024	0.977002	ns			Oenococcus_kitaharae	104.5	0.452984	1	ns
Lactiplantibacillus_pentosus	254	0.991033	1	ns			Oenococcus_sp__UCMA_16435	57	0.120928	0.952214	ns			Oenococcus_sp__UCMA_16435	68	0.367879	1	ns
Lactiplantibacillus_paraplantarum	223	0.502958	0.741703	ns			Oenococcus_sicerae	84	0.734897	0.977002	ns			Oenococcus_sicerae	96	0.730335	1	ns
Oenococcus_kitaharae	316	0.15728	0.45009	ns			Oenococcus_oeni	100	0.740024	0.977002	ns			Oenococcus_oeni	102	0.534229	1	ns
Oenococcus_sp__UCMA_16435	277	0.593604	0.796406	ns			Weissella_coleopterorum	85	0.773706	0.982134	ns			Weissella_coleopterorum	108	0.367879	1	ns
Oenococcus_sicerae	279.5	0.55493	0.77692	ns			Weissella_hellenica	121	0.202611	0.952214	ns			Weissella_hellenica	141	0.0115751	1	ns
Oenococcus_oeni	264	0.813398	0.919262	ns			Weissella_ceti	94.5	0.928043	1	ns			Weissella_ceti	82	0.800523	1	ns
Weissella_coleopterorum	332	0.0745019	0.329674	ns			Weissella_koreensis	95	0.911983	0.996796	ns			Weissella_koreensis	144	0.00721759	1	ns
Weissella_hellenica	332	0.0745019	0.329674	ns			Weissella_confusa	97	0.839001	0.992495	ns			Weissella_confusa	105	0.446832	1	ns
Weissella_ceti	242	0.811556	0.919262	ns			Weissella_jogaejeotgali	73	0.403571	0.952214	ns			Weissella_jogaejeotgali	73	0.504205	1	ns
Weissella_koreensis	287	0.450613	0.6998	ns			Weissella_soli	112	0.386202	0.952214	ns			Weissella_soli	110	0.320208	1	ns
Weissella_confusa	289	0.420196	0.673703	ns			Weissella_viridescens	109.5	0.442716	0.952214	ns			Weissella_viridescens	125	0.086798	1	ns
Weissella_jogaejeotgali	276.5	0.601484	0.796406	ns			Weissella_cryptocerci	82	0.674121	0.965541	ns			Weissella_cryptocerci	88.5	1	1	ns
Weissella_soli	279	0.566119	0.780979	ns			Weissella_cibaria	88	0.877011	0.992495	ns			Weissella_cibaria	110	0.320208	1	ns
Weissella_viridescens	276	0.609376	0.801652	ns			Weissella_paramesenteroides	108	0.491791	0.952214	ns			Weissella_paramesenteroides	108.5	0.348212	1	ns
Weissella_cryptocerci	299	0.304752	0.609294	ns			Lentilactobacillus_kefiri	97	0.842261	0.992495	ns			Lentilactobacillus_kefiri	99	0.622378	1	ns
Weissella_cibaria	312	0.185956	0.471689	ns			Lentilactobacillus_hilgardii	110	0.437239	0.952214	ns			Lentilactobacillus_hilgardii	96	0.730335	1	ns
Weissella_paramesenteroides	245	0.866121	0.951348	ns			Lentilactobacillus_buchneri	92.5	1	1	ns			Lentilactobacillus_buchneri	94	0.800523	1	ns
Lentilactobacillus_kefiri	276.5	0.601484	0.796406	ns			Lentilactobacillus_parabuchneri	105	0.572505	0.952214	ns			Lentilactobacillus_parabuchneri	95	0.765192	1	ns
Lentilactobacillus_hilgardii	224.5	0.524918	0.754896	ns			Lentilactobacillus_curieae	98	0.80781	0.989449	ns			Lentilactobacillus_curieae	108	0.367879	1	ns
Lentilactobacillus_buchneri	269	0.727447	0.874493	ns			Levilactobacillus_koreensis	65	0.236854	0.952214	ns			Levilactobacillus_koreensis	89	0.981679	1	ns
Lentilactobacillus_parabuchneri	244	0.846955	0.940573	ns			Levilactobacillus_brevis	84	0.734819	0.977002	ns			Levilactobacillus_brevis	99.5	0.6059	1	ns
Lentilactobacillus_curieae	288.5	0.426771	0.679321	ns			Levilactobacillus_zymae	106	0.549648	0.952214	ns			Levilactobacillus_zymae	97.5	0.672932	1	ns
Levilactobacillus_koreensis	335.5	0.0626122	0.308785	ns			Pediococcus_acidilactici	86	0.80781	0.989449	ns			Pediococcus_acidilactici	108	0.367879	1	ns
Levilactobacillus_brevis	300	0.290987	0.601711	ns			Pediococcus_inopinatus	98	0.80781	0.989449	ns			Pediococcus_inopinatus	103	0.504205	1	ns
Levilactobacillus_zymae	249	0.937296	0.986503	ns			Pediococcus_claussenii	101	0.706805	0.974349	ns			Pediococcus_claussenii	129	0.0563629	1	ns
Pediococcus_acidilactici	297	0.326651	0.609294	ns			Pediococcus_pentosaceus	109	0.456294	0.952214	ns			Pediococcus_pentosaceus	100	0.596741	1	ns
Pediococcus_inopinatus	253	1	1	ns			Pediococcus_damnosus	96	0.877011	0.992495	ns			Pediococcus_damnosus	112	0.276604	1	ns
Pediococcus_claussenii	266.5	0.767853	0.894943	ns			Loigolactobacillus_coryniformis	117	0.274813	0.952214	ns			Loigolactobacillus_coryniformis	112	0.276604	1	ns
Pediococcus_pentosaceus	233.5	0.66615	0.83564	ns			Loigolactobacillus_backii	102.5	0.651635	0.965541	ns			Loigolactobacillus_backii	79	0.695993	1	ns
Pediococcus_damnosus	305	0.242233	0.545463	ns			Loigolactobacillus_bifermentans	91	0.982362	1	ns			Loigolactobacillus_bifermentans	107	0.385554	1	ns
Loigolactobacillus_coryniformis	232	0.644733	0.823308	ns			Schleiferilactobacillus_harbinensis	94	0.947127	1	ns			Schleiferilactobacillus_harbinensis	82	0.800523	1	ns
Loigolactobacillus_backii	210	0.337966	0.609294	ns			Liquorilactobacillus_nagelii	104	0.610535	0.952214	ns			Liquorilactobacillus_nagelii	127	0.0704311	1	ns
Loigolactobacillus_bifermentans	295	0.346028	0.609294	ns			Liquorilactobacillus_mali	107	0.520318	0.952214	ns			Liquorilactobacillus_mali	107	0.385554	1	ns
Schleiferilactobacillus_harbinensis	215	0.398177	0.653989	ns			Liquorilactobacillus_hordei	96	0.874439	0.992495	ns			Liquorilactobacillus_hordei	95	0.765192	1	ns
Liquorilactobacillus_nagelii	297	0.326651	0.609294	ns			Secundilactobacillus_paracollinoides	88	0.877011	0.992495	ns			Secundilactobacillus_paracollinoides	121	0.127421	1	ns
Liquorilactobacillus_mali	272	0.674414	0.841645	ns			Secundilactobacillus_malefermentans	118	0.255368	0.952214	ns			Secundilactobacillus_malefermentans	119	0.155501	1	ns
Liquorilactobacillus_hordei	229.5	0.601484	0.796406	ns			Bombilactobacillus_bombi	90	0.947127	1	ns			Bombilactobacillus_bombi	105	0.438989	1	ns
Secundilactobacillus_paracollinoides	355.5	0.0205505	0.192415	ns			Fructilactobacillus_sanfranciscensis	115	0.309697	0.952214	ns			Fructilactobacillus_sanfranciscensis	104.5	0.452984	1	ns
Secundilactobacillus_malefermentans	244	0.84695	0.940573	ns			Fructilactobacillus_lindneri	107	0.512684	0.952214	ns			Fructilactobacillus_lindneri	101.5	0.542034	1	ns
Bombilactobacillus_bombi	301	0.280784	0.591401	ns			Fructilactobacillus_fructivorans	102	0.674121	0.965541	ns			Fructilactobacillus_fructivorans	86	0.945085	1	ns
Fructilactobacillus_sanfranciscensis	221	0.474451	0.720071	ns			Furfurilactobacillus_rossiae	107	0.520318	0.952214	ns			Furfurilactobacillus_rossiae	115	0.218808	1	ns
Fructilactobacillus_lindneri	247	0.900614	0.9678	ns			Apilactobacillus_bombintestini	119	0.236854	0.952214	ns			Apilactobacillus_bombintestini	113.5	0.240965	1	ns
Fructilactobacillus_fructivorans	221	0.474437	0.720071	ns			Apilactobacillus_kunkeei	97	0.842261	0.992495	ns			Apilactobacillus_kunkeei	85	0.908591	1	ns
Furfurilactobacillus_rossiae	281.5	0.524918	0.754896	ns			Lapidilactobacillus_dextrinicus	91	0.98199	1	ns			Lapidilactobacillus_dextrinicus	115.5	0.205376	1	ns
Apilactobacillus_bombintestini	202	0.254276	0.55747	ns			Amylolactobacillus_amylophilus	110	0.429323	0.952214	ns			Amylolactobacillus_amylophilus	109	0.343533	1	ns
Apilactobacillus_kunkeei	263	0.830892	0.929827	ns			Acetilactobacillus_jinshanensis	111	0.403571	0.952214	ns			Acetilactobacillus_jinshanensis	96	0.730335	1	ns
Lapidilactobacillus_dextrinicus	298.5	0.306863	0.609294	ns			Jeotgalibaca_porci	86	0.803886	0.989449	ns			Jeotgalibaca_porci	119	0.152561	1	ns
Amylolactobacillus_amylophilus	258	0.918614	0.977883	ns			Jeotgalibaca_dankookensis	120	0.214383	0.952214	ns			Jeotgalibaca_dankookensis	126.5	0.0746973	1	ns
Acetilactobacillus_jinshanensis	171	0.0642297	0.3119	ns			Jeotgalibaca_ciconiae	94	0.947127	1	ns			Jeotgalibaca_ciconiae	115	0.218808	1	ns
Jeotgalibaca_porci	353	0.022824	0.203176	ns			Jeotgalibaca_sp__PTS2502	96.5	0.856684	0.992495	ns			Jeotgalibaca_sp__PTS2502	89	0.98129	1	ns
Jeotgalibaca_dankookensis	284	0.488593	0.730875	ns			Jeotgalibaca_arthritidis	96	0.877011	0.992495	ns			Jeotgalibaca_arthritidis	98	0.662249	1	ns
Jeotgalibaca_ciconiae	289.5	0.41368	0.667642	ns			Carnobacterium_maltaromaticum	87	0.842261	0.992495	ns			Carnobacterium_maltaromaticum	118	0.169912	1	ns
Jeotgalibaca_sp__PTS2502	232.5	0.649724	0.825377	ns			Carnobacterium_sp__17-4	96	0.877011	0.992495	ns			Carnobacterium_sp__17-4	128.5	0.0606381	1	ns
Jeotgalibaca_arthritidis	265	0.795994	0.909322	ns			Carnobacterium_sp__CP1	89	0.910131	0.996796	ns			Carnobacterium_sp__CP1	94	0.800523	1	ns
Carnobacterium_maltaromaticum	309.5	0.203527	0.493275	ns			Carnobacterium_divergens	87	0.842261	0.992495	ns			Carnobacterium_divergens	115	0.218808	1	ns
Carnobacterium_sp__17-4	328	0.0908811	0.35593	ns			Carnobacterium_inhibens	83	0.706805	0.974349	ns			Carnobacterium_inhibens	94	0.800523	1	ns
Carnobacterium_sp__CP1	275	0.625415	0.811675	ns			Marinilactibacillus_sp__15R	71	0.362047	0.952214	ns			Marinilactibacillus_sp__15R	119	0.155501	1	ns
Carnobacterium_divergens	320	0.132024	0.418984	ns			Dolosigranulum_pigrum	109	0.464084	0.952214	ns			Dolosigranulum_pigrum	140.5	0.0147184	1	ns
Carnobacterium_inhibens	282	0.521226	0.752799	ns			Aerococcus_urinaehominis	87	0.839001	0.992495	ns			Aerococcus_urinaehominis	75	0.565081	1	ns
Marinilactibacillus_sp__15R	350.5	0.0276277	0.218459	ns			Aerococcus_sanguinicola	78	0.549648	0.952214	ns			Aerococcus_sanguinicola	63	0.256326	1	ns
Dolosigranulum_pigrum	349	0.0301227	0.228559	ns			Aerococcus_urinae	75	0.464084	0.952214	ns			Aerococcus_urinae	92	0.872293	1	ns
Aerococcus_urinaehominis	215	0.394495	0.65093	ns			Aerococcus_christensenii	93	0.981984	1	ns			Aerococcus_christensenii	109	0.336132	1	ns
Aerococcus_sanguinicola	220	0.464296	0.710294	ns			Aerococcus_viridans	81	0.642009	0.962132	ns			Aerococcus_viridans	93	0.832837	1	ns
Aerococcus_urinae	301.5	0.275751	0.584315	ns			Aerococcus_urinaeequi	102.5	0.651635	0.965541	ns			Aerococcus_urinaeequi	113	0.256326	1	ns
Aerococcus_christensenii	282.5	0.510224	0.746044	ns			Suicoccus_acidiformans	115	0.316544	0.952214	ns			Suicoccus_acidiformans	105.5	0.425194	1	ns
Aerococcus_viridans	306	0.233225	0.532602	ns			Abiotrophia_defectiva	76	0.491791	0.952214	ns			Abiotrophia_defectiva	108	0.367879	1	ns
Aerococcus_urinaeequi	268	0.744408	0.883329	ns			Bacillus_sp__NSP9_1	94	0.947127	1	ns			Bacillus_sp__NSP9_1	115	0.218808	1	ns
Suicoccus_acidiformans	250	0.954731	0.993953	ns			Bacillus_sp__FJAT-42376	89	0.911983	0.996796	ns			Bacillus_sp__FJAT-42376	106	0.419547	1	ns
Abiotrophia_defectiva	399	0.000657773	0.0881203	ns			Bacillus_sp__FJAT-22090	97.5	0.821399	0.992495	ns			Bacillus_sp__FJAT-22090	120	0.142005	1	ns
Bacillus_sp__NSP9_1	323.5	0.111957	0.391077	ns			Bacillus_sp__FJAT-18017	96	0.877011	0.992495	ns			Bacillus_sp__FJAT-18017	94	0.796432	1	ns
Bacillus_sp__FJAT-42376	300	0.294169	0.605185	ns			Bacillus_sp__1NLA3E	88	0.877011	0.992495	ns			Bacillus_sp__1NLA3E	126	0.0784281	1	ns
Bacillus_sp__FJAT-22090	279	0.566119	0.780979	ns			Bacillus_sp__Cs-700	86	0.80781	0.989449	ns			Bacillus_sp__Cs-700	106	0.419547	1	ns
Bacillus_sp__FJAT-18017	279	0.562578	0.780979	ns			Bacillus_sp__Y1	115	0.316544	0.952214	ns			Bacillus_sp__Y1	131	0.0446214	1	ns
Bacillus_sp__1NLA3E	332.5	0.0728426	0.328767	ns			Bacillus_sp__KH172YL63	83.5	0.717927	0.977002	ns			Bacillus_sp__KH172YL63	88	1	1	ns
Bacillus_sp__Cs-700	315	0.164121	0.453064	ns			Bacillus_sp__N1-1	79	0.579728	0.952214	ns			Bacillus_sp__N1-1	114	0.23707	1	ns
Bacillus_sp__Y1	282.5	0.510224	0.746044	ns			Bacillus_sp__SB49	96	0.877011	0.992495	ns			Bacillus_sp__SB49	106.5	0.398369	1	ns
Bacillus_sp__KH172YL63	251.5	0.981884	1	ns			Bacillus_sp__S3	100	0.734897	0.977002	ns			Bacillus_sp__S3	103	0.496444	1	ns
Bacillus_sp__N1-1	345	0.0368576	0.249132	ns			Bacillus_sp__FJAT-45348	89	0.910131	0.996796	ns			Bacillus_sp__FJAT-45348	76	0.589621	1	ns
Bacillus_sp__SB49	267	0.75918	0.891935	ns			Bacillus_sp__X1(2014)	94.5	0.92805	1	ns			Bacillus_sp__X1(2014)	103.5	0.481666	1	ns
Bacillus_sp__S3	261	0.864771	0.951348	ns			Bacillus_sp__IHB_B_7164	102	0.605515	0.952214	ns			Bacillus_sp__IHB_B_7164	98	0.595452	1	ns
Bacillus_sp__FJAT-45348	269	0.724866	0.873776	ns			Bacillus_sp__OxB-1	106	0.549648	0.952214	ns			Bacillus_sp__OxB-1	114	0.23707	1	ns
Bacillus_sp__X1(2014)	276.5	0.601484	0.796406	ns			Bacillus_sp__THAF10	106	0.542183	0.952214	ns			Bacillus_sp__THAF10	110	0.313254	1	ns
Bacillus_sp__IHB_B_7164	244.5	0.831919	0.930829	ns			Bacillus_sp__MD-5	99	0.767909	0.982134	ns			Bacillus_sp__MD-5	118.5	0.157818	1	ns
Bacillus_sp__OxB-1	267.5	0.750567	0.886772	ns			Bacillus_sp__SJ-10	63	0.108583	0.952214	ns			Bacillus_sp__SJ-10	68	0.27578	1	ns
Bacillus_sp__THAF10	268	0.741946	0.883329	ns			Bacillus_sp__BD59S	92	1	1	ns			Bacillus_sp__BD59S	93	0.832837	1	ns
Bacillus_sp__MD-5	335.5	0.0621282	0.308548	ns			Bacillus_sp__A260	93	0.97948	1	ns			Bacillus_sp__A260	95	0.724204	1	ns
Bacillus_sp__SJ-10	273	0.55717	0.779729	ns			Bacillus_sp__WP8	94.5	0.92805	1	ns			Bacillus_sp__WP8	107	0.385501	1	ns
Bacillus_sp__BD59S	299	0.304752	0.609294	ns			Bacillus_sp__N3536	95	0.910104	0.996796	ns			Bacillus_sp__N3536	120	0.139555	1	ns
Bacillus_sp__A260	265	0.764435	0.89494	ns			Bacillus_sp__ms-22	122	0.182451	0.952214	ns			Bacillus_sp__ms-22	111	0.291118	1	ns
Bacillus_sp__WP8	281	0.532332	0.761993	ns			Bacillus_sp__BS98	69	0.306999	0.952214	ns			Bacillus_sp__BS98	64	0.267417	1	ns
Bacillus_sp__N3536	318.5	0.139834	0.428428	ns			Bacillus_cereus	95	0.911983	0.996796	ns			Bacillus_cereus	121	0.129382	1	ns
Bacillus_sp__ms-22	215.5	0.400518	0.655574	ns			Bacillus_thuringiensis	99	0.773706	0.982134	ns			Bacillus_thuringiensis	112	0.276604	1	ns
Bacillus_sp__BS98	248	0.91817	0.977883	ns			Bacillus_cytotoxicus	101	0.70115	0.974349	ns			Bacillus_cytotoxicus	116	0.201545	1	ns
Bacillus_cereus	341	0.0462133	0.268957	ns			Bacillus_mycoides	92	1	1	ns			Bacillus_mycoides	103	0.504205	1	ns
Bacillus_thuringiensis	282.5	0.510224	0.746044	ns			Bacillus_albus	96	0.877011	0.992495	ns			Bacillus_albus	82	0.796432	1	ns
Bacillus_cytotoxicus	291.5	0.388205	0.644032	ns			Bacillus_pseudomycoides	105	0.572505	0.952214	ns			Bacillus_pseudomycoides	109	0.343533	1	ns
Bacillus_mycoides	306.5	0.228804	0.525387	ns			Bacillus_luti	62	0.186855	0.952214	ns			Bacillus_luti	77	0.622339	1	ns
Bacillus_albus	226	0.547359	0.771798	ns			Bacillus_mobilis	76.5	0.477366	0.952214	ns			Bacillus_mobilis	111	0.288255	1	ns
Bacillus_pseudomycoides	258	0.918614	0.977883	ns			Bacillus_wiedmannii	72.5	0.390983	0.952214	ns			Bacillus_wiedmannii	85	0.908591	1	ns
Bacillus_luti	300.5	0.285847	0.595398	ns			Bacillus_bombysepticus	124.5	0.0912831	0.952214	ns			Bacillus_bombysepticus	112	0.174059	1	ns
Bacillus_mobilis	350	0.0255652	0.212353	ns			Bacillus_anthracis	88	0.877011	0.992495	ns			Bacillus_anthracis	94	0.800523	1	ns
Bacillus_wiedmannii	285.5	0.467466	0.712679	ns			Bacillus_sp__HBCD-sjtu	107	0.496488	0.952214	ns			Bacillus_sp__HBCD-sjtu	137	0.0226299	1	ns
Bacillus_bombysepticus	232	0.599146	0.796406	ns			Bacillus_sp__JAS24-2	104	0.589658	0.952214	ns			Bacillus_sp__JAS24-2	116	0.194355	1	ns
Bacillus_anthracis	265.5	0.785254	0.904941	ns			Bacillus_paranthracis	125	0.14216	0.952214	ns			Bacillus_paranthracis	123.5	0.100519	1	ns
Bacillus_sp__HBCD-sjtu	339	0.0509326	0.281162	ns			Bacillus_amyloliquefaciens	76.5	0.498255	0.952214	ns			Bacillus_amyloliquefaciens	92	0.869576	1	ns
Bacillus_sp__JAS24-2	282	0.511157	0.746717	ns			Bacillus_velezensis	94	0.947127	1	ns			Bacillus_velezensis	106	0.419547	1	ns
Bacillus_paranthracis	275.5	0.617396	0.804713	ns			Bacillus_paralicheniformis	95	0.911983	0.996796	ns			Bacillus_paralicheniformis	119	0.155501	1	ns
Bacillus_amyloliquefaciens	309.5	0.203513	0.493275	ns			Bacillus_vallismortis	88.5	0.892258	0.996796	ns			Bacillus_vallismortis	98	0.662249	1	ns
Bacillus_velezensis	288	0.437157	0.689187	ns			Bacillus_sonorensis	94.5	0.928043	1	ns			Bacillus_sonorensis	123	0.105512	1	ns
Bacillus_paralicheniformis	321.5	0.122578	0.405745	ns			Bacillus_subtilis	87	0.842261	0.992495	ns			Bacillus_subtilis	92	0.872293	1	ns
Bacillus_vallismortis	298	0.315579	0.609294	ns			Bacillus_atrophaeus	98	0.80781	0.989449	ns			Bacillus_atrophaeus	101	0.565081	1	ns
Bacillus_sonorensis	332	0.0746356	0.329674	ns			Bacillus_tequilensis	80	0.610535	0.952214	ns			Bacillus_tequilensis	90	0.943911	1	ns
Bacillus_subtilis	301	0.283831	0.594106	ns			Bacillus_mojavensis	75	0.456294	0.952214	ns			Bacillus_mojavensis	78.5	0.672932	1	ns
Bacillus_atrophaeus	273.5	0.649735	0.825377	ns			Bacillus_licheniformis	90.5	0.963977	1	ns			Bacillus_licheniformis	97.5	0.672932	1	ns
Bacillus_tequilensis	285	0.474451	0.720071	ns			Bacillus_inaquosorum	90	0.947127	1	ns			Bacillus_inaquosorum	79.5	0.707493	1	ns
Bacillus_mojavensis	278	0.577974	0.79	ns			Bacillus_spizizenii	99.5	0.751969	0.982134	ns			Bacillus_spizizenii	88	1	1	ns
Bacillus_licheniformis	280.5	0.539786	0.767138	ns			Bacillus_pumilus	84	0.740024	0.977002	ns			Bacillus_pumilus	120	0.139555	1	ns
Bacillus_inaquosorum	252.5	1	1	ns			Bacillus_infantis	86	0.803886	0.989449	ns			Bacillus_infantis	114	0.231685	1	ns
Bacillus_spizizenii	234	0.677372	0.842933	ns			Bacillus_freudenreichii	96.5	0.856684	0.992495	ns			Bacillus_freudenreichii	108.5	0.348212	1	ns
Bacillus_pumilus	327	0.0951313	0.364116	ns			Bacillus_weihaiensis	91	0.982362	1	ns			Bacillus_weihaiensis	111	0.291279	1	ns
Bacillus_infantis	325.5	0.102054	0.376247	ns			Bacillus_dafuensis	85	0.769163	0.982134	ns			Bacillus_dafuensis	104.5	0.452933	1	ns
Bacillus_freudenreichii	283	0.506671	0.744232	ns			Bacillus_glycinifermentans	95	0.910095	0.996796	ns			Bacillus_glycinifermentans	86	0.943911	1	ns
Bacillus_weihaiensis	320.5	0.128163	0.413632	ns			Bacillus_methanolicus	95	0.910122	0.996796	ns			Bacillus_methanolicus	110	0.313254	1	ns
Bacillus_dafuensis	287	0.44684	0.696562	ns			Bacillus_beveridgei	103	0.642009	0.962132	ns			Bacillus_beveridgei	106	0.411758	1	ns
Bacillus_glycinifermentans	239.5	0.767845	0.894943	ns			Bacillus_gobiensis	76.5	0.498255	0.952214	ns			Bacillus_gobiensis	112	0.276604	1	ns
Bacillus_methanolicus	302.5	0.265856	0.57052	ns			Bacillus_smithii	86	0.80781	0.989449	ns			Bacillus_smithii	94.5	0.778365	1	ns
Bacillus_beveridgei	268	0.741971	0.883329	ns			Bacillus_altitudinis	81	0.642009	0.962132	ns			Bacillus_altitudinis	102	0.526608	1	ns
Bacillus_gobiensis	339	0.0515786	0.281435	ns			Bacillus_fonticola	96	0.877011	0.992495	ns			Bacillus_fonticola	81.5	0.778389	1	ns
Bacillus_smithii	281.5	0.524904	0.754896	ns			Bacillus_safensis	111	0.411266	0.952214	ns			Bacillus_safensis	96	0.730335	1	ns
Bacillus_altitudinis	311.5	0.187831	0.472922	ns			Brevibacterium_frigoritolerans	64	0.219277	0.952214	ns			Brevibacterium_frigoritolerans	84	0.872293	1	ns
Bacillus_fonticola	242.5	0.820373	0.923899	ns			Bacillus_xiamenensis	91	0.98177	1	ns			Bacillus_xiamenensis	90	0.943155	1	ns
Bacillus_safensis	218.5	0.440071	0.689833	ns			Virgibacillus_sp__SK37	89.5	0.92805	1	ns			Virgibacillus_sp__SK37	114	0.231685	1	ns
Brevibacterium_frigoritolerans	314	0.171178	0.453064	ns			Virgibacillus_sp__MSP4-1	83	0.706805	0.974349	ns			Virgibacillus_sp__MSP4-1	101	0.557681	1	ns
Bacillus_xiamenensis	267	0.756974	0.891935	ns			Virgibacillus_sp__6R	83	0.706805	0.974349	ns			Virgibacillus_sp__6R	119	0.152561	1	ns
Virgibacillus_sp__SK37	314.5	0.166008	0.453064	ns			Virgibacillus_sp__Bac330	104	0.610535	0.952214	ns			Virgibacillus_sp__Bac330	116	0.197058	1	ns
Virgibacillus_sp__MSP4-1	315	0.162579	0.453064	ns			Virgibacillus_sp__Bac332	85	0.773706	0.982134	ns			Virgibacillus_sp__Bac332	111.5	0.280636	1	ns
Virgibacillus_sp__6R	341	0.0469277	0.269651	ns			Virgibacillus_dokdonensis	112	0.386202	0.952214	ns			Virgibacillus_dokdonensis	98.5	0.639047	1	ns
Virgibacillus_sp__Bac330	289.5	0.41368	0.667642	ns			Virgibacillus_phasianinus	116.5	0.278502	0.952214	ns			Virgibacillus_phasianinus	116	0.197108	1	ns
Virgibacillus_sp__Bac332	281.5	0.524863	0.754896	ns			Virgibacillus_halodenitrificans	88	0.877011	0.992495	ns			Virgibacillus_halodenitrificans	92	0.872293	1	ns
Virgibacillus_dokdonensis	229	0.597023	0.796406	ns			Virgibacillus_necropolis	106	0.549648	0.952214	ns			Virgibacillus_necropolis	93	0.836239	1	ns
Virgibacillus_phasianinus	245.5	0.873703	0.955977	ns			Cytobacillus_oceanisediminis	85.5	0.786471	0.989449	ns			Cytobacillus_oceanisediminis	107.5	0.372791	1	ns
Virgibacillus_halodenitrificans	273.5	0.649735	0.825377	ns			Cytobacillus_ciccensis	90	0.947127	1	ns			Cytobacillus_ciccensis	115	0.213689	1	ns
Virgibacillus_necropolis	250	0.95473	0.993953	ns			Cytobacillus_kochii	83.5	0.717954	0.977002	ns			Cytobacillus_kochii	70.5	0.425246	1	ns
Cytobacillus_oceanisediminis	322.5	0.117161	0.397523	ns			Alkalihalobacillus_halodurans	84	0.734897	0.977002	ns			Alkalihalobacillus_halodurans	91	0.906656	1	ns
Cytobacillus_ciccensis	308	0.215884	0.511523	ns			Alkalihalobacillus_clausii	106	0.549648	0.952214	ns			Alkalihalobacillus_clausii	108	0.360396	1	ns
Cytobacillus_kochii	238	0.744408	0.883329	ns			Alkalihalobacillus_pseudofirmus	84	0.740024	0.977002	ns			Alkalihalobacillus_pseudofirmus	98	0.662249	1	ns
Alkalihalobacillus_halodurans	261	0.864771	0.951348	ns			Alkalihalobacillus_miscanthi	82	0.667983	0.965541	ns			Alkalihalobacillus_miscanthi	91	0.908591	1	ns
Alkalihalobacillus_clausii	274.5	0.633433	0.817343	ns			Alkalihalobacillus_lehensis	93	0.982362	1	ns			Alkalihalobacillus_lehensis	85	0.908591	1	ns
Alkalihalobacillus_pseudofirmus	304	0.254276	0.55747	ns			Alkalihalobacillus_krulwichiae	99	0.773706	0.982134	ns			Alkalihalobacillus_krulwichiae	110	0.313254	1	ns
Alkalihalobacillus_miscanthi	302	0.270781	0.578248	ns			Priestia_megaterium	109	0.464084	0.952214	ns			Priestia_megaterium	106	0.419547	1	ns
Alkalihalobacillus_lehensis	257	0.937296	0.986503	ns			Priestia_filamentosa	95	0.911983	0.996796	ns			Priestia_filamentosa	110	0.320208	1	ns
Alkalihalobacillus_krulwichiae	279	0.562578	0.780979	ns			Priestia_flexa	83	0.706805	0.974349	ns			Priestia_flexa	90	0.943905	1	ns
Priestia_megaterium	242	0.813398	0.919262	ns			Lysinibacillus_timonensis	80	0.6035	0.952214	ns			Lysinibacillus_timonensis	95	0.765192	1	ns
Priestia_filamentosa	285.5	0.467466	0.712679	ns			Lysinibacillus_sp__YS11	93	0.98199	1	ns			Lysinibacillus_sp__YS11	98	0.655758	1	ns
Priestia_flexa	261	0.866121	0.951348	ns			Lysinibacillus_sp__SGAir0095	104	0.610535	0.952214	ns			Lysinibacillus_sp__SGAir0095	101	0.565081	1	ns
Lysinibacillus_timonensis	297.5	0.317689	0.609294	ns			Lysinibacillus_sp__2017	97	0.842261	0.992495	ns			Lysinibacillus_sp__2017	76	0.596741	1	ns
Lysinibacillus_sp__YS11	249	0.936646	0.986503	ns			Lysinibacillus_sphaericus	99	0.773706	0.982134	ns			Lysinibacillus_sphaericus	99	0.62914	1	ns
Lysinibacillus_sp__SGAir0095	267.5	0.750567	0.886772	ns			Lysinibacillus_varians	122.5	0.175148	0.952214	ns			Lysinibacillus_varians	108	0.359378	1	ns
Lysinibacillus_sp__2017	236.5	0.716377	0.86782	ns			Lysinibacillus_fusiformis	132	0.0741651	0.952214	ns			Lysinibacillus_fusiformis	108	0.367879	1	ns
Lysinibacillus_sphaericus	251	0.972829	0.998773	ns			Geobacillus_subterraneus	82	0.674121	0.965541	ns			Geobacillus_subterraneus	97	0.695993	1	ns
Lysinibacillus_varians	228	0.577736	0.79	ns			Geobacillus_sp__E263	87	0.842261	0.992495	ns			Geobacillus_sp__E263	106.5	0.398526	1	ns
Lysinibacillus_fusiformis	181.5	0.106926	0.384511	ns			Geobacillus_sp__WCH70	60	0.157976	0.952214	ns			Geobacillus_sp__WCH70	90	0.943893	1	ns
Geobacillus_subterraneus	307.5	0.220141	0.515703	ns			Geobacillus_sp__GHH01	96	0.871596	0.992495	ns			Geobacillus_sp__GHH01	101	0.556139	1	ns
Geobacillus_sp__E263	326	0.100071	0.372935	ns			Geobacillus_sp__JS12	115.5	0.29863	0.952214	ns			Geobacillus_sp__JS12	85.5	0.925188	1	ns
Geobacillus_sp__WCH70	363.5	0.0124879	0.167775	ns			Geobacillus_genomosp__3	110	0.429462	0.952214	ns			Geobacillus_genomosp__3	102	0.534229	1	ns
Geobacillus_sp__GHH01	291	0.392617	0.650106	ns			Geobacillus_thermoleovorans	72.5	0.390792	0.952214	ns			Geobacillus_thermoleovorans	93	0.836239	1	ns
Geobacillus_sp__JS12	187	0.136489	0.425619	ns			Geobacillus_thermocatenulatus	63	0.19818	0.952214	ns			Geobacillus_thermocatenulatus	68.5	0.372844	1	ns
Geobacillus_genomosp__3	239	0.75918	0.891935	ns			Geobacillus_kaustophilus	103	0.634803	0.962132	ns			Geobacillus_kaustophilus	115	0.213434	1	ns
Geobacillus_thermoleovorans	303	0.261024	0.566126	ns			Geobacillus_thermodenitrificans	107	0.520318	0.952214	ns			Geobacillus_thermodenitrificans	97	0.695993	1	ns
Geobacillus_thermocatenulatus	304	0.251467	0.555025	ns			Geobacillus_stearothermophilus	93	0.98199	1	ns			Geobacillus_stearothermophilus	79	0.695993	1	ns
Geobacillus_kaustophilus	295.5	0.33993	0.609294	ns			Anoxybacillus_sp__PDR2	103.5	0.619123	0.95893	ns			Anoxybacillus_sp__PDR2	71	0.436168	1	ns
Geobacillus_thermodenitrificans	208	0.315579	0.609294	ns			Anoxybacillus_flavithermus	95	0.910131	0.996796	ns			Anoxybacillus_flavithermus	114	0.231425	1	ns
Geobacillus_stearothermophilus	246	0.882664	0.960227	ns			Anoxybacillus_amylolyticus	80	0.610535	0.952214	ns			Anoxybacillus_amylolyticus	82	0.800523	1	ns
Anoxybacillus_sp__PDR2	184	0.118399	0.401489	ns			Anoxybacillus_gonensis	90	0.945091	1	ns			Anoxybacillus_gonensis	65	0.28673	1	ns
Anoxybacillus_flavithermus	316	0.155812	0.449275	ns			Anoxybacillus_kamchatkensis	131	0.0784951	0.952214	ns			Anoxybacillus_kamchatkensis	135.5	0.0269091	1	ns
Anoxybacillus_amylolyticus	302	0.273736	0.582801	ns			Fictibacillus_phosphorivorans	79	0.572505	0.952214	ns			Fictibacillus_phosphorivorans	87	0.98129	1	ns
Anoxybacillus_gonensis	205	0.273474	0.582801	ns			Fictibacillus_arsenicus	98.5	0.786471	0.989449	ns			Fictibacillus_arsenicus	112	0.276604	1	ns
Anoxybacillus_kamchatkensis	249	0.936613	0.986503	ns			Metabacillus_sediminilitoris	94	0.946	1	ns			Metabacillus_sediminilitoris	111	0.297891	1	ns
Fictibacillus_phosphorivorans	291	0.394479	0.65093	ns			Metabacillus_litoralis	97	0.842261	0.992495	ns			Metabacillus_litoralis	92	0.872293	1	ns
Fictibacillus_arsenicus	279	0.562565	0.780979	ns			Mesobacillus_jeotgali	80	0.610535	0.952214	ns			Mesobacillus_jeotgali	110	0.313039	1	ns
Metabacillus_sediminilitoris	300	0.291019	0.601711	ns			Mesobacillus_foraminis	90	0.946005	1	ns			Mesobacillus_foraminis	100	0.589413	1	ns
Metabacillus_litoralis	264	0.813398	0.919262	ns			Peribacillus_muralis	95	0.910122	0.996796	ns			Peribacillus_muralis	108	0.367879	1	ns
Mesobacillus_jeotgali	322	0.119803	0.401985	ns			Peribacillus_asahii	96	0.877011	0.992495	ns			Peribacillus_asahii	107.5	0.372737	1	ns
Mesobacillus_foraminis	287	0.450613	0.6998	ns			Peribacillus_butanolivorans	87.5	0.856684	0.992495	ns			Peribacillus_butanolivorans	80	0.725008	1	ns
Peribacillus_muralis	315	0.162565	0.453064	ns			Peribacillus_simplex	92.5	1	1	ns			Peribacillus_simplex	100	0.596741	1	ns
Peribacillus_asahii	262.5	0.838063	0.934611	ns			Rossellomorea_marisflavi	103	0.642009	0.962132	ns			Rossellomorea_marisflavi	105.5	0.425246	1	ns
Peribacillus_butanolivorans	250.5	0.963777	0.998194	ns			Rossellomorea_vietnamensis	90	0.947127	1	ns			Rossellomorea_vietnamensis	111	0.297891	1	ns
Peribacillus_simplex	283	0.506671	0.744232	ns			Halobacillus_halophilus	93	0.982362	1	ns			Halobacillus_halophilus	112.5	0.260303	1	ns
Rossellomorea_marisflavi	275	0.628657	0.81409	ns			Halobacillus_mangrovi	90	0.946005	1	ns			Halobacillus_mangrovi	109	0.343533	1	ns
Rossellomorea_vietnamensis	306.5	0.228804	0.525387	ns			Halobacillus_litoralis	112	0.386202	0.952214	ns			Halobacillus_litoralis	84	0.872293	1	ns
Halobacillus_halophilus	326	0.100071	0.372935	ns			Parageobacillus_thermoglucosidasius	89	0.911983	0.996796	ns			Parageobacillus_thermoglucosidasius	90	0.945085	1	ns
Halobacillus_mangrovi	318	0.143038	0.434828	ns			Parageobacillus_genomosp__1	76.5	0.498255	0.952214	ns			Parageobacillus_genomosp__1	76	0.589621	1	ns
Halobacillus_litoralis	190	0.15728	0.45009	ns			Parageobacillus_toebii	89.5	0.92805	1	ns			Parageobacillus_toebii	96	0.730335	1	ns
Parageobacillus_thermoglucosidasius	264	0.813398	0.919262	ns			Oceanobacillus_kimchii	100	0.734897	0.977002	ns			Oceanobacillus_kimchii	104.5	0.452984	1	ns
Parageobacillus_genomosp__1	286	0.460537	0.708681	ns			Oceanobacillus_iheyensis	101.5	0.68449	0.971946	ns			Oceanobacillus_iheyensis	125.5	0.0826672	1	ns
Parageobacillus_toebii	288	0.437157	0.689187	ns			Oceanobacillus_zhaokaii	99	0.769163	0.982134	ns			Oceanobacillus_zhaokaii	102	0.534229	1	ns
Oceanobacillus_kimchii	270.5	0.699479	0.85645	ns			Neobacillus_mesonae	94.5	0.92805	1	ns			Neobacillus_mesonae	107	0.385554	1	ns
Oceanobacillus_iheyensis	298.5	0.306878	0.609294	ns			Neobacillus_thermocopriae	97	0.842261	0.992495	ns			Neobacillus_thermocopriae	100	0.596741	1	ns
Oceanobacillus_zhaokaii	260	0.882657	0.960227	ns			Weizmannia_coagulans	95	0.911983	0.996796	ns			Weizmannia_coagulans	100	0.589621	1	ns
Neobacillus_mesonae	289	0.420196	0.673703	ns			Sutcliffiella_horikoshii	76	0.491791	0.952214	ns			Sutcliffiella_horikoshii	90	0.945085	1	ns
Neobacillus_thermocopriae	255.5	0.963778	0.998194	ns			Sutcliffiella_cohnii	77.5	0.527328	0.952214	ns			Sutcliffiella_cohnii	95	0.765192	1	ns
Weizmannia_coagulans	276.5	0.601484	0.796406	ns			Caldibacillus_thermoamylovorans	107	0.512684	0.952214	ns			Caldibacillus_thermoamylovorans	116.5	0.189037	1	ns
Sutcliffiella_horikoshii	293	0.373371	0.63018	ns			Niallia_circulans	92	1	1	ns			Niallia_circulans	90.5	0.925263	1	ns
Sutcliffiella_cohnii	308	0.218239	0.514483	ns			Pontibacillus_sp__HMF3514	99	0.773706	0.982134	ns			Pontibacillus_sp__HMF3514	109.5	0.324587	1	ns
Caldibacillus_thermoamylovorans	290.5	0.400798	0.655574	ns			Gracilibacillus_sp__SCU50	106	0.549648	0.952214	ns			Gracilibacillus_sp__SCU50	119.5	0.145947	1	ns
Niallia_circulans	273.5	0.649735	0.825377	ns			Salicibibacter_kimchii	103	0.635452	0.962132	ns			Salicibibacter_kimchii	107	0.385501	1	ns
Pontibacillus_sp__HMF3514	283.5	0.495733	0.734745	ns			Salicibibacter_halophilus	92	1	1	ns			Salicibibacter_halophilus	112.5	0.260303	1	ns
Gracilibacillus_sp__SCU50	297	0.323267	0.609294	ns			Lederbergia_lentus	76.5	0.498255	0.952214	ns			Lederbergia_lentus	101	0.557681	1	ns
Salicibibacter_kimchii	270	0.707897	0.863182	ns			Lentibacillus_amyloliquefaciens	96	0.877011	0.992495	ns			Lentibacillus_amyloliquefaciens	101	0.557681	1	ns
Salicibibacter_halophilus	308	0.218239	0.514483	ns			Evansella_cellulosilytica	88	0.874439	0.992495	ns			Evansella_cellulosilytica	104	0.475068	1	ns
Lederbergia_lentus	322	0.119815	0.401985	ns			Radiobacillus_deserti	105	0.579728	0.952214	ns			Radiobacillus_deserti	112	0.276604	1	ns
Lentibacillus_amyloliquefaciens	237.5	0.733398	0.877632	ns			Pradoshia_sp__D12	77	0.512642	0.952214	ns			Pradoshia_sp__D12	80	0.725008	1	ns
Evansella_cellulosilytica	296	0.334499	0.609294	ns			Salimicrobium_jeotgali	94	0.947127	1	ns			Salimicrobium_jeotgali	104	0.467177	1	ns
Radiobacillus_deserti	287.5	0.440101	0.689833	ns			Paraliobacillus_zengyii	83	0.706805	0.974349	ns			Paraliobacillus_zengyii	88	1	1	ns
Pradoshia_sp__D12	276.5	0.60146	0.796406	ns			Psychrobacillus_glaciei	83	0.70115	0.974349	ns			Psychrobacillus_glaciei	86	0.945085	1	ns
Salimicrobium_jeotgali	264.5	0.802751	0.914252	ns			Psychrobacillus_sp__AK_1817	108	0.483205	0.952214	ns			Psychrobacillus_sp__AK_1817	114	0.231165	1	ns
Paraliobacillus_zengyii	273	0.660974	0.832481	ns			Terribacillus_goriensis	101	0.706805	0.974349	ns			Terribacillus_goriensis	101	0.565081	1	ns
Psychrobacillus_glaciei	274	0.641585	0.821809	ns			Aeribacillus_pallidus	102	0.674121	0.965541	ns			Aeribacillus_pallidus	130.5	0.0488463	1	ns
Psychrobacillus_sp__AK_1817	302.5	0.265809	0.57052	ns			Amphibacillus_xylanus	113	0.362047	0.952214	ns			Amphibacillus_xylanus	105	0.446832	1	ns
Terribacillus_goriensis	273	0.660974	0.832481	ns			Paenibacillus_sp__FSL_R7-0331	94	0.947127	1	ns			Paenibacillus_sp__FSL_R7-0331	97.5	0.672932	1	ns
Aeribacillus_pallidus	314.5	0.166022	0.453064	ns			Paenibacillus_sp__BIHB4019	78	0.549648	0.952214	ns			Paenibacillus_sp__BIHB4019	88	1	1	ns
Amphibacillus_xylanus	229	0.597023	0.796406	ns			Paenibacillus_sp__JDR-2	81.5	0.651602	0.965541	ns			Paenibacillus_sp__JDR-2	97	0.695993	1	ns
Paenibacillus_sp__FSL_R7-0331	285	0.478202	0.722202	ns			Paenibacillus_sp__FSL_H7-0357	102.5	0.651602	0.965541	ns			Paenibacillus_sp__FSL_H7-0357	127	0.0704311	1	ns
Paenibacillus_sp__BIHB4019	299	0.301519	0.609294	ns			Paenibacillus_sp__32O-W	107.5	0.498255	0.952214	ns			Paenibacillus_sp__32O-W	97	0.690132	1	ns
Paenibacillus_sp__JDR-2	299.5	0.296238	0.606301	ns			Paenibacillus_sp__37	106	0.549648	0.952214	ns			Paenibacillus_sp__37	109	0.336294	1	ns
Paenibacillus_sp__FSL_H7-0357	320.5	0.128163	0.413632	ns			Paenibacillus_sp__RUD330	109.5	0.442762	0.952214	ns			Paenibacillus_sp__RUD330	101	0.565081	1	ns
Paenibacillus_sp__32O-W	233	0.657927	0.832481	ns			Paenibacillus_sp__B01	104	0.60361	0.952214	ns			Paenibacillus_sp__B01	98	0.662249	1	ns
Paenibacillus_sp__37	273	0.657927	0.832481	ns			Paenibacillus_sp__CAA11	100	0.734897	0.977002	ns			Paenibacillus_sp__CAA11	106	0.419547	1	ns
Paenibacillus_sp__RUD330	238.5	0.750567	0.886772	ns			Paenibacillus_sp__DCT19	97	0.842261	0.992495	ns			Paenibacillus_sp__DCT19	120	0.142005	1	ns
Paenibacillus_sp__B01	273	0.657906	0.832481	ns			Paenibacillus_sp__FSL_R7-0273	97	0.842261	0.992495	ns			Paenibacillus_sp__FSL_R7-0273	100.5	0.573546	1	ns
Paenibacillus_sp__CAA11	277.5	0.585771	0.792656	ns			Paenibacillus_sp__FSL_H7-0737	101	0.70115	0.974349	ns			Paenibacillus_sp__FSL_H7-0737	118	0.166468	1	ns
Paenibacillus_sp__DCT19	320	0.132024	0.418984	ns			Paenibacillus_sp__IHBB_10380	86	0.80781	0.989449	ns			Paenibacillus_sp__IHBB_10380	110	0.320208	1	ns
Paenibacillus_sp__FSL_R7-0273	280	0.550954	0.774882	ns			Paenibacillus_sp__FSL_P4-0081	112.5	0.366534	0.952214	ns			Paenibacillus_sp__FSL_P4-0081	117	0.185247	1	ns
Paenibacillus_sp__FSL_H7-0737	321	0.125302	0.410881	ns			Paenibacillus_sp__FSL_R5-0345	87	0.842261	0.992495	ns			Paenibacillus_sp__FSL_R5-0345	124	0.0959006	1	ns
Paenibacillus_sp__IHBB_10380	331.5	0.0765425	0.334707	ns			Paenibacillus_sp__HB172198	108	0.491791	0.952214	ns			Paenibacillus_sp__HB172198	119.5	0.145857	1	ns
Paenibacillus_sp__FSL_P4-0081	289	0.423931	0.677083	ns			Paenibacillus_sp__Y412MC10	113.5	0.343061	0.952214	ns			Paenibacillus_sp__Y412MC10	123.5	0.100633	1	ns
Paenibacillus_sp__FSL_R5-0345	334	0.0675682	0.317728	ns			Paenibacillus_sp__IHB_B_3084	89	0.911983	0.996796	ns			Paenibacillus_sp__IHB_B_3084	90	0.945085	1	ns
Paenibacillus_sp__HB172198	299.5	0.296222	0.606301	ns			Paenibacillus_sp__UniB2	129.5	0.0948161	0.952214	ns			Paenibacillus_sp__UniB2	92	0.872293	1	ns
Paenibacillus_sp__Y412MC10	297	0.323251	0.609294	ns			Paenibacillus_sp__FSL_R5-0912	105	0.572505	0.952214	ns			Paenibacillus_sp__FSL_R5-0912	85.5	0.925263	1	ns
Paenibacillus_sp__IHB_B_3084	267	0.761491	0.891935	ns			Paenibacillus_sp__Cedars	113	0.362047	0.952214	ns			Paenibacillus_sp__Cedars	87	0.981679	1	ns
Paenibacillus_sp__UniB2	164	0.0437082	0.266549	ns			Paenibacillus_sp__M-152	72	0.377722	0.952214	ns			Paenibacillus_sp__M-152	67	0.333318	1	ns
Paenibacillus_sp__FSL_R5-0912	229	0.593616	0.796406	ns			Paenibacillus_polymyxa	102.5	0.651635	0.965541	ns			Paenibacillus_polymyxa	119	0.155501	1	ns
Paenibacillus_sp__Cedars	189.5	0.152543	0.444704	ns			Paenibacillus_chitinolyticus	88.5	0.892258	0.996796	ns			Paenibacillus_chitinolyticus	93	0.836239	1	ns
Paenibacillus_sp__M-152	249	0.936312	0.986503	ns			Paenibacillus_bovis	74.5	0.442716	0.952214	ns			Paenibacillus_bovis	110	0.320208	1	ns
Paenibacillus_polymyxa	303	0.263885	0.568844	ns			Paenibacillus_borealis	97	0.839001	0.992495	ns			Paenibacillus_borealis	109	0.343533	1	ns
Paenibacillus_chitinolyticus	285	0.478202	0.722202	ns			Paenibacillus_mucilaginosus	110	0.437239	0.952214	ns			Paenibacillus_mucilaginosus	103	0.496444	1	ns
Paenibacillus_bovis	351	0.0268366	0.216067	ns			Paenibacillus_lentus	98.5	0.786471	0.989449	ns			Paenibacillus_lentus	107	0.385501	1	ns
Paenibacillus_borealis	278	0.577999	0.79	ns			Paenibacillus_lautus	91	0.982362	1	ns			Paenibacillus_lautus	112	0.276604	1	ns
Paenibacillus_mucilaginosus	240	0.776539	0.899733	ns			Paenibacillus_stellifer	93	0.982362	1	ns			Paenibacillus_stellifer	98	0.655901	1	ns
Paenibacillus_lentus	275	0.628657	0.81409	ns			Paenibacillus_cellulositrophicus	88	0.877011	0.992495	ns			Paenibacillus_cellulositrophicus	100	0.589621	1	ns
Paenibacillus_lautus	299.5	0.296254	0.606301	ns			Paenibacillus_antarcticus	86	0.803886	0.989449	ns			Paenibacillus_antarcticus	106	0.411706	1	ns
Paenibacillus_stellifer	292.5	0.375842	0.631767	ns			Paenibacillus_riograndensis	91.5	1	1	ns			Paenibacillus_riograndensis	94	0.800523	1	ns
Paenibacillus_cellulositrophicus	275	0.625415	0.811675	ns			Paenibacillus_physcomitrellae	102	0.674121	0.965541	ns			Paenibacillus_physcomitrellae	110	0.320208	1	ns
Paenibacillus_antarcticus	308.5	0.211671	0.504484	ns			Paenibacillus_lycopersici	100	0.740024	0.977002	ns			Paenibacillus_lycopersici	95	0.760387	1	ns
Paenibacillus_riograndensis	273	0.657916	0.832481	ns			Paenibacillus_odorifer	89	0.910131	0.996796	ns			Paenibacillus_odorifer	113	0.256326	1	ns
Paenibacillus_physcomitrellae	304.5	0.246851	0.548152	ns			Paenibacillus_barcinonensis	92	1	1	ns			Paenibacillus_barcinonensis	91.5	0.8881	1	ns
Paenibacillus_lycopersici	256	0.954731	0.993953	ns			Paenibacillus_rhizovicinus	103	0.635452	0.962132	ns			Paenibacillus_rhizovicinus	95	0.765192	1	ns
Paenibacillus_odorifer	312	0.184068	0.470272	ns			Paenibacillus_xylanilyticus	93	0.982362	1	ns			Paenibacillus_xylanilyticus	108.5	0.348212	1	ns
Paenibacillus_barcinonensis	261.5	0.855856	0.945503	ns			Paenibacillus_durus	107	0.520318	0.952214	ns			Paenibacillus_durus	103	0.504205	1	ns
Paenibacillus_rhizovicinus	252	0.990942	1	ns			Paenibacillus_baekrokdamisoli	93.5	0.963985	1	ns			Paenibacillus_baekrokdamisoli	113	0.250504	1	ns
Paenibacillus_xylanilyticus	279.5	0.554943	0.77692	ns			Paenibacillus_lutimineralis	96.5	0.856684	0.992495	ns			Paenibacillus_lutimineralis	105.5	0.425194	1	ns
Paenibacillus_durus	249	0.937296	0.986503	ns			Paenibacillus_guangzhouensis	62	0.186855	0.952214	ns			Paenibacillus_guangzhouensis	74	0.534229	1	ns
Paenibacillus_baekrokdamisoli	300.5	0.285847	0.595398	ns			Paenibacillus_naphthalenovorans	95	0.911983	0.996796	ns			Paenibacillus_naphthalenovorans	95.5	0.742668	1	ns
Paenibacillus_lutimineralis	290	0.407193	0.662816	ns			Paenibacillus_cellulosilyticus	91	0.98199	1	ns			Paenibacillus_cellulosilyticus	105.5	0.425246	1	ns
Paenibacillus_guangzhouensis	310.5	0.195571	0.483768	ns			Paenibacillus_larvae	83	0.706805	0.974349	ns			Paenibacillus_larvae	108	0.367879	1	ns
Paenibacillus_naphthalenovorans	263.5	0.820373	0.923899	ns			Paenibacillus_ihbetae	118	0.249606	0.952214	ns			Paenibacillus_ihbetae	106	0.411758	1	ns
Paenibacillus_cellulosilyticus	307	0.224412	0.521923	ns			Paenibacillus_xylanexedens	95	0.911983	0.996796	ns			Paenibacillus_xylanexedens	115	0.218808	1	ns
Paenibacillus_larvae	327.5	0.0929022	0.36085	ns			Paenibacillus_terrae	77	0.512684	0.952214	ns			Paenibacillus_terrae	93	0.832837	1	ns
Paenibacillus_ihbetae	220	0.464296	0.710294	ns			Paenibacillus_sabinae	105	0.579728	0.952214	ns			Paenibacillus_sabinae	117.5	0.17377	1	ns
Paenibacillus_xylanexedens	318.5	0.139964	0.428428	ns			Paenibacillus_brasilensis	75	0.464084	0.952214	ns			Paenibacillus_brasilensis	99	0.62914	1	ns
Paenibacillus_terrae	292	0.381993	0.638214	ns			Paenibacillus_protaetiae	105	0.579728	0.952214	ns			Paenibacillus_protaetiae	90	0.943905	1	ns
Paenibacillus_sabinae	314	0.169507	0.453064	ns			Paenibacillus_beijingensis	119	0.236854	0.952214	ns			Paenibacillus_beijingensis	117	0.181308	1	ns
Paenibacillus_brasilensis	337	0.0574436	0.296593	ns			Paenibacillus_thiaminolyticus	114	0.331693	0.952214	ns			Paenibacillus_thiaminolyticus	122.5	0.110738	1	ns
Paenibacillus_protaetiae	210.5	0.340217	0.609294	ns			Paenibacillus_graminis	101	0.70115	0.974349	ns			Paenibacillus_graminis	111	0.297891	1	ns
Paenibacillus_beijingensis	240	0.776518	0.899733	ns			Paenibacillus_donghaensis	106	0.549648	0.952214	ns			Paenibacillus_donghaensis	108	0.360396	1	ns
Paenibacillus_thiaminolyticus	289	0.42015	0.673703	ns			Paenibacillus_yonginensis	103	0.635452	0.962132	ns			Paenibacillus_yonginensis	101.5	0.542034	1	ns
Paenibacillus_graminis	300	0.291035	0.601711	ns			Paenibacillus_psychroresistens	72	0.386202	0.952214	ns			Paenibacillus_psychroresistens	86	0.943911	1	ns
Paenibacillus_donghaensis	228	0.577999	0.79	ns			Paenibacillus_alvei	112	0.378637	0.952214	ns			Paenibacillus_alvei	96.5	0.707493	1	ns
Paenibacillus_yonginensis	257	0.936657	0.986503	ns			Paenibacillus_crassostreae	104	0.60361	0.952214	ns			Paenibacillus_crassostreae	105	0.438989	1	ns
Paenibacillus_psychroresistens	302	0.270781	0.578248	ns			Paenibacillus_albus	99	0.769163	0.982134	ns			Paenibacillus_albus	102.5	0.51141	1	ns
Paenibacillus_alvei	228	0.577999	0.79	ns			Paenibacillus_swuensis	116	0.288687	0.952214	ns			Paenibacillus_swuensis	119	0.155501	1	ns
Paenibacillus_crassostreae	277.5	0.585759	0.792656	ns			Paenibacillus_glucanolyticus	90	0.947127	1	ns			Paenibacillus_glucanolyticus	92	0.872293	1	ns
Paenibacillus_albus	289	0.420196	0.673703	ns			Paenibacillus_kribbensis	94	0.946	1	ns			Paenibacillus_kribbensis	87.5	1	1	ns
Paenibacillus_swuensis	279	0.562552	0.780979	ns			Paenibacillus_jilunlii	109	0.464084	0.952214	ns			Paenibacillus_jilunlii	109	0.336294	1	ns
Paenibacillus_glucanolyticus	284.5	0.481494	0.72316	ns			Brevibacillus_laterosporus	84.5	0.751969	0.982134	ns			Brevibacillus_laterosporus	110	0.3132	1	ns
Paenibacillus_kribbensis	251.5	0.981883	1	ns			Brevibacillus_brevis	93	0.982362	1	ns			Brevibacillus_brevis	92.5	0.851164	1	ns
Paenibacillus_jilunlii	240	0.776539	0.899733	ns			Brevibacillus_sp__SCSIO_07484	115	0.316544	0.952214	ns			Brevibacillus_sp__SCSIO_07484	116	0.201545	1	ns
Brevibacillus_laterosporus	316	0.155839	0.449275	ns			Brevibacillus_sp__7WMA2	115	0.291328	0.952214	ns			Brevibacillus_sp__7WMA2	110	0.292896	1	ns
Brevibacillus_brevis	281	0.532346	0.761993	ns			Brevibacillus_agri	111.5	0.390983	0.952214	ns			Brevibacillus_agri	93	0.836239	1	ns
Brevibacillus_sp__SCSIO_07484	278	0.577986	0.79	ns			Brevibacillus_formosus	95.5	0.892258	0.996796	ns			Brevibacillus_formosus	117	0.185247	1	ns
Brevibacillus_sp__7WMA2	257.5	0.925214	0.982761	ns			Aneurinibacillus_sp__XH2	105	0.579728	0.952214	ns			Aneurinibacillus_sp__XH2	118	0.166421	1	ns
Brevibacillus_agri	206.5	0.296222	0.606301	ns			Aneurinibacillus_soli	85	0.769163	0.982134	ns			Aneurinibacillus_soli	122	0.116042	1	ns
Brevibacillus_formosus	328	0.0908811	0.35593	ns			Cohnella_sp__MFER-1	115	0.316544	0.952214	ns			Cohnella_sp__MFER-1	103	0.496444	1	ns
Aneurinibacillus_sp__XH2	281.5	0.524891	0.754896	ns			Cohnella_abietis	93	0.982362	1	ns			Cohnella_abietis	103	0.496252	1	ns
Aneurinibacillus_soli	331	0.0783607	0.337909	ns			Cohnella_candidum	123	0.171979	0.952214	ns			Cohnella_candidum	116	0.201545	1	ns
Cohnella_sp__MFER-1	236	0.707915	0.863182	ns			Saccharibacillus_brassicae	105	0.579728	0.952214	ns			Saccharibacillus_brassicae	100	0.596741	1	ns
Cohnella_abietis	307	0.224427	0.521923	ns			Thermobacillus_composti	100	0.740024	0.977002	ns			Thermobacillus_composti	90	0.945085	1	ns
Cohnella_candidum	234.5	0.682747	0.846496	ns			Paenibacillaceae_bacterium_GAS479	112	0.378637	0.952214	ns			Paenibacillaceae_bacterium_GAS479	97.5	0.672932	1	ns
Saccharibacillus_brassicae	232.5	0.649735	0.825377	ns			Staphylococcus_aureus	87	0.842261	0.992495	ns			Staphylococcus_aureus	118	0.169912	1	ns
Thermobacillus_composti	234	0.674424	0.841645	ns			Staphylococcus_pseudintermedius	91	0.98199	1	ns			Staphylococcus_pseudintermedius	116	0.201545	1	ns
Paenibacillaceae_bacterium_GAS479	241	0.793983	0.909322	ns			Staphylococcus_delphini	83	0.701035	0.974349	ns			Staphylococcus_delphini	122.5	0.110778	1	ns
Staphylococcus_aureus	343	0.0413165	0.261535	ns			Staphylococcus_pettenkoferi	91.5	1	1	ns			Staphylococcus_pettenkoferi	92.5	0.851164	1	ns
Staphylococcus_pseudintermedius	332	0.0746738	0.329674	ns			Staphylococcus_succinus	91	0.982362	1	ns			Staphylococcus_succinus	116	0.201545	1	ns
Staphylococcus_delphini	356	0.0199267	0.190972	ns			Staphylococcus_condimenti	106	0.542183	0.952214	ns			Staphylococcus_condimenti	74	0.534229	1	ns
Staphylococcus_pettenkoferi	268.5	0.733398	0.877632	ns			Staphylococcus_caprae	76	0.491791	0.952214	ns			Staphylococcus_caprae	79.5	0.707462	1	ns
Staphylococcus_succinus	313	0.176669	0.459363	ns			Staphylococcus_hyicus	97	0.842261	0.992495	ns			Staphylococcus_hyicus	103	0.504205	1	ns
Staphylococcus_condimenti	213	0.369768	0.627469	ns			Staphylococcus_simiae	86	0.803886	0.989449	ns			Staphylococcus_simiae	105	0.446832	1	ns
Staphylococcus_caprae	271	0.691099	0.853412	ns			Staphylococcus_lutrae	95.5	0.892258	0.996796	ns			Staphylococcus_lutrae	93.5	0.814585	1	ns
Staphylococcus_hyicus	277.5	0.585783	0.792656	ns			Staphylococcus_hominis	109	0.464084	0.952214	ns			Staphylococcus_hominis	108	0.367879	1	ns
Staphylococcus_simiae	326	0.0997178	0.372935	ns			Staphylococcus_lugdunensis	89	0.911983	0.996796	ns			Staphylococcus_lugdunensis	94	0.796432	1	ns
Staphylococcus_lutrae	259	0.901612	0.9678	ns			Staphylococcus_xylosus	104	0.610535	0.952214	ns			Staphylococcus_xylosus	108	0.367879	1	ns
Staphylococcus_hominis	254	0.991033	1	ns			Staphylococcus_pasteuri	83	0.706805	0.974349	ns			Staphylococcus_pasteuri	120	0.142005	1	ns
Staphylococcus_lugdunensis	275	0.625392	0.811675	ns			Staphylococcus_haemolyticus	118	0.255368	0.952214	ns			Staphylococcus_haemolyticus	112	0.276604	1	ns
Staphylococcus_xylosus	257.5	0.927631	0.982761	ns			Staphylococcus_nepalensis	71	0.354675	0.952214	ns			Staphylococcus_nepalensis	94.5	0.778365	1	ns
Staphylococcus_pasteuri	340.5	0.0482151	0.274512	ns			Staphylococcus_schleiferi	101.5	0.68449	0.971946	ns			Staphylococcus_schleiferi	97	0.690132	1	ns
Staphylococcus_haemolyticus	240	0.778689	0.899867	ns			Staphylococcus_capitis	115	0.316544	0.952214	ns			Staphylococcus_capitis	103	0.504205	1	ns
Staphylococcus_nepalensis	298	0.312268	0.609294	ns			Staphylococcus_arlettae	115	0.316544	0.952214	ns			Staphylococcus_arlettae	121	0.129382	1	ns
Staphylococcus_schleiferi	276.5	0.601484	0.796406	ns			Staphylococcus_debuckii	81	0.642009	0.962132	ns			Staphylococcus_debuckii	93	0.836239	1	ns
Staphylococcus_capitis	212	0.361327	0.621715	ns			Staphylococcus_carnosus	85	0.773706	0.982134	ns			Staphylococcus_carnosus	87	0.981679	1	ns
Staphylococcus_arlettae	243.5	0.838073	0.934611	ns			Staphylococcus_epidermidis	100	0.734897	0.977002	ns			Staphylococcus_epidermidis	98.5	0.63901	1	ns
Staphylococcus_debuckii	291	0.398177	0.653989	ns			Staphylococcus_kloosii	62.5	0.190379	0.952214	ns			Staphylococcus_kloosii	70	0.411758	1	ns
Staphylococcus_carnosus	282	0.521226	0.752799	ns			Staphylococcus_chromogenes	82	0.674121	0.965541	ns			Staphylococcus_chromogenes	86.5	0.96259	1	ns
Staphylococcus_epidermidis	248.5	0.927626	0.982761	ns			Staphylococcus_simulans	112	0.378541	0.952214	ns			Staphylococcus_simulans	98.5	0.639047	1	ns
Staphylococcus_kloosii	302.5	0.265872	0.57052	ns			Staphylococcus_muscae	125	0.144812	0.952214	ns			Staphylococcus_muscae	135	0.027021	1	ns
Staphylococcus_chromogenes	256	0.955189	0.993953	ns			Staphylococcus_warneri	99	0.773706	0.982134	ns			Staphylococcus_warneri	121	0.129382	1	ns
Staphylococcus_simulans	230	0.6094	0.801652	ns			Staphylococcus_sp__MI_10-1553	74	0.437239	0.952214	ns			Staphylococcus_sp__MI_10-1553	120	0.139511	1	ns
Staphylococcus_muscae	249	0.937296	0.986503	ns			Staphylococcus_sp__M0911	93	0.977542	1	ns			Staphylococcus_sp__M0911	117	0.163247	1	ns
Staphylococcus_warneri	321	0.12622	0.410881	ns			Staphylococcus_felis	89	0.911983	0.996796	ns			Staphylococcus_felis	86	0.945085	1	ns
Staphylococcus_sp__MI_10-1553	371.5	0.00737607	0.144268	ns			Staphylococcus_saprophyticus	112	0.386202	0.952214	ns			Staphylococcus_saprophyticus	131	0.0446214	1	ns
Staphylococcus_sp__M0911	352	0.0162876	0.180194	ns			Staphylococcus_agnetis	103	0.642009	0.962132	ns			Staphylococcus_agnetis	88	1	1	ns
Staphylococcus_felis	255.5	0.963778	0.998194	ns			Staphylococcus_cohnii	128	0.110156	0.952214	ns			Staphylococcus_cohnii	117	0.185247	1	ns
Staphylococcus_saprophyticus	273.5	0.649735	0.825377	ns			Staphylococcus_schweitzeri	94	0.947127	1	ns			Staphylococcus_schweitzeri	99	0.622378	1	ns
Staphylococcus_agnetis	211	0.349525	0.609294	ns			Staphylococcus_equorum	92	1	1	ns			Staphylococcus_equorum	105	0.446832	1	ns
Staphylococcus_cohnii	215	0.398177	0.653989	ns			Staphylococcus_auricularis	100	0.734897	0.977002	ns			Staphylococcus_auricularis	113	0.250504	1	ns
Staphylococcus_schweitzeri	259	0.900614	0.9678	ns			Staphylococcus_piscifermentans	102	0.674121	0.965541	ns			Staphylococcus_piscifermentans	85	0.906656	1	ns
Staphylococcus_equorum	306.5	0.228788	0.525387	ns			Mammaliicoccus_sciuri	100	0.734897	0.977002	ns			Mammaliicoccus_sciuri	119	0.152561	1	ns
Staphylococcus_auricularis	263	0.829196	0.929827	ns			Mammaliicoccus_stepanovicii	114	0.331693	0.952214	ns			Mammaliicoccus_stepanovicii	123	0.10559	1	ns
Staphylococcus_piscifermentans	219.5	0.453652	0.701217	ns			Mammaliicoccus_vitulinus	113	0.362047	0.952214	ns			Mammaliicoccus_vitulinus	133.5	0.034783	1	ns
Mammaliicoccus_sciuri	288.5	0.426695	0.679321	ns			Mammaliicoccus_fleurettii	83.5	0.717927	0.977002	ns			Mammaliicoccus_fleurettii	77	0.62914	1	ns
Mammaliicoccus_stepanovicii	265	0.793996	0.909322	ns			Salinicoccus_halodurans	88	0.877011	0.992495	ns			Salinicoccus_halodurans	107	0.385449	1	ns
Mammaliicoccus_vitulinus	278.5	0.570251	0.784099	ns			Macrococcus_caseolyticus	82	0.667983	0.965541	ns			Macrococcus_caseolyticus	74	0.534229	1	ns
Mammaliicoccus_fleurettii	290	0.407224	0.662816	ns			Macrococcus_sp__IME1552	100	0.740024	0.977002	ns			Macrococcus_sp__IME1552	97.5	0.672897	1	ns
Salinicoccus_halodurans	311.5	0.187831	0.472922	ns			Macrococcus_canis	100	0.740024	0.977002	ns			Macrococcus_canis	100.5	0.573546	1	ns
Macrococcus_caseolyticus	221	0.474422	0.720071	ns			Jeotgalicoccus_saudimassiliensis	99	0.769163	0.982134	ns			Jeotgalicoccus_saudimassiliensis	107	0.393216	1	ns
Macrococcus_sp__IME1552	245	0.864775	0.951348	ns			Sporosarcina_sp__PTS2304	88	0.874439	0.992495	ns			Sporosarcina_sp__PTS2304	72	0.475068	1	ns
Macrococcus_canis	253	1	1	ns			Sporosarcina_sp__P33	99	0.76914	0.982134	ns			Sporosarcina_sp__P33	96.5	0.707493	1	ns
Jeotgalicoccus_saudimassiliensis	259	0.900614	0.9678	ns			Sporosarcina_sp__P37	103.5	0.619442	0.95893	ns			Sporosarcina_sp__P37	50	0.0785003	1	ns
Sporosarcina_sp__PTS2304	249	0.93665	0.986503	ns			Sporosarcina_ureae	102.5	0.651635	0.965541	ns			Sporosarcina_ureae	123	0.106667	1	ns
Sporosarcina_sp__P33	256.5	0.94569	0.990477	ns			Sporosarcina_psychrophila	92.5	1	1	ns			Sporosarcina_psychrophila	61	0.213893	1	ns
Sporosarcina_sp__P37	131.5	0.00599871	0.136982	ns			Sporosarcina_ureilytica	109	0.456249	0.952214	ns			Sporosarcina_ureilytica	118	0.166468	1	ns
Sporosarcina_ureae	338	0.0544466	0.289278	ns			Sporosarcina_pasteurii	91	0.982362	1	ns			Sporosarcina_pasteurii	96	0.730335	1	ns
Sporosarcina_psychrophila	180	0.0997066	0.372935	ns			Planococcus_maritimus	63	0.202611	0.952214	ns			Planococcus_maritimus	100	0.596741	1	ns
Sporosarcina_ureilytica	282.5	0.510182	0.746044	ns			Planococcus_lenghuensis	99	0.773706	0.982134	ns			Planococcus_lenghuensis	98	0.655865	1	ns
Sporosarcina_pasteurii	273.5	0.649735	0.825377	ns			Planococcus_versutus	90.5	0.963988	1	ns			Planococcus_versutus	107	0.393216	1	ns
Planococcus_maritimus	356.5	0.0193472	0.187305	ns			Planococcus_sp__PAMC_21323	109	0.464084	0.952214	ns			Planococcus_sp__PAMC_21323	115	0.218808	1	ns
Planococcus_lenghuensis	267	0.759187	0.891935	ns			Planococcus_sp__MB-3u-03	100	0.740024	0.977002	ns			Planococcus_sp__MB-3u-03	87	0.981679	1	ns
Planococcus_versutus	321	0.12622	0.410881	ns			Planococcus_halocryophilus	95	0.911983	0.996796	ns			Planococcus_halocryophilus	109	0.33624	1	ns
Planococcus_sp__PAMC_21323	282	0.521226	0.752799	ns			Planococcus_plakortidis	112.5	0.366534	0.952214	ns			Planococcus_plakortidis	94.5	0.778365	1	ns
Planococcus_sp__MB-3u-03	222	0.492328	0.733209	ns			Planococcus_antarcticus	127	0.120928	0.952214	ns			Planococcus_antarcticus	99	0.62914	1	ns
Planococcus_halocryophilus	304	0.251498	0.555025	ns			Planococcus_rifietoensis	113	0.362047	0.952214	ns			Planococcus_rifietoensis	98	0.662249	1	ns
Planococcus_plakortidis	235.5	0.699479	0.85645	ns			Planococcus_donghaensis	108	0.491791	0.952214	ns			Planococcus_donghaensis	104	0.475068	1	ns
Planococcus_antarcticus	218	0.437157	0.689187	ns			Planococcus_faecalis	112	0.386202	0.952214	ns			Planococcus_faecalis	108	0.367879	1	ns
Planococcus_rifietoensis	220	0.464296	0.710294	ns			Planococcus_kocurii	121	0.198044	0.952214	ns			Planococcus_kocurii	99	0.622378	1	ns
Planococcus_donghaensis	258	0.919434	0.977883	ns			Solibacillus_silvestris	73	0.403571	0.952214	ns			Solibacillus_silvestris	104	0.467227	1	ns
Planococcus_faecalis	270.5	0.699489	0.85645	ns			Solibacillus_sp__R5-41	94	0.947127	1	ns			Solibacillus_sp__R5-41	107	0.393216	1	ns
Planococcus_kocurii	172	0.0672476	0.317728	ns			Kurthia_sp__11kri321	99.5	0.751969	0.982134	ns			Kurthia_sp__11kri321	111.5	0.280689	1	ns
Solibacillus_silvestris	331	0.0784394	0.337909	ns			Kurthia_zopfii	92	1	1	ns			Kurthia_zopfii	112	0.276604	1	ns
Solibacillus_sp__R5-41	315.5	0.159189	0.453064	ns			Ureibacillus_thermosphaericus	103.5	0.619442	0.95893	ns			Ureibacillus_thermosphaericus	94.5	0.778365	1	ns
Kurthia_sp__11kri321	260.5	0.873712	0.955977	ns			Jeotgalibacillus_malaysiensis	80.5	0.619442	0.95893	ns			Jeotgalibacillus_malaysiensis	95	0.760465	1	ns
Kurthia_zopfii	313.5	0.173074	0.454657	ns			Paenisporosarcina_antarctica	117	0.274813	0.952214	ns			Paenisporosarcina_antarctica	122	0.117617	1	ns
Ureibacillus_thermosphaericus	276.5	0.601484	0.796406	ns			Paenisporosarcina_sp__K2R23-3	71	0.362047	0.952214	ns			Paenisporosarcina_sp__K2R23-3	86	0.943911	1	ns
Jeotgalibacillus_malaysiensis	313.5	0.17306	0.454657	ns			Rummeliibacillus_stabekisii	105	0.579728	0.952214	ns			Rummeliibacillus_stabekisii	110	0.320208	1	ns
Paenisporosarcina_antarctica	265	0.795994	0.909322	ns			Gemella_sanguinis	92	1	1	ns			Gemella_sanguinis	142	0.00992803	1	ns
Paenisporosarcina_sp__K2R23-3	326	0.0997178	0.372935	ns			Gemella_morbillorum	91	0.982362	1	ns			Gemella_morbillorum	129	0.0563629	1	ns
Rummeliibacillus_stabekisii	250	0.955189	0.993953	ns			Gemella_sp__oral_taxon_928	101.5	0.68446	0.971946	ns			Gemella_sp__oral_taxon_928	123	0.106667	1	ns
Gemella_sanguinis	400	0.00087942	0.0928903	ns			Gemella_sp__ND_6198	91	0.981889	1	ns			Gemella_sp__ND_6198	104.5	0.452531	1	ns
Gemella_morbillorum	364.5	0.0117213	0.165061	ns			Gemella_haemolysans	88	0.877011	0.992495	ns			Gemella_haemolysans	116	0.201545	1	ns
Gemella_sp__oral_taxon_928	326	0.0997178	0.372935	ns			Exiguobacterium_sp__AT1b	76	0.491791	0.952214	ns			Exiguobacterium_sp__AT1b	106	0.419547	1	ns
Gemella_sp__ND_6198	308.5	0.209906	0.503219	ns			Exiguobacterium_sp__N4-1P	122	0.182892	0.952214	ns			Exiguobacterium_sp__N4-1P	120.5	0.133381	1	ns
Gemella_haemolysans	356	0.0188891	0.18515	ns			Exiguobacterium_sp__MH3	73	0.403334	0.952214	ns			Exiguobacterium_sp__MH3	65.5	0.302134	1	ns
Exiguobacterium_sp__AT1b	361	0.0146453	0.176007	ns			Exiguobacterium_sp__U13-1	123	0.168067	0.952214	ns			Exiguobacterium_sp__U13-1	101	0.556846	1	ns
Exiguobacterium_sp__N4-1P	202.5	0.256223	0.558829	ns			Exiguobacterium_sp__ZWU0009	100.5	0.717024	0.977002	ns			Exiguobacterium_sp__ZWU0009	121.5	0.121296	1	ns
Exiguobacterium_sp__MH3	243	0.829185	0.929827	ns			Exiguobacterium_sibiricum	94	0.947127	1	ns			Exiguobacterium_sibiricum	114	0.231685	1	ns
Exiguobacterium_sp__U13-1	213	0.368899	0.627469	ns			Exiguobacterium_mexicanum	84	0.740024	0.977002	ns			Exiguobacterium_mexicanum	84	0.869604	1	ns
Exiguobacterium_sp__ZWU0009	318.5	0.138853	0.428428	ns			Exiguobacterium_antarcticum	102	0.667983	0.965541	ns			Exiguobacterium_antarcticum	95	0.765192	1	ns
Exiguobacterium_sibiricum	306	0.233225	0.532602	ns			Exiguobacterium_acetylicum	115.5	0.299069	0.952214	ns			Exiguobacterium_acetylicum	55	0.127294	1	ns
Exiguobacterium_mexicanum	254	0.990942	1	ns			Listeria_weihenstephanensis	80	0.610535	0.952214	ns			Listeria_weihenstephanensis	117	0.185247	1	ns
Exiguobacterium_antarcticum	232	0.641585	0.821809	ns			Listeria_monocytogenes	95	0.910122	0.996796	ns			Listeria_monocytogenes	115	0.218808	1	ns
Exiguobacterium_acetylicum	122	0.00304167	0.111217	ns			Listeria_welshimeri	94	0.947127	1	ns			Listeria_welshimeri	127	0.0709542	1	ns
Listeria_weihenstephanensis	354	0.0214414	0.19769	ns			Listeria_ivanovii	86	0.80781	0.989449	ns			Listeria_ivanovii	94	0.79641	1	ns
Listeria_monocytogenes	284.5	0.481465	0.72316	ns			Listeria_seeligeri	79	0.572505	0.952214	ns			Listeria_seeligeri	97	0.690099	1	ns
Listeria_welshimeri	334.5	0.0658548	0.315669	ns			Listeria_grayi	104	0.60361	0.952214	ns			Listeria_grayi	85	0.906656	1	ns
Listeria_ivanovii	279.5	0.554943	0.77692	ns			Listeria_innocua	104	0.610535	0.952214	ns			Listeria_innocua	112	0.270365	1	ns
Listeria_seeligeri	329	0.086445	0.35214	ns			Listeria_sp__PSOL-1	78	0.549648	0.952214	ns			Listeria_sp__PSOL-1	82	0.800523	1	ns
Listeria_grayi	216	0.410936	0.665949	ns			Brochothrix_thermosphacta	88.5	0.892247	0.996796	ns			Brochothrix_thermosphacta	91	0.908591	1	ns
Listeria_innocua	258	0.918614	0.977883	ns			Tumebacillus_algifaecis	98	0.80781	0.989449	ns			Tumebacillus_algifaecis	101	0.557681	1	ns
Listeria_sp__PSOL-1	283	0.506671	0.744232	ns			Tumebacillus_avium	113	0.362047	0.952214	ns			Tumebacillus_avium	88	1	1	ns
Brochothrix_thermosphacta	279	0.562578	0.780979	ns			Kyrpidia_tusciae	94.5	0.92805	1	ns			Kyrpidia_tusciae	102.5	0.511363	1	ns
Tumebacillus_algifaecis	277	0.593616	0.796406	ns			Kyrpidia_spormannii	121.5	0.190379	0.952214	ns			Kyrpidia_spormannii	112	0.276604	1	ns
Tumebacillus_avium	202	0.251514	0.555025	ns			Alicyclobacillus_acidocaldarius	113	0.362047	0.952214	ns			Alicyclobacillus_acidocaldarius	98	0.662249	1	ns
Kyrpidia_tusciae	286.5	0.453652	0.701217	ns			Bacillus_selenitireducens	95	0.911983	0.996796	ns			Bacillus_selenitireducens	104.5	0.452783	1	ns
Kyrpidia_spormannii	230	0.609423	0.801652	ns			Sporolactobacillus_terrae	102	0.674121	0.965541	ns			Sporolactobacillus_terrae	98	0.655829	1	ns
Alicyclobacillus_acidocaldarius	221.5	0.481494	0.72316	ns			Staphylospora_marina	91	0.982362	1	ns			Staphylospora_marina	92	0.86959	1	ns
Bacillus_selenitireducens	279	0.562578	0.780979	ns			Thermoactinomyces_vulgaris	85	0.773706	0.982134	ns			Thermoactinomyces_vulgaris	109	0.343533	1	ns
Sporolactobacillus_terrae	247.5	0.909605	0.971961	ns			Kroppenstedtia_pulmonis	86	0.80781	0.989449	ns			Kroppenstedtia_pulmonis	81	0.765192	1	ns
Staphylospora_marina	268	0.741963	0.883329	ns			Kroppenstedtia_eburnea	82.5	0.68446	0.971946	ns			Kroppenstedtia_eburnea	82	0.800523	1	ns
Thermoactinomyces_vulgaris	346.5	0.0347116	0.243001	ns			Novibacillus_thermophilus	112.5	0.366534	0.952214	ns			Novibacillus_thermophilus	104	0.475068	1	ns
Kroppenstedtia_pulmonis	256	0.95473	0.993953	ns			Laceyella_sacchari	94	0.947127	1	ns			Laceyella_sacchari	82.5	0.814585	1	ns
Kroppenstedtia_eburnea	269	0.724875	0.873776	ns			Veillonella_parvula	67	0.274813	0.952214	ns			Veillonella_parvula	75	0.565081	1	ns
Novibacillus_thermophilus	227	0.566119	0.780979	ns			Veillonella_dispar	62	0.182848	0.952214	ns			Veillonella_dispar	66	0.320208	1	ns
Laceyella_sacchari	235	0.693922	0.853621	ns			Veillonella_atypica	69	0.316544	0.952214	ns			Veillonella_atypica	72	0.475068	1	ns
Veillonella_parvula	266	0.778689	0.899867	ns			Veillonella_rodentium	87	0.842261	0.992495	ns			Veillonella_rodentium	95.5	0.742641	1	ns
Veillonella_dispar	288	0.433392	0.685106	ns			Megasphaera_elsdenii	108	0.491791	0.952214	ns			Megasphaera_elsdenii	101	0.565081	1	ns
Veillonella_atypica	292.5	0.375858	0.631767	ns			Megasphaera_stantonii	107	0.512684	0.952214	ns			Megasphaera_stantonii	96	0.725008	1	ns
Veillonella_rodentium	298.5	0.306863	0.609294	ns			Dialister_pneumosintes	98	0.803886	0.989449	ns			Dialister_pneumosintes	100	0.589621	1	ns
Megasphaera_elsdenii	243	0.830892	0.929827	ns			Dialister_hominis	101	0.70115	0.974349	ns			Dialister_hominis	114	0.23707	1	ns
Megasphaera_stantonii	227.5	0.570264	0.784099	ns			Dialister_massiliensis	125	0.144812	0.952214	ns			Dialister_massiliensis	127	0.0704311	1	ns
Dialister_pneumosintes	247	0.901612	0.9678	ns			Selenomonas_sp__oral_taxon_126	91.5	1	1	ns			Selenomonas_sp__oral_taxon_126	85	0.908591	1	ns
Dialister_hominis	275.5	0.617385	0.804713	ns			Selenomonas_sp__oral_taxon_136	76	0.491791	0.952214	ns			Selenomonas_sp__oral_taxon_136	68.5	0.372844	1	ns
Dialister_massiliensis	268	0.744408	0.883329	ns			Selenomonas_sp__oral_taxon_920	107	0.520318	0.952214	ns			Selenomonas_sp__oral_taxon_920	93	0.832837	1	ns
Selenomonas_sp__oral_taxon_126	239.5	0.767853	0.894943	ns			Selenomonas_sp__oral_taxon_478	105	0.572505	0.952214	ns			Selenomonas_sp__oral_taxon_478	95	0.765192	1	ns
Selenomonas_sp__oral_taxon_136	236	0.710616	0.863501	ns			Selenomonas_ruminantium	99	0.769163	0.982134	ns			Selenomonas_ruminantium	102	0.534229	1	ns
Selenomonas_sp__oral_taxon_920	225.5	0.539813	0.767138	ns			Selenomonas_sputigena	107	0.512642	0.952214	ns			Selenomonas_sputigena	106	0.419547	1	ns
Selenomonas_sp__oral_taxon_478	236.5	0.716369	0.86782	ns			Megamonas_funiformis	113.5	0.343061	0.952214	ns			Megamonas_funiformis	113	0.256326	1	ns
Selenomonas_ruminantium	263	0.829212	0.929827	ns			Megamonas_hypermegale	98	0.803828	0.989449	ns			Megamonas_hypermegale	100	0.596741	1	ns
Selenomonas_sputigena	246.5	0.891625	0.965287	ns			Pelosinus_fermentans	88	0.877011	0.992495	ns			Pelosinus_fermentans	113.5	0.240913	1	ns
Megamonas_funiformis	244	0.84847	0.940573	ns			Pelosinus_sp__UFO1	78	0.542143	0.952214	ns			Pelosinus_sp__UFO1	125	0.0871062	1	ns
Megamonas_hypermegale	265	0.793976	0.909322	ns			Sporomusa_termitida	112	0.378637	0.952214	ns			Sporomusa_termitida	107	0.385554	1	ns
Pelosinus_fermentans	304	0.251514	0.555025	ns			Methylomusa_anaerophila	85	0.773706	0.982134	ns			Methylomusa_anaerophila	102	0.534229	1	ns
Pelosinus_sp__UFO1	351.5	0.0260651	0.21276	ns			Acidaminococcus_fermentans	91	0.982362	1	ns			Acidaminococcus_fermentans	83	0.836239	1	ns
Sporomusa_termitida	256.5	0.945687	0.990477	ns			Acidaminococcus_intestini	111	0.411266	0.952214	ns			Acidaminococcus_intestini	94	0.800523	1	ns
Methylomusa_anaerophila	320	0.132024	0.418984	ns			Phascolarctobacterium_succinatutens	91	0.982362	1	ns			Phascolarctobacterium_succinatutens	65	0.291279	1	ns
Acidaminococcus_fermentans	234.5	0.682747	0.846496	ns			Phascolarctobacterium_faecium	79	0.579728	0.952214	ns			Phascolarctobacterium_faecium	58	0.169912	1	ns
Acidaminococcus_intestini	222	0.492328	0.733209	ns			Parvimonas_micra	90	0.947127	1	ns			Parvimonas_micra	111	0.291279	1	ns
Phascolarctobacterium_succinatutens	189	0.149341	0.444629	ns			Finegoldia_magna	95	0.911983	0.996796	ns			Finegoldia_magna	132	0.0413219	1	ns
Phascolarctobacterium_faecium	202	0.254276	0.55747	ns			Peptoniphilus_ivorii	93	0.98199	1	ns			Peptoniphilus_ivorii	118	0.169912	1	ns
Parvimonas_micra	332	0.0746738	0.329674	ns			Peptoniphilus_harei	91	0.982362	1	ns			Peptoniphilus_harei	118	0.166327	1	ns
Finegoldia_magna	321.5	0.122565	0.405745	ns			Peptoniphilus_sp__ING2-D1G	107	0.520318	0.952214	ns			Peptoniphilus_sp__ING2-D1G	100.5	0.573503	1	ns
Peptoniphilus_ivorii	319.5	0.133931	0.421004	ns			Murdochiella_vaginalis	92	1	1	ns			Murdochiella_vaginalis	93	0.836239	1	ns
Peptoniphilus_harei	310.5	0.195513	0.483768	ns			Anaerococcus_prevotii	91.5	1	1	ns			Anaerococcus_prevotii	108	0.360289	1	ns
Peptoniphilus_sp__ING2-D1G	247	0.900614	0.9678	ns			Anaerococcus_mediterraneensis	84	0.740024	0.977002	ns			Anaerococcus_mediterraneensis	99	0.62914	1	ns
Murdochiella_vaginalis	287	0.450613	0.6998	ns			Tissierella_sp__JN-28	87	0.842261	0.992495	ns			Tissierella_sp__JN-28	100	0.596741	1	ns
Anaerococcus_prevotii	313	0.176669	0.459363	ns			Schnuerera_ultunensis	102	0.674121	0.965541	ns			Schnuerera_ultunensis	121	0.129382	1	ns
Anaerococcus_mediterraneensis	311	0.191665	0.479335	ns			Gudongella_oleilytica	99	0.769095	0.982134	ns			Gudongella_oleilytica	116	0.197108	1	ns
Tissierella_sp__JN-28	284	0.492328	0.733209	ns			Gottschalkia_acidurici	108	0.491791	0.952214	ns			Gottschalkia_acidurici	118	0.169912	1	ns
Schnuerera_ultunensis	307	0.224427	0.521923	ns			Ezakiella_massiliensis	92	1	1	ns			Ezakiella_massiliensis	91	0.908591	1	ns
Gudongella_oleilytica	282.5	0.510196	0.746044	ns			Ndongobacter_massiliensis	102	0.674121	0.965541	ns			Ndongobacter_massiliensis	121	0.127294	1	ns
Gottschalkia_acidurici	292	0.385655	0.641881	ns			endosymbiont_'TC1'_of_Trimyema_compressum	110	0.429462	0.952214	ns			endosymbiont_'TC1'_of_Trimyema_compressum	105.5	0.425246	1	ns
Ezakiella_massiliensis	247	0.901612	0.9678	ns			Limnochorda_pilosa	89	0.911983	0.996796	ns			Limnochorda_pilosa	84.5	0.8881	1	ns
Ndongobacter_massiliensis	282.5	0.51021	0.746044	ns			Bifidobacterium_pseudocatenulatum	77	0.520318	0.952214	ns			Bifidobacterium_pseudocatenulatum	135	0.027021	1	ns
endosymbiont_'TC1'_of_Trimyema_compressum	246	0.882657	0.960227	ns			Bifidobacterium_catenulatum	74	0.437239	0.952214	ns			Bifidobacterium_catenulatum	131	0.0446214	1	ns
Limnochorda_pilosa	248	0.919434	0.977883	ns			Bifidobacterium_longum	71	0.362047	0.952214	ns			Bifidobacterium_longum	86	0.945085	1	ns
Bifidobacterium_pseudocatenulatum	371	0.00675479	0.142273	ns			Bifidobacterium_adolescentis	78	0.549648	0.952214	ns			Bifidobacterium_adolescentis	117	0.185247	1	ns
Bifidobacterium_catenulatum	371	0.00675479	0.142273	ns			Bifidobacterium_breve	70	0.338829	0.952214	ns			Bifidobacterium_breve	106	0.419547	1	ns
Bifidobacterium_longum	322	0.120612	0.402058	ns			Bifidobacterium_bifidum	81	0.642009	0.962132	ns			Bifidobacterium_bifidum	97	0.695993	1	ns
Bifidobacterium_adolescentis	320	0.132024	0.418984	ns			Bifidobacterium_pullorum	70	0.338829	0.952214	ns			Bifidobacterium_pullorum	118	0.166468	1	ns
Bifidobacterium_breve	376	0.00464323	0.125421	ns			Bifidobacterium_angulatum	83	0.706805	0.974349	ns			Bifidobacterium_angulatum	131	0.0446214	1	ns
Bifidobacterium_bifidum	313	0.178456	0.462105	ns			Bifidobacterium_dentium	82	0.674121	0.965541	ns			Bifidobacterium_dentium	115	0.218808	1	ns
Bifidobacterium_pullorum	378.5	0.00453389	0.125421	ns			Bifidobacterium_scardovii	66	0.255368	0.952214	ns			Bifidobacterium_scardovii	91	0.906656	1	ns
Bifidobacterium_angulatum	357	0.0177135	0.183273	ns			Bifidobacterium_animalis	66	0.249606	0.952214	ns			Bifidobacterium_animalis	74	0.534229	1	ns
Bifidobacterium_dentium	362	0.0127307	0.167775	ns			Bifidobacterium_thermophilum	106	0.549648	0.952214	ns			Bifidobacterium_thermophilum	123	0.105551	1	ns
Bifidobacterium_scardovii	341.5	0.0456906	0.268957	ns			Bifidobacterium_pseudolongum	92	1	1	ns			Bifidobacterium_pseudolongum	98	0.655901	1	ns
Bifidobacterium_animalis	297	0.323283	0.609294	ns			Bifidobacterium_choerinum	133	0.066791	0.952214	ns			Bifidobacterium_choerinum	135.5	0.0274929	1	ns
Bifidobacterium_thermophilum	298	0.312252	0.609294	ns			Bifidobacterium_actinocoloniiforme	106	0.542183	0.952214	ns			Bifidobacterium_actinocoloniiforme	103	0.504205	1	ns
Bifidobacterium_pseudolongum	282.5	0.51021	0.746044	ns			Bifidobacterium_asteroides	106	0.542183	0.952214	ns			Bifidobacterium_asteroides	104	0.467227	1	ns
Bifidobacterium_choerinum	270	0.710616	0.863501	ns			Bifidobacterium_coryneforme	84	0.734406	0.977002	ns			Bifidobacterium_coryneforme	74	0.526148	1	ns
Bifidobacterium_actinocoloniiforme	239	0.759195	0.891935	ns			Gardnerella_vaginalis	102	0.674121	0.965541	ns			Gardnerella_vaginalis	95.5	0.742668	1	ns
Bifidobacterium_asteroides	244.5	0.855846	0.945503	ns			Parascardovia_denticolens	120	0.214383	0.952214	ns			Parascardovia_denticolens	117	0.185247	1	ns
Bifidobacterium_coryneforme	237.5	0.732932	0.877632	ns			Scardovia_inopinata	111	0.411266	0.952214	ns			Scardovia_inopinata	95	0.765192	1	ns
Gardnerella_vaginalis	257	0.937296	0.986503	ns			Actinomyces_sp__oral_taxon_171	57	0.120928	0.952214	ns			Actinomyces_sp__oral_taxon_171	89	0.981679	1	ns
Parascardovia_denticolens	267	0.759195	0.891935	ns			Actinomyces_sp__oral_taxon_414	106.5	0.527328	0.952214	ns			Actinomyces_sp__oral_taxon_414	121	0.129382	1	ns
Scardovia_inopinata	220	0.464296	0.710294	ns			Actinomyces_sp__oral_taxon_848	102	0.674121	0.965541	ns			Actinomyces_sp__oral_taxon_848	112	0.276604	1	ns
Actinomyces_sp__oral_taxon_171	379	0.00367805	0.118005	ns			Actinomyces_sp__oral_taxon_897	98	0.803886	0.989449	ns			Actinomyces_sp__oral_taxon_897	117	0.185247	1	ns
Actinomyces_sp__oral_taxon_414	306.5	0.228804	0.525387	ns			Actinomyces_sp__Chiba101	107	0.520318	0.952214	ns			Actinomyces_sp__Chiba101	125	0.0869033	1	ns
Actinomyces_sp__oral_taxon_848	277.5	0.585783	0.792656	ns			Actinomyces_sp__Z16	80.5	0.619371	0.95893	ns			Actinomyces_sp__Z16	94	0.800523	1	ns
Actinomyces_sp__oral_taxon_897	309.5	0.203513	0.493275	ns			Actinomyces_sp__432	103	0.642009	0.962132	ns			Actinomyces_sp__432	118	0.166468	1	ns
Actinomyces_sp__Chiba101	333	0.0710482	0.325232	ns			Actinomyces_viscosus	58	0.132475	0.952214	ns			Actinomyces_viscosus	95	0.765192	1	ns
Actinomyces_sp__Z16	308	0.215884	0.511523	ns			Actinomyces_oris	55	0.0993634	0.952214	ns			Actinomyces_oris	78	0.655865	1	ns
Actinomyces_sp__432	308	0.215899	0.511523	ns			Actinomyces_naeslundii	52	0.074522	0.952214	ns			Actinomyces_naeslundii	77	0.62914	1	ns
Actinomyces_viscosus	363	0.011895	0.165061	ns			Actinomyces_pacaensis	76	0.484044	0.952214	ns			Actinomyces_pacaensis	114	0.23707	1	ns
Actinomyces_oris	331	0.0784492	0.337909	ns			Actinomyces_radicidentis	94	0.947127	1	ns			Actinomyces_radicidentis	119	0.155501	1	ns
Actinomyces_naeslundii	337	0.0579607	0.296593	ns			Actinomyces_slackii	85	0.773706	0.982134	ns			Actinomyces_slackii	112	0.276604	1	ns
Actinomyces_pacaensis	360.5	0.0151122	0.178016	ns			Actinomyces_howellii	101	0.706805	0.974349	ns			Actinomyces_howellii	115	0.218808	1	ns
Actinomyces_radicidentis	357.5	0.0182022	0.184816	ns			Actinomyces_procaprae	101	0.70115	0.974349	ns			Actinomyces_procaprae	108	0.360396	1	ns
Actinomyces_slackii	348.5	0.0309963	0.230421	ns			Actinomyces_israelii	97	0.839001	0.992495	ns			Actinomyces_israelii	92	0.872293	1	ns
Actinomyces_howellii	306	0.235781	0.5355	ns			Actinomyces_qiguomingii	104	0.610535	0.952214	ns			Actinomyces_qiguomingii	107	0.393216	1	ns
Actinomyces_procaprae	278	0.577986	0.79	ns			Actinomyces_wuliandei	81	0.642009	0.962132	ns			Actinomyces_wuliandei	91.5	0.8881	1	ns
Actinomyces_israelii	233	0.657927	0.832481	ns			Actinomyces_lilanjuaniae	111	0.411266	0.952214	ns			Actinomyces_lilanjuaniae	103	0.4963	1	ns
Actinomyces_qiguomingii	284	0.492328	0.733209	ns			Actinomyces_gaoshouyii	87.5	0.856684	0.992495	ns			Actinomyces_gaoshouyii	114	0.23707	1	ns
Actinomyces_wuliandei	310	0.201637	0.492063	ns			Schaalia_odontolytica	56	0.110156	0.952214	ns			Schaalia_odontolytica	106	0.419547	1	ns
Actinomyces_lilanjuaniae	221	0.474451	0.720071	ns			Schaalia_meyeri	92	1	1	ns			Schaalia_meyeri	117	0.185247	1	ns
Actinomyces_gaoshouyii	324.5	0.106926	0.384511	ns			Schaalia_cardiffensis	121	0.19818	0.952214	ns			Schaalia_cardiffensis	131	0.0462196	1	ns
Schaalia_odontolytica	407	0.00030216	0.0737375	ns			Arcanobacterium_phocae	79	0.572505	0.952214	ns			Arcanobacterium_phocae	93	0.836239	1	ns
Schaalia_meyeri	359	0.0155494	0.178016	ns			Arcanobacterium_haemolyticum	105	0.579728	0.952214	ns			Arcanobacterium_haemolyticum	122	0.117617	1	ns
Schaalia_cardiffensis	281.5	0.524891	0.754896	ns			Arcanobacterium_sp__2701	110	0.437239	0.952214	ns			Arcanobacterium_sp__2701	92	0.872293	1	ns
Arcanobacterium_phocae	296	0.334483	0.609294	ns			Trueperella_pyogenes	96	0.877011	0.992495	ns			Trueperella_pyogenes	90.5	0.925263	1	ns
Arcanobacterium_haemolyticum	331	0.0783568	0.337909	ns			Trueperella_bialowiezensis	100	0.740024	0.977002	ns			Trueperella_bialowiezensis	115	0.218808	1	ns
Arcanobacterium_sp__2701	236	0.710616	0.863501	ns			Pauljensenia_hongkongensis	115	0.316544	0.952214	ns			Pauljensenia_hongkongensis	134	0.0307706	1	ns
Trueperella_pyogenes	237.5	0.733406	0.877632	ns			Flaviflexus_salsibiostraticola	134.5	0.0579246	0.952214	ns			Flaviflexus_salsibiostraticola	135.5	0.0274929	1	ns
Trueperella_bialowiezensis	303	0.263885	0.568844	ns			Flaviflexus_ciconiae	128.5	0.104083	0.952214	ns			Flaviflexus_ciconiae	113.5	0.240965	1	ns
Pauljensenia_hongkongensis	319.5	0.133969	0.421004	ns			Mobiluncus_curtisii	123	0.171979	0.952214	ns			Mobiluncus_curtisii	110	0.320208	1	ns
Flaviflexus_salsibiostraticola	275.5	0.617396	0.804713	ns			Actinobaculum_sp__313	120	0.219277	0.952214	ns			Actinobaculum_sp__313	110.5	0.302134	1	ns
Flaviflexus_ciconiae	216.5	0.41368	0.667642	ns			Actinotignum_schaalii	119	0.236854	0.952214	ns			Actinotignum_schaalii	105	0.446832	1	ns
Mobiluncus_curtisii	218.5	0.440101	0.689833	ns			Boudabousia_tangfeifanii	110	0.437239	0.952214	ns			Boudabousia_tangfeifanii	114	0.23707	1	ns
Actinobaculum_sp__313	218	0.437157	0.689187	ns			Microbacterium_sp__LKL04	87	0.842261	0.992495	ns			Microbacterium_sp__LKL04	88	1	1	ns
Actinotignum_schaalii	199	0.224427	0.521923	ns			Microbacterium_sp__PM5	74	0.437239	0.952214	ns			Microbacterium_sp__PM5	86	0.945085	1	ns
Boudabousia_tangfeifanii	284.5	0.481465	0.72316	ns			Microbacterium_sp__str__'China'	65	0.231095	0.952214	ns			Microbacterium_sp__str__'China'	83	0.832819	1	ns
Microbacterium_sp__LKL04	265	0.795994	0.909322	ns			Microbacterium_sp__TPU_3598	114.5	0.320523	0.952214	ns			Microbacterium_sp__TPU_3598	82	0.796432	1	ns
Microbacterium_sp__PM5	277	0.597023	0.796406	ns			Microbacterium_sp__Y-01	114	0.331693	0.952214	ns			Microbacterium_sp__Y-01	89	0.981679	1	ns
Microbacterium_sp__str__'China'	311.5	0.187322	0.472922	ns			Microbacterium_sp__CBA3102	131	0.0821675	0.952214	ns			Microbacterium_sp__CBA3102	121	0.129382	1	ns
Microbacterium_sp__TPU_3598	201	0.242233	0.545463	ns			Microbacterium_sp__PAMC_28756	117	0.268611	0.952214	ns			Microbacterium_sp__PAMC_28756	81	0.765192	1	ns
Microbacterium_sp__Y-01	218	0.433407	0.685106	ns			Microbacterium_sp__ABRD_28	125	0.144812	0.952214	ns			Microbacterium_sp__ABRD_28	98	0.662249	1	ns
Microbacterium_sp__CBA3102	249.5	0.945689	0.990477	ns			Microbacterium_sp__RG1	116	0.295209	0.952214	ns			Microbacterium_sp__RG1	105	0.446832	1	ns
Microbacterium_sp__PAMC_28756	155	0.0258173	0.2127	ns			Microbacterium_sp__BH-3-3-3	111.5	0.390983	0.952214	ns			Microbacterium_sp__BH-3-3-3	87	0.98129	1	ns
Microbacterium_sp__ABRD_28	175	0.0783568	0.337909	ns			Microbacterium_sp__10M-3C3	87	0.842261	0.992495	ns			Microbacterium_sp__10M-3C3	69	0.393216	1	ns
Microbacterium_sp__RG1	232.5	0.649735	0.825377	ns			Microbacterium_sp__4R-513	130.5	0.0862222	0.952214	ns			Microbacterium_sp__4R-513	86	0.945085	1	ns
Microbacterium_sp__BH-3-3-3	169	0.0579607	0.296593	ns			Microbacterium_sp__No__7	103	0.642009	0.962132	ns			Microbacterium_sp__No__7	64	0.276604	1	ns
Microbacterium_sp__10M-3C3	207.5	0.306878	0.609294	ns			Microbacterium_sp__CGR1	118	0.238955	0.952214	ns			Microbacterium_sp__CGR1	100	0.577289	1	ns
Microbacterium_sp__4R-513	121	0.00226457	0.106842	ns			Microbacterium_sp__XT11	106.5	0.527328	0.952214	ns			Microbacterium_sp__XT11	100	0.596741	1	ns
Microbacterium_sp__No__7	177.5	0.08857	0.35214	ns			Microbacterium_sp__SGAir0570	93.5	0.962219	1	ns			Microbacterium_sp__SGAir0570	78.5	0.656164	1	ns
Microbacterium_sp__CGR1	193	0.168599	0.453064	ns			Microbacterium_sp__1S1	98	0.803828	0.989449	ns			Microbacterium_sp__1S1	107.5	0.372844	1	ns
Microbacterium_sp__XT11	265.5	0.785254	0.904941	ns			Microbacterium_pygmaeum	89	0.911983	0.996796	ns			Microbacterium_pygmaeum	81	0.765192	1	ns
Microbacterium_sp__SGAir0570	226	0.522023	0.753796	ns			Microbacterium_amylolyticum	87	0.842261	0.992495	ns			Microbacterium_amylolyticum	100	0.596741	1	ns
Microbacterium_sp__1S1	265	0.793976	0.909322	ns			Microbacterium_hominis	121	0.202611	0.952214	ns			Microbacterium_hominis	103	0.504205	1	ns
Microbacterium_pygmaeum	254.5	0.981884	1	ns			Microbacterium_oleivorans	114	0.338829	0.952214	ns			Microbacterium_oleivorans	119.5	0.145947	1	ns
Microbacterium_amylolyticum	292	0.381993	0.638214	ns			Microbacterium_foliorum	112	0.386202	0.952214	ns			Microbacterium_foliorum	110	0.320208	1	ns
Microbacterium_hominis	221.5	0.481494	0.72316	ns			Microbacterium_protaetiae	108	0.491791	0.952214	ns			Microbacterium_protaetiae	78	0.655901	1	ns
Microbacterium_oleivorans	302.5	0.265872	0.57052	ns			Microbacterium_wangchenii	110	0.437239	0.952214	ns			Microbacterium_wangchenii	70	0.419547	1	ns
Microbacterium_foliorum	266	0.778689	0.899867	ns			Microbacterium_endophyticum	126	0.130407	0.952214	ns			Microbacterium_endophyticum	98	0.662249	1	ns
Microbacterium_protaetiae	190	0.155853	0.449275	ns			Microbacterium_lemovicicum	109	0.464084	0.952214	ns			Microbacterium_lemovicicum	101	0.565081	1	ns
Microbacterium_wangchenii	207	0.304752	0.609294	ns			Microbacterium_testaceum	118.5	0.240443	0.952214	ns			Microbacterium_testaceum	88	1	1	ns
Microbacterium_endophyticum	185	0.125352	0.410881	ns			Microbacterium_caowuchunii	124	0.157976	0.952214	ns			Microbacterium_caowuchunii	114	0.23707	1	ns
Microbacterium_lemovicicum	235	0.693922	0.853621	ns			Microbacterium_oryzae	119	0.236854	0.952214	ns			Microbacterium_oryzae	97.5	0.672932	1	ns
Microbacterium_testaceum	163	0.0421232	0.263387	ns			Microbacterium_lushaniae	116.5	0.278114	0.952214	ns			Microbacterium_lushaniae	101.5	0.542034	1	ns
Microbacterium_caowuchunii	187	0.138029	0.427123	ns			Microbacterium_sediminis	120	0.219277	0.952214	ns			Microbacterium_sediminis	104.5	0.452933	1	ns
Microbacterium_oryzae	192	0.171178	0.453064	ns			Microbacterium_oxydans	103	0.635452	0.962132	ns			Microbacterium_oxydans	91.5	0.8881	1	ns
Microbacterium_lushaniae	199	0.224397	0.521923	ns			Microbacterium_aurum	126	0.132475	0.952214	ns			Microbacterium_aurum	127.5	0.0673664	1	ns
Microbacterium_sediminis	212.5	0.363724	0.622989	ns			Microbacterium_paraoxydans	96.5	0.849718	0.992495	ns			Microbacterium_paraoxydans	99.5	0.593953	1	ns
Microbacterium_oxydans	212	0.357774	0.618006	ns			Microbacterium_paludicola	103	0.633563	0.962132	ns			Microbacterium_paludicola	66.5	0.321607	1	ns
Microbacterium_aurum	256	0.955189	0.993953	ns			Microbacterium_chocolatum	121	0.202611	0.952214	ns			Microbacterium_chocolatum	107	0.393216	1	ns
Microbacterium_paraoxydans	254.5	0.981035	1	ns			Candidatus_Rhodoluna_planktonica	63	0.202611	0.952214	ns			Candidatus_Rhodoluna_planktonica	90	0.945085	1	ns
Microbacterium_paludicola	184	0.116367	0.397523	ns			Rhodoluna_lacicola	96	0.877011	0.992495	ns			Rhodoluna_lacicola	83	0.836239	1	ns
Microbacterium_chocolatum	212	0.361327	0.621715	ns			Rhodoluna_limnophila	131	0.0821366	0.952214	ns			Rhodoluna_limnophila	123	0.106667	1	ns
Candidatus_Rhodoluna_planktonica	305	0.244908	0.54762	ns			Aquiluna_borgnonia	132	0.074522	0.952214	ns			Aquiluna_borgnonia	105	0.446832	1	ns
Rhodoluna_lacicola	252.5	1	1	ns			Candidatus_Aquiluna_sp__UB-MaderosW2red	91	0.98199	1	ns			Candidatus_Aquiluna_sp__UB-MaderosW2red	76	0.596741	1	ns
Rhodoluna_limnophila	251	0.973105	0.998773	ns			Leifsonia_xyli	106	0.542183	0.952214	ns			Leifsonia_xyli	94	0.800523	1	ns
Aquiluna_borgnonia	166	0.0495168	0.277679	ns			Leifsonia_sp__21MFCrub1_1	112	0.386202	0.952214	ns			Leifsonia_sp__21MFCrub1_1	85	0.906656	1	ns
Candidatus_Aquiluna_sp__UB-MaderosW2red	238	0.741971	0.883329	ns			Leifsonia_sp__PS1209	117.5	0.258963	0.952214	ns			Leifsonia_sp__PS1209	94	0.800523	1	ns
Leifsonia_xyli	230.5	0.617385	0.804713	ns			Rathayibacter_sp__VKM_Ac-2759	117	0.274813	0.952214	ns			Rathayibacter_sp__VKM_Ac-2759	86	0.945085	1	ns
Leifsonia_sp__21MFCrub1_1	190.5	0.159175	0.453064	ns			Rathayibacter_sp__VKM_Ac-2760	114	0.331547	0.952214	ns			Rathayibacter_sp__VKM_Ac-2760	88.5	1	1	ns
Leifsonia_sp__PS1209	201	0.242248	0.545463	ns			Rathayibacter_sp__VKM_Ac-2804	102	0.674121	0.965541	ns			Rathayibacter_sp__VKM_Ac-2804	99	0.62914	1	ns
Rathayibacter_sp__VKM_Ac-2759	158	0.0309259	0.230421	ns			Rathayibacter_sp__VKM_Ac-2762	125	0.14216	0.952214	ns			Rathayibacter_sp__VKM_Ac-2762	81	0.759031	1	ns
Rathayibacter_sp__VKM_Ac-2760	189.5	0.152557	0.444704	ns			Rathayibacter_sp__VKM_Ac-2805	71	0.353751	0.952214	ns			Rathayibacter_sp__VKM_Ac-2805	70	0.408876	1	ns
Rathayibacter_sp__VKM_Ac-2804	245	0.866121	0.951348	ns			Rathayibacter_festucae	119	0.231378	0.952214	ns			Rathayibacter_festucae	81	0.765192	1	ns
Rathayibacter_sp__VKM_Ac-2762	166.5	0.050208	0.280914	ns			Rathayibacter_tanaceti	128	0.110156	0.952214	ns			Rathayibacter_tanaceti	97	0.690132	1	ns
Rathayibacter_sp__VKM_Ac-2805	239.5	0.766617	0.894943	ns			Rathayibacter_toxicus	128	0.108872	0.952214	ns			Rathayibacter_toxicus	129	0.0574887	1	ns
Rathayibacter_festucae	168	0.0550221	0.290374	ns			Rathayibacter_iranicus	88.5	0.892258	0.996796	ns			Rathayibacter_iranicus	83	0.836239	1	ns
Rathayibacter_tanaceti	187	0.136903	0.425619	ns			Rathayibacter_rathayi	111	0.411266	0.952214	ns			Rathayibacter_rathayi	97	0.689804	1	ns
Rathayibacter_toxicus	211.5	0.35187	0.609294	ns			Rathayibacter_tritici	137	0.0428695	0.952214	ns			Rathayibacter_tritici	131.5	0.043666	1	ns
Rathayibacter_iranicus	244	0.84847	0.940573	ns			Microterricola_viridarii	97	0.842261	0.992495	ns			Microterricola_viridarii	97	0.695993	1	ns
Rathayibacter_rathayi	226	0.547319	0.771798	ns			Agromyces_flavus	126	0.130407	0.952214	ns			Agromyces_flavus	110.5	0.302134	1	ns
Rathayibacter_tritici	230	0.609376	0.801652	ns			Agromyces_badenianii	105	0.579728	0.952214	ns			Agromyces_badenianii	70	0.411601	1	ns
Microterricola_viridarii	273	0.660974	0.832481	ns			Agromyces_protaetiae	126.5	0.124766	0.952214	ns			Agromyces_protaetiae	83	0.836239	1	ns
Agromyces_flavus	197	0.207563	0.501296	ns			Agromyces_aureus	115.5	0.299069	0.952214	ns			Agromyces_aureus	75	0.565081	1	ns
Agromyces_badenianii	184	0.11973	0.401985	ns			Agromyces_intestinalis	129	0.0993634	0.952214	ns			Agromyces_intestinalis	114	0.23707	1	ns
Agromyces_protaetiae	129	0.00429917	0.12242	ns			Agromyces_laixinhei	111.5	0.390983	0.952214	ns			Agromyces_laixinhei	94	0.800523	1	ns
Agromyces_aureus	140	0.00966675	0.152026	ns			Agromyces_sp__LHK192	117	0.274813	0.952214	ns			Agromyces_sp__LHK192	108	0.360342	1	ns
Agromyces_intestinalis	206.5	0.296238	0.606301	ns			Leucobacter_muris	106	0.549648	0.952214	ns			Leucobacter_muris	77	0.62914	1	ns
Agromyces_laixinhei	211	0.349525	0.609294	ns			Leucobacter_coleopterorum	136	0.0493244	0.952214	ns			Leucobacter_coleopterorum	132	0.0411186	1	ns
Agromyces_sp__LHK192	248.5	0.927614	0.982761	ns			Leucobacter_triazinivorans	131	0.0821542	0.952214	ns			Leucobacter_triazinivorans	110	0.320208	1	ns
Leucobacter_muris	195.5	0.195571	0.483768	ns			Leucobacter_viscericola	127	0.120928	0.952214	ns			Leucobacter_viscericola	104.5	0.452933	1	ns
Leucobacter_coleopterorum	284	0.488464	0.730875	ns			Leucobacter_insecticola	113.5	0.343061	0.952214	ns			Leucobacter_insecticola	91	0.906614	1	ns
Leucobacter_triazinivorans	160.5	0.0367077	0.249132	ns			Cryobacterium_soli	117	0.274813	0.952214	ns			Cryobacterium_soli	104.5	0.452984	1	ns
Leucobacter_viscericola	185.5	0.128163	0.413632	ns			Cryobacterium_arcticum	112	0.378589	0.952214	ns			Cryobacterium_arcticum	91	0.908591	1	ns
Leucobacter_insecticola	187	0.13689	0.425619	ns			Cryobacterium_sp__LW097	126	0.132475	0.952214	ns			Cryobacterium_sp__LW097	117	0.185247	1	ns
Cryobacterium_soli	243	0.830892	0.929827	ns			Curtobacterium_sp__MR_MD2014	103	0.642009	0.962132	ns			Curtobacterium_sp__MR_MD2014	84	0.872293	1	ns
Cryobacterium_arcticum	203	0.260962	0.566126	ns			Curtobacterium_sp__BH-2-1-1	113	0.354238	0.952214	ns			Curtobacterium_sp__BH-2-1-1	115	0.21374	1	ns
Cryobacterium_sp__LW097	229	0.597023	0.796406	ns			Curtobacterium_sp__Csp2	119	0.236854	0.952214	ns			Curtobacterium_sp__Csp2	117	0.185247	1	ns
Curtobacterium_sp__MR_MD2014	222.5	0.495719	0.734745	ns			Curtobacterium_sp__SGAir0471	94.5	0.928043	1	ns			Curtobacterium_sp__SGAir0471	85	0.906656	1	ns
Curtobacterium_sp__BH-2-1-1	271	0.69107	0.853412	ns			Curtobacterium_flaccumfaciens	113	0.354675	0.952214	ns			Curtobacterium_flaccumfaciens	84	0.872293	1	ns
Curtobacterium_sp__Csp2	249	0.937296	0.986503	ns			Curtobacterium_pusillum	120	0.214383	0.952214	ns			Curtobacterium_pusillum	97	0.695993	1	ns
Curtobacterium_sp__SGAir0471	230.5	0.617281	0.804713	ns			Agrococcus_jejuensis	121	0.202611	0.952214	ns			Agrococcus_jejuensis	84.5	0.8881	1	ns
Curtobacterium_flaccumfaciens	185	0.125352	0.410881	ns			Agrococcus_sp__SGAir0287	128	0.110156	0.952214	ns			Agrococcus_sp__SGAir0287	72.5	0.481715	1	ns
Curtobacterium_pusillum	194.5	0.187831	0.472922	ns			Agrococcus_carbonis	122	0.18276	0.952214	ns			Agrococcus_carbonis	78.5	0.672932	1	ns
Agrococcus_jejuensis	162	0.0390341	0.255309	ns			Clavibacter_michiganensis	101	0.706805	0.974349	ns			Clavibacter_michiganensis	75	0.565081	1	ns
Agrococcus_sp__SGAir0287	114	0.00124388	0.0950292	ns			Salinibacterium_hongtaonis	132	0.074405	0.952214	ns			Salinibacterium_hongtaonis	115	0.213893	1	ns
Agrococcus_carbonis	141	0.0113486	0.162909	ns			Salinibacterium_sp__dk2585	100.5	0.717927	0.977002	ns			Salinibacterium_sp__dk2585	77	0.62914	1	ns
Clavibacter_michiganensis	186	0.132024	0.418984	ns			Salinibacterium_sp__UTAS2018	101	0.701121	0.974349	ns			Salinibacterium_sp__UTAS2018	88	1	1	ns
Salinibacterium_hongtaonis	202.5	0.256223	0.558829	ns			Herbiconiux_sp__SALV-R1	100.5	0.717954	0.977002	ns			Herbiconiux_sp__SALV-R1	98	0.655901	1	ns
Salinibacterium_sp__dk2585	224.5	0.524904	0.754896	ns			Aurantimicrobium_sp__MWH-Mo1	134.5	0.0579246	0.952214	ns			Aurantimicrobium_sp__MWH-Mo1	91.5	0.887851	1	ns
Salinibacterium_sp__UTAS2018	235	0.69106	0.853412	ns			Aurantimicrobium_sp__MWH-Uga1	111.5	0.390983	0.952214	ns			Aurantimicrobium_sp__MWH-Uga1	86.5	0.96259	1	ns
Herbiconiux_sp__SALV-R1	246	0.882664	0.960227	ns			Aurantimicrobium_minutum	108	0.491791	0.952214	ns			Aurantimicrobium_minutum	87	0.981679	1	ns
Aurantimicrobium_sp__MWH-Mo1	116	0.00192619	0.101639	ns			Frondihabitans_sp__PAMC_28766	114	0.338829	0.952214	ns			Frondihabitans_sp__PAMC_28766	88	1	1	ns
Aurantimicrobium_sp__MWH-Uga1	205.5	0.285878	0.595398	ns			Frondihabitans_sp__762G35	119	0.236854	0.952214	ns			Frondihabitans_sp__762G35	75	0.565081	1	ns
Aurantimicrobium_minutum	227.5	0.570264	0.784099	ns			Humibacter_sp__WJ7-1	97	0.842261	0.992495	ns			Humibacter_sp__WJ7-1	71.5	0.452984	1	ns
Frondihabitans_sp__PAMC_28766	202	0.254276	0.55747	ns			Humibacter_sp__BT305	89.5	0.92805	1	ns			Humibacter_sp__BT305	64.5	0.278864	1	ns
Frondihabitans_sp__762G35	176	0.0823689	0.348263	ns			Plantibacter_sp__M259	84.5	0.751969	0.982134	ns			Plantibacter_sp__M259	69.5	0.398526	1	ns
Humibacter_sp__WJ7-1	203	0.263885	0.568844	ns			Plantibacter_flavus	99	0.773706	0.982134	ns			Plantibacter_flavus	70	0.419547	1	ns
Humibacter_sp__BT305	174.5	0.0762128	0.334707	ns			Microcella_flavibacter	129	0.0990224	0.952214	ns			Microcella_flavibacter	95.5	0.742558	1	ns
Plantibacter_sp__M259	224.5	0.524918	0.754896	ns			Microcella_alkaliphila	124	0.157976	0.952214	ns			Microcella_alkaliphila	102	0.526608	1	ns
Plantibacter_flavus	186	0.131035	0.418984	ns			Diaminobutyricimonas_sp__LJ205	118	0.255368	0.952214	ns			Diaminobutyricimonas_sp__LJ205	85	0.908591	1	ns
Microcella_flavibacter	163	0.0420013	0.263387	ns			Protaetiibacter_larvae	124	0.154968	0.952214	ns			Protaetiibacter_larvae	103	0.504205	1	ns
Microcella_alkaliphila	194.5	0.187831	0.472922	ns			Protaetiibacter_intestinalis	98	0.803828	0.989449	ns			Protaetiibacter_intestinalis	80	0.725008	1	ns
Diaminobutyricimonas_sp__LJ205	167.5	0.0536	0.287369	ns			Marisediminicola_antarctica	107	0.520318	0.952214	ns			Marisediminicola_antarctica	86.5	0.96259	1	ns
Protaetiibacter_larvae	185	0.125327	0.410881	ns			Pontimonas_salivibrio	93	0.982362	1	ns			Pontimonas_salivibrio	97.5	0.672932	1	ns
Protaetiibacter_intestinalis	218	0.433119	0.685106	ns			Gryllotalpicola_protaetiae	101	0.706805	0.974349	ns			Gryllotalpicola_protaetiae	61	0.213893	1	ns
Marisediminicola_antarctica	193.5	0.180348	0.464454	ns			Mycetocola_zhujimingii	132.5	0.0708946	0.952214	ns			Mycetocola_zhujimingii	126.5	0.0746973	1	ns
Pontimonas_salivibrio	282	0.51753	0.751006	ns			Rothia_mucilaginosa	50	0.0600089	0.952214	ns			Rothia_mucilaginosa	76	0.596741	1	ns
Gryllotalpicola_protaetiae	149.5	0.0193432	0.187305	ns			Rothia_dentocariosa	68	0.295209	0.952214	ns			Rothia_dentocariosa	93	0.836239	1	ns
Mycetocola_zhujimingii	255.5	0.963777	0.998194	ns			Rothia_aeria	44	0.0299123	0.952214	ns			Rothia_aeria	75	0.565081	1	ns
Rothia_mucilaginosa	331.5	0.0765425	0.334707	ns			Arthrobacter_sp__PAMC_25486	105	0.572505	0.952214	ns			Arthrobacter_sp__PAMC_25486	91	0.908591	1	ns
Rothia_dentocariosa	311	0.193682	0.482128	ns			Arthrobacter_sp__QXT-31	112	0.378637	0.952214	ns			Arthrobacter_sp__QXT-31	103	0.504205	1	ns
Rothia_aeria	341.5	0.0456977	0.268957	ns			Arthrobacter_sp__YN	104.5	0.587963	0.952214	ns			Arthrobacter_sp__YN	92	0.872293	1	ns
Arthrobacter_sp__PAMC_25486	232	0.641585	0.821809	ns			Arthrobacter_sp__KBS0702	128	0.110156	0.952214	ns			Arthrobacter_sp__KBS0702	118	0.166468	1	ns
Arthrobacter_sp__QXT-31	231.5	0.633467	0.817343	ns			Arthrobacter_sp__YC-RL1	115	0.316544	0.952214	ns			Arthrobacter_sp__YC-RL1	78	0.655901	1	ns
Arthrobacter_sp__YN	253	1	1	ns			Arthrobacter_sp__PGP41	108.5	0.469832	0.952214	ns			Arthrobacter_sp__PGP41	109.5	0.324641	1	ns
Arthrobacter_sp__KBS0702	267	0.759195	0.891935	ns			Arthrobacter_sp__24S4-2	102	0.674121	0.965541	ns			Arthrobacter_sp__24S4-2	88	1	1	ns
Arthrobacter_sp__YC-RL1	184	0.119851	0.401985	ns			Arthrobacter_sp__NEB_688	99	0.769163	0.982134	ns			Arthrobacter_sp__NEB_688	84	0.872293	1	ns
Arthrobacter_sp__PGP41	257.5	0.927626	0.982761	ns			Arthrobacter_sp__FB24	91	0.982362	1	ns			Arthrobacter_sp__FB24	80.5	0.742641	1	ns
Arthrobacter_sp__24S4-2	220	0.464296	0.710294	ns			Arthrobacter_sp__U41	106	0.549648	0.952214	ns			Arthrobacter_sp__U41	71	0.446832	1	ns
Arthrobacter_sp__NEB_688	231	0.625415	0.811675	ns			Arthrobacter_sp__UKPF54-2	124	0.157976	0.952214	ns			Arthrobacter_sp__UKPF54-2	128	0.0630915	1	ns
Arthrobacter_sp__FB24	241	0.793996	0.909322	ns			Arthrobacter_sp__PAMC25564	117	0.274813	0.952214	ns			Arthrobacter_sp__PAMC25564	80	0.725008	1	ns
Arthrobacter_sp__U41	177	0.0865423	0.35214	ns			Arthrobacter_sp__ERGS1:01	133	0.0674679	0.952214	ns			Arthrobacter_sp__ERGS1:01	104	0.475068	1	ns
Arthrobacter_sp__UKPF54-2	239	0.761491	0.891935	ns			Arthrobacter_sp__ZXY-2	132	0.0741651	0.952214	ns			Arthrobacter_sp__ZXY-2	73	0.504205	1	ns
Arthrobacter_sp__PAMC25564	158	0.0318916	0.234125	ns			Arthrobacter_sp__Rue61a	82.5	0.680815	0.971946	ns			Arthrobacter_sp__Rue61a	70	0.400031	1	ns
Arthrobacter_sp__ERGS1:01	207.5	0.306863	0.609294	ns			Arthrobacter_alpinus	97.5	0.821381	0.992495	ns			Arthrobacter_alpinus	103.5	0.481715	1	ns
Arthrobacter_sp__ZXY-2	136.5	0.00843961	0.144268	ns			Arthrobacter_citreus	99	0.773706	0.982134	ns			Arthrobacter_citreus	95	0.765192	1	ns
Arthrobacter_sp__Rue61a	238.5	0.744992	0.883726	ns			Arthrobacter_crystallopoietes	118	0.249606	0.952214	ns			Arthrobacter_crystallopoietes	93	0.836239	1	ns
Arthrobacter_alpinus	284	0.488593	0.730875	ns			Arthrobacter_dokdonellae	118	0.249559	0.952214	ns			Arthrobacter_dokdonellae	108	0.360396	1	ns
Arthrobacter_citreus	258.5	0.909608	0.971961	ns			Pseudarthrobacter_psychrotolerans	86.5	0.821399	0.992495	ns			Pseudarthrobacter_psychrotolerans	102	0.534229	1	ns
Arthrobacter_crystallopoietes	149	0.0187671	0.18515	ns			Pseudarthrobacter_sp__NIBRBAC000502772	113	0.362047	0.952214	ns			Pseudarthrobacter_sp__NIBRBAC000502772	97	0.695993	1	ns
Arthrobacter_dokdonellae	224	0.517516	0.751006	ns			Pseudarthrobacter_sp__NIBRBAC000502770	117	0.265991	0.952214	ns			Pseudarthrobacter_sp__NIBRBAC000502770	115.5	0.204921	1	ns
Pseudarthrobacter_psychrotolerans	286	0.464296	0.710294	ns			Pseudarthrobacter_sp__NIBRBAC000502771	138	0.0397673	0.952214	ns			Pseudarthrobacter_sp__NIBRBAC000502771	104	0.463067	1	ns
Pseudarthrobacter_sp__NIBRBAC000502772	218.5	0.440101	0.689833	ns			Pseudarthrobacter_equi	103	0.642009	0.962132	ns			Pseudarthrobacter_equi	91	0.908591	1	ns
Pseudarthrobacter_sp__NIBRBAC000502770	266	0.776403	0.899733	ns			Pseudarthrobacter_chlorophenolicus	112	0.386202	0.952214	ns			Pseudarthrobacter_chlorophenolicus	107.5	0.372844	1	ns
Pseudarthrobacter_sp__NIBRBAC000502771	181	0.10353	0.380426	ns			Pseudarthrobacter_phenanthrenivorans	89	0.911983	0.996796	ns			Pseudarthrobacter_phenanthrenivorans	80.5	0.742641	1	ns
Pseudarthrobacter_equi	199.5	0.228804	0.525387	ns			Pseudarthrobacter_sulfonivorans	99	0.773706	0.982134	ns			Pseudarthrobacter_sulfonivorans	112	0.276604	1	ns
Pseudarthrobacter_chlorophenolicus	250.5	0.963778	0.998194	ns			Kocuria_turfanensis	107	0.520318	0.952214	ns			Kocuria_turfanensis	97	0.690132	1	ns
Pseudarthrobacter_phenanthrenivorans	246	0.882664	0.960227	ns			Kocuria_palustris	96	0.877011	0.992495	ns			Kocuria_palustris	111.5	0.280689	1	ns
Pseudarthrobacter_sulfonivorans	283.5	0.495748	0.734745	ns			Kocuria_sp__KD4	84	0.734897	0.977002	ns			Kocuria_sp__KD4	73	0.496444	1	ns
Kocuria_turfanensis	241	0.793996	0.909322	ns			Kocuria_sp__BT304	63	0.195637	0.952214	ns			Kocuria_sp__BT304	102.5	0.51141	1	ns
Kocuria_palustris	302.5	0.265872	0.57052	ns			Kocuria_indica	74	0.429323	0.952214	ns			Kocuria_indica	65	0.291118	1	ns
Kocuria_sp__KD4	239.5	0.767778	0.894943	ns			Kocuria_flava	128	0.110156	0.952214	ns			Kocuria_flava	115	0.213893	1	ns
Kocuria_sp__BT304	379	0.0043314	0.12242	ns			Kocuria_rosea	107	0.520318	0.952214	ns			Kocuria_rosea	81	0.765192	1	ns
Kocuria_indica	244	0.8469	0.940573	ns			Kocuria_rhizophila	87.5	0.856195	0.992495	ns			Kocuria_rhizophila	91	0.906625	1	ns
Kocuria_flava	213	0.369768	0.627469	ns			Glutamicibacter_creatinolyticus	108	0.491791	0.952214	ns			Glutamicibacter_creatinolyticus	94	0.796432	1	ns
Kocuria_rosea	196	0.201637	0.492063	ns			Glutamicibacter_arilaitensis	116	0.295209	0.952214	ns			Glutamicibacter_arilaitensis	113.5	0.240965	1	ns
Kocuria_rhizophila	279.5	0.554891	0.77692	ns			Glutamicibacter_nicotianae	99.5	0.751969	0.982134	ns			Glutamicibacter_nicotianae	75.5	0.573161	1	ns
Glutamicibacter_creatinolyticus	221	0.474451	0.720071	ns			Glutamicibacter_halophytocola	126	0.130407	0.952214	ns			Glutamicibacter_halophytocola	114	0.231685	1	ns
Glutamicibacter_arilaitensis	262.5	0.838073	0.934611	ns			Glutamicibacter_mishrai	123	0.171979	0.952214	ns			Glutamicibacter_mishrai	93	0.832782	1	ns
Glutamicibacter_nicotianae	193	0.176541	0.459363	ns			Neomicrococcus_aestuarii	98	0.80781	0.989449	ns			Neomicrococcus_aestuarii	108	0.367879	1	ns
Glutamicibacter_halophytocola	227.5	0.570238	0.784099	ns			Sinomonas_atrocyanea	118	0.255368	0.952214	ns			Sinomonas_atrocyanea	99	0.622339	1	ns
Glutamicibacter_mishrai	174.5	0.0765037	0.334707	ns			Micrococcus_luteus	119	0.236854	0.952214	ns			Micrococcus_luteus	90.5	0.925263	1	ns
Neomicrococcus_aestuarii	276	0.612751	0.804236	ns			Micrococcus_sp__KBS0714	89.5	0.915946	1	ns			Micrococcus_sp__KBS0714	87.5	1	1	ns
Sinomonas_atrocyanea	214	0.381993	0.638214	ns			Psychromicrobium_lacuslunae	105.5	0.557244	0.952214	ns			Psychromicrobium_lacuslunae	91	0.906656	1	ns
Micrococcus_luteus	167	0.0515786	0.281435	ns			Nesterenkonia_sp__NBAIMH1	112	0.386202	0.952214	ns			Nesterenkonia_sp__NBAIMH1	88	1	1	ns
Micrococcus_sp__KBS0714	253	1	1	ns			Auritidibacter_sp__NML130574	106	0.542183	0.952214	ns			Auritidibacter_sp__NML130574	107	0.393216	1	ns
Psychromicrobium_lacuslunae	240	0.776539	0.899733	ns			Zhihengliuella_sp__ISTPL4	137	0.0445007	0.952214	ns			Zhihengliuella_sp__ISTPL4	91.5	0.887988	1	ns
Nesterenkonia_sp__NBAIMH1	203	0.263885	0.568844	ns			Renibacterium_salmoninarum	114.5	0.320572	0.952214	ns			Renibacterium_salmoninarum	108	0.367879	1	ns
Auritidibacter_sp__NML130574	247	0.900614	0.9678	ns			Paenarthrobacter_aurescens	95.5	0.890442	0.996796	ns			Paenarthrobacter_aurescens	85.5	0.923865	1	ns
Zhihengliuella_sp__ISTPL4	148.5	0.0181678	0.184816	ns			Brevibacterium_sp__'Marine'	110	0.429323	0.952214	ns			Brevibacterium_sp__'Marine'	86	0.943893	1	ns
Renibacterium_salmoninarum	230.5	0.617396	0.804713	ns			Brevibacterium_sp__CS2	106.5	0.527328	0.952214	ns			Brevibacterium_sp__CS2	90	0.945085	1	ns
Paenarthrobacter_aurescens	236.5	0.71223	0.865165	ns			Brevibacterium_linens	108	0.491791	0.952214	ns			Brevibacterium_linens	87	0.981679	1	ns
Brevibacterium_sp__'Marine'	200.5	0.237552	0.537803	ns			Brevibacterium_sandarakinum	64	0.214383	0.952214	ns			Brevibacterium_sandarakinum	92	0.872293	1	ns
Brevibacterium_sp__CS2	217.5	0.426771	0.679321	ns			Brevibacterium_aurantiacum	118	0.255368	0.952214	ns			Brevibacterium_aurantiacum	90	0.945085	1	ns
Brevibacterium_linens	216	0.410936	0.665949	ns			Brevibacterium_limosum	97	0.842261	0.992495	ns			Brevibacterium_limosum	79	0.695993	1	ns
Brevibacterium_sandarakinum	335	0.0642297	0.3119	ns			Brevibacterium_atlanticum	123.5	0.161625	0.952214	ns			Brevibacterium_atlanticum	91	0.908591	1	ns
Brevibacterium_aurantiacum	193	0.178456	0.462105	ns			Brevibacterium_pigmentatum	99	0.773706	0.982134	ns			Brevibacterium_pigmentatum	77	0.62914	1	ns
Brevibacterium_limosum	190	0.15728	0.45009	ns			Brevibacterium_luteolum	93	0.982362	1	ns			Brevibacterium_luteolum	104	0.467227	1	ns
Brevibacterium_atlanticum	186	0.132024	0.418984	ns			Brevibacterium_siliguriense	106	0.542183	0.952214	ns			Brevibacterium_siliguriense	68	0.367879	1	ns
Brevibacterium_pigmentatum	227.5	0.570264	0.784099	ns			Brachybacterium_sp__SGAir0954	111	0.411266	0.952214	ns			Brachybacterium_sp__SGAir0954	98	0.662249	1	ns
Brevibacterium_luteolum	299	0.301535	0.609294	ns			Brachybacterium_sp__P6-10-X1	116	0.288638	0.952214	ns			Brachybacterium_sp__P6-10-X1	113	0.256326	1	ns
Brevibacterium_siliguriense	164	0.0444601	0.267867	ns			Brachybacterium_saurashtrense	113	0.362047	0.952214	ns			Brachybacterium_saurashtrense	80	0.730335	1	ns
Brachybacterium_sp__SGAir0954	238	0.744408	0.883329	ns			Brachybacterium_vulturis	92	1	1	ns			Brachybacterium_vulturis	74	0.534229	1	ns
Brachybacterium_sp__P6-10-X1	246.5	0.891632	0.965287	ns			Brachybacterium_ginsengisoli	114.5	0.320572	0.952214	ns			Brachybacterium_ginsengisoli	106	0.411758	1	ns
Brachybacterium_saurashtrense	178.5	0.0929022	0.36085	ns			Brachybacterium_avium	103.5	0.619442	0.95893	ns			Brachybacterium_avium	74	0.534229	1	ns
Brachybacterium_vulturis	212.5	0.363724	0.622989	ns			Brachybacterium_faecium	94	0.947127	1	ns			Brachybacterium_faecium	91	0.906656	1	ns
Brachybacterium_ginsengisoli	214	0.382009	0.638214	ns			Dermabacter_vaginalis	96	0.877011	0.992495	ns			Dermabacter_vaginalis	86	0.945085	1	ns
Brachybacterium_avium	183.5	0.117173	0.397523	ns			Dermabacter_hominis	81	0.629731	0.962132	ns			Dermabacter_hominis	84	0.869113	1	ns
Brachybacterium_faecium	250.5	0.963777	0.998194	ns			Dermabacter_jinjuensis	100	0.740024	0.977002	ns			Dermabacter_jinjuensis	110	0.320208	1	ns
Dermabacter_vaginalis	221	0.478202	0.722202	ns			Devriesea_agamarum	119	0.236854	0.952214	ns			Devriesea_agamarum	121	0.129382	1	ns
Dermabacter_hominis	285.5	0.463222	0.710294	ns			Cellulomonas_sp__Y8	111	0.403476	0.952214	ns			Cellulomonas_sp__Y8	76	0.596741	1	ns
Dermabacter_jinjuensis	309	0.209821	0.503187	ns			Cellulomonas_sp__H30R-01	139	0.0357222	0.952214	ns			Cellulomonas_sp__H30R-01	128	0.0639292	1	ns
Devriesea_agamarum	254	0.990941	1	ns			Cellulomonas_sp__JZ18	118	0.249606	0.952214	ns			Cellulomonas_sp__JZ18	106	0.419547	1	ns
Cellulomonas_sp__Y8	154.5	0.0260602	0.21276	ns			Cellulomonas_sp__PSBB021	100	0.734897	0.977002	ns			Cellulomonas_sp__PSBB021	61	0.218808	1	ns
Cellulomonas_sp__H30R-01	207	0.304752	0.609294	ns			Cellulomonas_flavigena	102.5	0.651635	0.965541	ns			Cellulomonas_flavigena	100	0.596741	1	ns
Cellulomonas_sp__JZ18	214	0.382009	0.638214	ns			Cellulomonas_gilvus	89	0.911983	0.996796	ns			Cellulomonas_gilvus	56	0.142005	1	ns
Cellulomonas_sp__PSBB021	169.5	0.0594698	0.302173	ns			Cellulomonas_taurus	109	0.464084	0.952214	ns			Cellulomonas_taurus	93	0.832819	1	ns
Cellulomonas_flavigena	240	0.778689	0.899867	ns			Cellulomonas_fimi	111.5	0.390983	0.952214	ns			Cellulomonas_fimi	67	0.343533	1	ns
Cellulomonas_gilvus	178	0.0908811	0.35593	ns			Cellulomonas_shaoxiangyii	116	0.288687	0.952214	ns			Cellulomonas_shaoxiangyii	111	0.291279	1	ns
Cellulomonas_taurus	212.5	0.363709	0.622989	ns			Oerskovia_sp__KBS0722	127	0.120928	0.952214	ns			Oerskovia_sp__KBS0722	104	0.475068	1	ns
Cellulomonas_fimi	144.5	0.0141944	0.176007	ns			Pseudactinotalea_sp__HY158	110	0.437239	0.952214	ns			Pseudactinotalea_sp__HY158	95	0.765192	1	ns
Cellulomonas_shaoxiangyii	233	0.660974	0.832481	ns			Paraoerskovia_marina	123.5	0.161583	0.952214	ns			Paraoerskovia_marina	92	0.869561	1	ns
Oerskovia_sp__KBS0722	189	0.150654	0.444704	ns			Luteipulveratus_mongoliensis	95	0.911983	0.996796	ns			Luteipulveratus_mongoliensis	89.5	0.96259	1	ns
Pseudactinotalea_sp__HY158	225.5	0.539826	0.767138	ns			Dermacoccus_nishinomiyaensis	90	0.947127	1	ns			Dermacoccus_nishinomiyaensis	71	0.446832	1	ns
Paraoerskovia_marina	166.5	0.0508097	0.280914	ns			Arsenicicoccus_sp__oral_taxon_190	116	0.295209	0.952214	ns			Arsenicicoccus_sp__oral_taxon_190	105	0.446832	1	ns
Luteipulveratus_mongoliensis	220	0.464296	0.710294	ns			Janibacter_indicus	105	0.572505	0.952214	ns			Janibacter_indicus	77	0.62914	1	ns
Dermacoccus_nishinomiyaensis	188.5	0.146163	0.438862	ns			Janibacter_limosus	130	0.0907982	0.952214	ns			Janibacter_limosus	124	0.0965121	1	ns
Arsenicicoccus_sp__oral_taxon_190	211.5	0.35187	0.609294	ns			Janibacter_melonis	103	0.635452	0.962132	ns			Janibacter_melonis	67	0.343533	1	ns
Janibacter_indicus	173.5	0.0728331	0.328767	ns			Pedococcus_dokdonensis	108	0.484044	0.952214	ns			Pedococcus_dokdonensis	106	0.411706	1	ns
Janibacter_limosus	218	0.433392	0.685106	ns			Tetrasphaera_sp__HKS02	127	0.120928	0.952214	ns			Tetrasphaera_sp__HKS02	103	0.496444	1	ns
Janibacter_melonis	178	0.0907153	0.35593	ns			Intrasporangium_calvum	120	0.214013	0.952214	ns			Intrasporangium_calvum	122	0.117617	1	ns
Pedococcus_dokdonensis	238	0.741971	0.883329	ns			Phycicoccus_sp__HDW14	97	0.842261	0.992495	ns			Phycicoccus_sp__HDW14	84	0.869604	1	ns
Tetrasphaera_sp__HKS02	165	0.0469422	0.269651	ns			Isoptericola_dokdonensis	120	0.219277	0.952214	ns			Isoptericola_dokdonensis	127	0.0709542	1	ns
Intrasporangium_calvum	242	0.811544	0.919262	ns			Isoptericola_variabilis	119	0.236854	0.952214	ns			Isoptericola_variabilis	105	0.438989	1	ns
Phycicoccus_sp__HDW14	223	0.502958	0.741703	ns			Xylanimonas_allomyrinae	97	0.842261	0.992495	ns			Xylanimonas_allomyrinae	74	0.534229	1	ns
Isoptericola_dokdonensis	337	0.0579607	0.296593	ns			Xylanimonas_cellulosilytica	125	0.142281	0.952214	ns			Xylanimonas_cellulosilytica	89	0.981679	1	ns
Isoptericola_variabilis	209	0.323283	0.609294	ns			Cellulosimicrobium_cellulans	97	0.838985	0.992495	ns			Cellulosimicrobium_cellulans	70	0.411758	1	ns
Xylanimonas_allomyrinae	207	0.304752	0.609294	ns			Cellulosimicrobium_sp__BI34T	134	0.0608945	0.952214	ns			Cellulosimicrobium_sp__BI34T	98	0.655758	1	ns
Xylanimonas_cellulosilytica	154.5	0.0260602	0.21276	ns			Xylanimicrobium_sp__FW10M-9	129.5	0.0948161	0.952214	ns			Xylanimicrobium_sp__FW10M-9	109	0.33624	1	ns
Cellulosimicrobium_cellulans	206	0.291003	0.601711	ns			Austwickia_chelonae	105	0.572505	0.952214	ns			Austwickia_chelonae	106	0.419547	1	ns
Cellulosimicrobium_sp__BI34T	153	0.0238555	0.205925	ns			Gephyromycinifex_aptenodytis	119	0.231472	0.952214	ns			Gephyromycinifex_aptenodytis	98	0.655901	1	ns
Xylanimicrobium_sp__FW10M-9	216	0.407209	0.662816	ns			Dermatophilus_congolensis	111	0.411266	0.952214	ns			Dermatophilus_congolensis	89	0.981271	1	ns
Austwickia_chelonae	263.5	0.820367	0.923899	ns			Ornithinimicrobium_avium	106	0.542183	0.952214	ns			Ornithinimicrobium_avium	81.5	0.778365	1	ns
Gephyromycinifex_aptenodytis	172	0.0675501	0.317728	ns			Ornithinimicrobium_ciconiae	110	0.437239	0.952214	ns			Ornithinimicrobium_ciconiae	93	0.832837	1	ns
Dermatophilus_congolensis	204.5	0.275593	0.584315	ns			Ornithinimicrobium_flavum	110	0.437239	0.952214	ns			Ornithinimicrobium_flavum	88.5	1	1	ns
Ornithinimicrobium_avium	201	0.244908	0.54762	ns			Ornithinimicrobium_sp__HY006	101	0.706805	0.974349	ns			Ornithinimicrobium_sp__HY006	84	0.872293	1	ns
Ornithinimicrobium_ciconiae	208.5	0.317736	0.609294	ns			Ornithinimicrobium_pratense	112.5	0.366534	0.952214	ns			Ornithinimicrobium_pratense	96.5	0.707493	1	ns
Ornithinimicrobium_flavum	178	0.0907153	0.35593	ns			Serinicoccus_marinus	127	0.119316	0.952214	ns			Serinicoccus_marinus	102	0.534229	1	ns
Ornithinimicrobium_sp__HY006	218	0.437157	0.689187	ns			Serinicoccus_hydrothermalis	127	0.119316	0.952214	ns			Serinicoccus_hydrothermalis	105	0.446832	1	ns
Ornithinimicrobium_pratense	208	0.315579	0.609294	ns			Serinicoccus_profundi	120	0.219277	0.952214	ns			Serinicoccus_profundi	93	0.836239	1	ns
Serinicoccus_marinus	208	0.312236	0.609294	ns			Serinicoccus_chungangensis	115	0.309697	0.952214	ns			Serinicoccus_chungangensis	90	0.945085	1	ns
Serinicoccus_hydrothermalis	187	0.136941	0.425619	ns			Miniimonas_sp__S16	109	0.456294	0.952214	ns			Miniimonas_sp__S16	71	0.446832	1	ns
Serinicoccus_profundi	183.5	0.117173	0.397523	ns			Beutenbergia_cavernae	114	0.338829	0.952214	ns			Beutenbergia_cavernae	85	0.908591	1	ns
Serinicoccus_chungangensis	186.5	0.133931	0.421004	ns			Ruania_sp__HY168	115	0.309697	0.952214	ns			Ruania_sp__HY168	86	0.943911	1	ns
Miniimonas_sp__S16	166	0.0495168	0.277679	ns			Ruania_sp__HY164	100.5	0.717954	0.977002	ns			Ruania_sp__HY164	98	0.662249	1	ns
Beutenbergia_cavernae	184.5	0.122578	0.405745	ns			Georgenia_sp__Z443	117.5	0.259011	0.952214	ns			Georgenia_sp__Z443	115	0.218808	1	ns
Ruania_sp__HY168	169	0.0574436	0.296593	ns			Georgenia_sp__Z294	141	0.0285272	0.952214	ns			Georgenia_sp__Z294	133	0.0349295	1	ns
Ruania_sp__HY164	256	0.955189	0.993953	ns			Georgenia_faecalis	118.5	0.240443	0.952214	ns			Georgenia_faecalis	97.5	0.672863	1	ns
Georgenia_sp__Z443	240	0.778689	0.899867	ns			Tropheryma_whipplei	79	0.572389	0.952214	ns			Tropheryma_whipplei	83	0.832837	1	ns
Georgenia_sp__Z294	254	0.990941	1	ns			Sanguibacter_sp__HDW7	129	0.100119	0.952214	ns			Sanguibacter_sp__HDW7	112	0.276604	1	ns
Georgenia_faecalis	200.5	0.237675	0.537803	ns			Sanguibacter_keddieii	97	0.842261	0.992495	ns			Sanguibacter_keddieii	88	1	1	ns
Tropheryma_whipplei	274	0.641376	0.821809	ns			Jonesia_denitrificans	89.5	0.92805	1	ns			Jonesia_denitrificans	109.5	0.324641	1	ns
Sanguibacter_sp__HDW7	201	0.244908	0.54762	ns			Kytococcus_sedentarius	125	0.142281	0.952214	ns			Kytococcus_sedentarius	94	0.800523	1	ns
Sanguibacter_keddieii	222.5	0.495748	0.734745	ns			Luteimicrobium_xylanilyticum	116	0.288687	0.952214	ns			Luteimicrobium_xylanilyticum	111	0.297891	1	ns
Jonesia_denitrificans	312.5	0.180348	0.464454	ns			Corynebacterium_sp__2019	113	0.362047	0.952214	ns			Corynebacterium_sp__2019	125	0.0869033	1	ns
Kytococcus_sedentarius	172	0.0675411	0.317728	ns			Corynebacterium_sp__NML98-0116	88	0.877011	0.992495	ns			Corynebacterium_sp__NML98-0116	105	0.446832	1	ns
Luteimicrobium_xylanilyticum	220.5	0.467451	0.712679	ns			Corynebacterium_sp__1959	88	0.877011	0.992495	ns			Corynebacterium_sp__1959	88	1	1	ns
Corynebacterium_sp__2019	308.5	0.211702	0.504484	ns			Corynebacterium_sp__2039	112	0.378589	0.952214	ns			Corynebacterium_sp__2039	107	0.385554	1	ns
Corynebacterium_sp__NML98-0116	332.5	0.0728426	0.328767	ns			Corynebacterium_sp__sy039	102	0.667983	0.965541	ns			Corynebacterium_sp__sy039	83	0.836239	1	ns
Corynebacterium_sp__1959	263	0.830892	0.929827	ns			Corynebacterium_sp__ATCC_6931	149	0.0103117	0.952214	ns			Corynebacterium_sp__ATCC_6931	150.5	0.00360378	1	ns
Corynebacterium_sp__2039	226.5	0.554904	0.77692	ns			Corynebacterium_callunae	75	0.456294	0.952214	ns			Corynebacterium_callunae	101	0.557594	1	ns
Corynebacterium_sp__sy039	207	0.301503	0.609294	ns			Corynebacterium_kroppenstedtii	91	0.982362	1	ns			Corynebacterium_kroppenstedtii	97	0.695993	1	ns
Corynebacterium_sp__ATCC_6931	263	0.829107	0.929827	ns			Corynebacterium_ulcerans	100	0.740024	0.977002	ns			Corynebacterium_ulcerans	80	0.730335	1	ns
Corynebacterium_callunae	338	0.0550141	0.290374	ns			Corynebacterium_efficiens	84	0.740024	0.977002	ns			Corynebacterium_efficiens	94	0.800523	1	ns
Corynebacterium_kroppenstedtii	287.5	0.440101	0.689833	ns			Corynebacterium_urogenitale	77.5	0.527328	0.952214	ns			Corynebacterium_urogenitale	83.5	0.85118	1	ns
Corynebacterium_ulcerans	216	0.410936	0.665949	ns			Corynebacterium_ureicelerivorans	94	0.947127	1	ns			Corynebacterium_ureicelerivorans	100.5	0.573546	1	ns
Corynebacterium_efficiens	310	0.201637	0.492063	ns			Corynebacterium_vitaeruminis	113	0.362047	0.952214	ns			Corynebacterium_vitaeruminis	94	0.800523	1	ns
Corynebacterium_urogenitale	269	0.727447	0.874493	ns			Corynebacterium_matruchotii	72.5	0.390983	0.952214	ns			Corynebacterium_matruchotii	60	0.197108	1	ns
Corynebacterium_ureicelerivorans	293	0.373371	0.63018	ns			Corynebacterium_aurimucosum	92	1	1	ns			Corynebacterium_aurimucosum	87.5	1	1	ns
Corynebacterium_vitaeruminis	204	0.273736	0.582801	ns			Corynebacterium_endometrii	118	0.255368	0.952214	ns			Corynebacterium_endometrii	93	0.832837	1	ns
Corynebacterium_matruchotii	252	0.990942	1	ns			Corynebacterium_ammoniagenes	105	0.579728	0.952214	ns			Corynebacterium_ammoniagenes	96	0.730335	1	ns
Corynebacterium_aurimucosum	247.5	0.909608	0.971961	ns			Corynebacterium_kutscheri	85	0.769163	0.982134	ns			Corynebacterium_kutscheri	100	0.596741	1	ns
Corynebacterium_endometrii	163	0.0421299	0.263387	ns			Corynebacterium_simulans	94	0.947127	1	ns			Corynebacterium_simulans	97	0.695993	1	ns
Corynebacterium_ammoniagenes	251	0.973105	0.998773	ns			Corynebacterium_atypicum	115	0.316544	0.952214	ns			Corynebacterium_atypicum	110	0.320208	1	ns
Corynebacterium_kutscheri	292	0.382009	0.638214	ns			Corynebacterium_singulare	98	0.80781	0.989449	ns			Corynebacterium_singulare	78	0.662249	1	ns
Corynebacterium_simulans	283	0.502944	0.741703	ns			Corynebacterium_stationis	97	0.839001	0.992495	ns			Corynebacterium_stationis	109	0.343533	1	ns
Corynebacterium_atypicum	247	0.901612	0.9678	ns			Corynebacterium_rouxii	105	0.579728	0.952214	ns			Corynebacterium_rouxii	134	0.0307706	1	ns
Corynebacterium_singulare	233	0.660974	0.832481	ns			Corynebacterium_yudongzhengii	80.5	0.619442	0.95893	ns			Corynebacterium_yudongzhengii	74	0.534229	1	ns
Corynebacterium_stationis	297.5	0.317736	0.609294	ns			Corynebacterium_deserti	116	0.295209	0.952214	ns			Corynebacterium_deserti	112	0.276604	1	ns
Corynebacterium_rouxii	367	0.00900958	0.147443	ns			Corynebacterium_xerosis	115	0.309551	0.952214	ns			Corynebacterium_xerosis	119	0.155501	1	ns
Corynebacterium_yudongzhengii	271	0.693922	0.853621	ns			Corynebacterium_doosanense	124	0.154968	0.952214	ns			Corynebacterium_doosanense	111	0.297891	1	ns
Corynebacterium_deserti	274	0.644733	0.823308	ns			Corynebacterium_glyciniphilum	102	0.674121	0.965541	ns			Corynebacterium_glyciniphilum	74	0.526608	1	ns
Corynebacterium_xerosis	243	0.829196	0.929827	ns			Corynebacterium_imitans	99	0.773706	0.982134	ns			Corynebacterium_imitans	110	0.313254	1	ns
Corynebacterium_doosanense	207.5	0.306863	0.609294	ns			Corynebacterium_casei	75	0.464084	0.952214	ns			Corynebacterium_casei	75.5	0.573546	1	ns
Corynebacterium_glyciniphilum	207.5	0.306863	0.609294	ns			Corynebacterium_glutamicum	94	0.947127	1	ns			Corynebacterium_glutamicum	82	0.800523	1	ns
Corynebacterium_imitans	286	0.460508	0.708681	ns			Corynebacterium_phocae	105	0.572505	0.952214	ns			Corynebacterium_phocae	62	0.23707	1	ns
Corynebacterium_casei	243	0.830892	0.929827	ns			Corynebacterium_provencense	112	0.386202	0.952214	ns			Corynebacterium_provencense	95	0.765192	1	ns
Corynebacterium_glutamicum	251	0.973105	0.998773	ns			Corynebacterium_mustelae	91	0.982362	1	ns			Corynebacterium_mustelae	94	0.800523	1	ns
Corynebacterium_phocae	152.5	0.0231635	0.203949	ns			Corynebacterium_minutissimum	108	0.484044	0.952214	ns			Corynebacterium_minutissimum	97.5	0.672932	1	ns
Corynebacterium_provencense	222	0.492328	0.733209	ns			Corynebacterium_urealyticum	91	0.982362	1	ns			Corynebacterium_urealyticum	107	0.393216	1	ns
Corynebacterium_mustelae	287.5	0.440101	0.689833	ns			Corynebacterium_camporealensis	120	0.219277	0.952214	ns			Corynebacterium_camporealensis	110.5	0.302134	1	ns
Corynebacterium_minutissimum	241	0.793996	0.909322	ns			Corynebacterium_nuruki	102	0.674121	0.965541	ns			Corynebacterium_nuruki	77	0.62914	1	ns
Corynebacterium_urealyticum	275.5	0.617396	0.804713	ns			Corynebacterium_renale	119	0.236854	0.952214	ns			Corynebacterium_renale	96.5	0.707493	1	ns
Corynebacterium_camporealensis	207.5	0.306878	0.609294	ns			Corynebacterium_lactis	136.5	0.0469704	0.952214	ns			Corynebacterium_lactis	102	0.534229	1	ns
Corynebacterium_nuruki	215	0.398177	0.653989	ns			Corynebacterium_argentoratense	115	0.316544	0.952214	ns			Corynebacterium_argentoratense	96	0.725008	1	ns
Corynebacterium_renale	206.5	0.296254	0.606301	ns			Corynebacterium_testudinoris	118	0.255368	0.952214	ns			Corynebacterium_testudinoris	89	0.981679	1	ns
Corynebacterium_lactis	173	0.0708002	0.325232	ns			Corynebacterium_frankenforstense	122.5	0.175541	0.952214	ns			Corynebacterium_frankenforstense	105	0.446832	1	ns
Corynebacterium_argentoratense	206.5	0.296238	0.606301	ns			Corynebacterium_glaucum	130	0.0907982	0.952214	ns			Corynebacterium_glaucum	86	0.945085	1	ns
Corynebacterium_testudinoris	180	0.100071	0.372935	ns			Corynebacterium_resistens	105	0.579728	0.952214	ns			Corynebacterium_resistens	103	0.504205	1	ns
Corynebacterium_frankenforstense	218	0.433407	0.685106	ns			Corynebacterium_genitalium	123.5	0.161583	0.952214	ns			Corynebacterium_genitalium	96	0.725008	1	ns
Corynebacterium_glaucum	121	0.00226457	0.106842	ns			Corynebacterium_sanguinis	105	0.579728	0.952214	ns			Corynebacterium_sanguinis	84	0.872293	1	ns
Corynebacterium_resistens	264	0.813398	0.919262	ns			Corynebacterium_uterequi	140.5	0.0302224	0.952214	ns			Corynebacterium_uterequi	101	0.565081	1	ns
Corynebacterium_genitalium	197	0.209821	0.503187	ns			Corynebacterium_crudilactis	114	0.338829	0.952214	ns			Corynebacterium_crudilactis	124	0.0965121	1	ns
Corynebacterium_sanguinis	208	0.315579	0.609294	ns			Corynebacterium_maris	108	0.491791	0.952214	ns			Corynebacterium_maris	88	1	1	ns
Corynebacterium_uterequi	158.5	0.0328089	0.236927	ns			Corynebacterium_striatum	112	0.386202	0.952214	ns			Corynebacterium_striatum	99	0.62914	1	ns
Corynebacterium_crudilactis	252	0.991033	1	ns			Corynebacterium_riegelii	128.5	0.104083	0.952214	ns			Corynebacterium_riegelii	101	0.557681	1	ns
Corynebacterium_maris	201	0.244908	0.54762	ns			Corynebacterium_segmentosum	123	0.171979	0.952214	ns			Corynebacterium_segmentosum	88	1	1	ns
Corynebacterium_striatum	201	0.244908	0.54762	ns			Corynebacterium_marinum	134	0.0600089	0.952214	ns			Corynebacterium_marinum	92.5	0.85118	1	ns
Corynebacterium_riegelii	229.5	0.601484	0.796406	ns			Corynebacterium_choanae	73.5	0.416398	0.952214	ns			Corynebacterium_choanae	59	0.185247	1	ns
Corynebacterium_segmentosum	136	0.0072662	0.144268	ns			Corynebacterium_aquilae	128	0.110156	0.952214	ns			Corynebacterium_aquilae	107	0.393216	1	ns
Corynebacterium_marinum	160.5	0.0367077	0.249132	ns			Corynebacterium_humireducens	96	0.877011	0.992495	ns			Corynebacterium_humireducens	74	0.534229	1	ns
Corynebacterium_choanae	208	0.315579	0.609294	ns			Corynebacterium_suranareeae	108	0.484	0.952214	ns			Corynebacterium_suranareeae	110	0.320208	1	ns
Corynebacterium_aquilae	204.5	0.275751	0.584315	ns			Corynebacterium_terpenotabidum	129.5	0.0947828	0.952214	ns			Corynebacterium_terpenotabidum	107	0.393216	1	ns
Corynebacterium_humireducens	223.5	0.510224	0.746044	ns			Corynebacterium_pseudopelargi	107	0.512642	0.952214	ns			Corynebacterium_pseudopelargi	60	0.201545	1	ns
Corynebacterium_suranareeae	278	0.577986	0.79	ns			Corynebacterium_jeikeium	98	0.803886	0.989449	ns			Corynebacterium_jeikeium	78	0.662249	1	ns
Corynebacterium_terpenotabidum	201.5	0.246835	0.548152	ns			Corynebacterium_epidermidicanis	91	0.981982	1	ns			Corynebacterium_epidermidicanis	88	1	1	ns
Corynebacterium_pseudopelargi	177.5	0.088549	0.35214	ns			Corynebacterium_halotolerans	97	0.839001	0.992495	ns			Corynebacterium_halotolerans	86.5	0.96259	1	ns
Corynebacterium_jeikeium	194	0.184068	0.470272	ns			Corynebacterium_pelargi	88	0.877011	0.992495	ns			Corynebacterium_pelargi	79	0.695993	1	ns
Corynebacterium_epidermidicanis	229.5	0.601472	0.796406	ns			Corynebacterium_pseudotuberculosis	93	0.981988	1	ns			Corynebacterium_pseudotuberculosis	76	0.596741	1	ns
Corynebacterium_halotolerans	229	0.593616	0.796406	ns			Corynebacterium_gerontici	108	0.484044	0.952214	ns			Corynebacterium_gerontici	85	0.908591	1	ns
Corynebacterium_pelargi	220	0.464296	0.710294	ns			Corynebacterium_liangguodongii	116	0.295209	0.952214	ns			Corynebacterium_liangguodongii	94	0.796432	1	ns
Corynebacterium_pseudotuberculosis	234	0.677372	0.842933	ns			Corynebacterium_cystitidis	114	0.338829	0.952214	ns			Corynebacterium_cystitidis	106	0.419547	1	ns
Corynebacterium_gerontici	204.5	0.275735	0.584315	ns			Corynebacterium_diphtheriae	82	0.674121	0.965541	ns			Corynebacterium_diphtheriae	83	0.836239	1	ns
Corynebacterium_liangguodongii	191	0.162579	0.453064	ns			Corynebacterium_flavescens	100.5	0.717954	0.977002	ns			Corynebacterium_flavescens	64	0.276604	1	ns
Corynebacterium_cystitidis	242	0.813398	0.919262	ns			Corynebacterium_mycetoides	109.5	0.442716	0.952214	ns			Corynebacterium_mycetoides	105	0.446832	1	ns
Corynebacterium_diphtheriae	263.5	0.820373	0.923899	ns			Corynebacterium_timonense	81	0.642009	0.962132	ns			Corynebacterium_timonense	92	0.872293	1	ns
Corynebacterium_flavescens	161	0.0368576	0.249132	ns			Corynebacterium_variabile	95.5	0.892258	0.996796	ns			Corynebacterium_variabile	73	0.496444	1	ns
Corynebacterium_mycetoides	245.5	0.873699	0.955977	ns			Corynebacterium_sphenisci	126	0.132475	0.952214	ns			Corynebacterium_sphenisci	101.5	0.542034	1	ns
Corynebacterium_timonense	300.5	0.285878	0.595398	ns			Corynebacteriaceae_bacterium_'ARUP_UnID_227'	102	0.667889	0.965541	ns			Corynebacteriaceae_bacterium_'ARUP_UnID_227'	59.5	0.189086	1	ns
Corynebacterium_variabile	198	0.215899	0.511523	ns			Mycolicibacterium_mageritense	96	0.877011	0.992495	ns			Mycolicibacterium_mageritense	96	0.730335	1	ns
Corynebacterium_sphenisci	177	0.0865423	0.35214	ns			Mycolicibacterium_alvei	71	0.362047	0.952214	ns			Mycolicibacterium_alvei	90.5	0.925263	1	ns
Corynebacteriaceae_bacterium_'ARUP_UnID_227'	169.5	0.0594447	0.302173	ns			Mycolicibacterium_neoaurum	86	0.803867	0.989449	ns			Mycolicibacterium_neoaurum	90	0.945085	1	ns
Mycolicibacterium_mageritense	278	0.581477	0.79	ns			Mycolicibacterium_anyangense	84	0.740024	0.977002	ns			Mycolicibacterium_anyangense	74.5	0.542034	1	ns
Mycolicibacterium_alvei	328	0.0908811	0.35593	ns			Mycolicibacterium_madagascariense	107	0.512684	0.952214	ns			Mycolicibacterium_madagascariense	83	0.836239	1	ns
Mycolicibacterium_neoaurum	297	0.323267	0.609294	ns			Mycolicibacterium_arabiense	108	0.491791	0.952214	ns			Mycolicibacterium_arabiense	78.5	0.672932	1	ns
Mycolicibacterium_anyangense	241	0.795994	0.909322	ns			Mycolicibacterium_aurum	96	0.877011	0.992495	ns			Mycolicibacterium_aurum	69	0.393216	1	ns
Mycolicibacterium_madagascariense	206	0.291003	0.601711	ns			Mycolicibacterium_litorale	92	1	1	ns			Mycolicibacterium_litorale	91	0.906625	1	ns
Mycolicibacterium_arabiense	173.5	0.0728426	0.328767	ns			Mycolicibacterium_confluentis	113	0.362047	0.952214	ns			Mycolicibacterium_confluentis	70	0.419547	1	ns
Mycolicibacterium_aurum	189	0.150654	0.444704	ns			Mycolicibacterium_insubricum	104.5	0.587963	0.952214	ns			Mycolicibacterium_insubricum	60	0.197108	1	ns
Mycolicibacterium_litorale	280	0.547094	0.771798	ns			Mycolicibacterium_moriokaense	85	0.773706	0.982134	ns			Mycolicibacterium_moriokaense	72	0.475068	1	ns
Mycolicibacterium_confluentis	155	0.0258173	0.2127	ns			Mycolicibacterium_rhodesiae	96	0.877011	0.992495	ns			Mycolicibacterium_rhodesiae	76	0.596741	1	ns
Mycolicibacterium_insubricum	143	0.0129056	0.167891	ns			Mycolicibacterium_helvum	123	0.171979	0.952214	ns			Mycolicibacterium_helvum	104	0.475068	1	ns
Mycolicibacterium_moriokaense	241	0.795994	0.909322	ns			Mycolicibacterium_aichiense	82	0.667857	0.965541	ns			Mycolicibacterium_aichiense	71	0.438938	1	ns
Mycolicibacterium_rhodesiae	202.5	0.256239	0.558829	ns			Mycolicibacterium_vaccae	112	0.378637	0.952214	ns			Mycolicibacterium_vaccae	89	0.981679	1	ns
Mycolicibacterium_helvum	183.5	0.117173	0.397523	ns			Mycolicibacterium_smegmatis	122	0.182848	0.952214	ns			Mycolicibacterium_smegmatis	113	0.256326	1	ns
Mycolicibacterium_aichiense	225.5	0.539759	0.767138	ns			Mycolicibacterium_boenickei	107	0.512642	0.952214	ns			Mycolicibacterium_boenickei	94	0.800523	1	ns
Mycolicibacterium_vaccae	188	0.143038	0.434828	ns			Mycolicibacterium_pulveris	109	0.464084	0.952214	ns			Mycolicibacterium_pulveris	78	0.655901	1	ns
Mycolicibacterium_smegmatis	240	0.778689	0.899867	ns			Mycolicibacterium_sediminis	99	0.769163	0.982134	ns			Mycolicibacterium_sediminis	80	0.725008	1	ns
Mycolicibacterium_boenickei	217	0.420134	0.673703	ns			Mycolicibacterium_fallax	131.5	0.0782387	0.952214	ns			Mycolicibacterium_fallax	99.5	0.6059	1	ns
Mycolicibacterium_pulveris	182	0.109384	0.387003	ns			Mycolicibacterium_thermoresistibile	94.5	0.92805	1	ns			Mycolicibacterium_thermoresistibile	79	0.695993	1	ns
Mycolicibacterium_sediminis	210	0.334515	0.609294	ns			Mycolicibacterium_parafortuitum	110	0.437239	0.952214	ns			Mycolicibacterium_parafortuitum	87	0.981679	1	ns
Mycolicibacterium_fallax	166	0.0495168	0.277679	ns			Mycolicibacterium_celeriflavum	113	0.362047	0.952214	ns			Mycolicibacterium_celeriflavum	104	0.475068	1	ns
Mycolicibacterium_thermoresistibile	226.5	0.554943	0.77692	ns			Mycolicibacterium_rutilum	114	0.338829	0.952214	ns			Mycolicibacterium_rutilum	94	0.800523	1	ns
Mycolicibacterium_parafortuitum	175	0.0783568	0.337909	ns			Mycolicibacterium_vanbaalenii	125	0.144812	0.952214	ns			Mycolicibacterium_vanbaalenii	79.5	0.707493	1	ns
Mycolicibacterium_celeriflavum	208	0.315579	0.609294	ns			Mycolicibacterium_phocaicum	124	0.157976	0.952214	ns			Mycolicibacterium_phocaicum	97	0.695993	1	ns
Mycolicibacterium_rutilum	181	0.10493	0.380426	ns			Mycolicibacterium_chitae	117	0.274813	0.952214	ns			Mycolicibacterium_chitae	100	0.596741	1	ns
Mycolicibacterium_vanbaalenii	126.5	0.00422277	0.12242	ns			Mycolicibacterium_phlei	111.5	0.390935	0.952214	ns			Mycolicibacterium_phlei	102.5	0.511316	1	ns
Mycolicibacterium_phocaicum	171.5	0.0658815	0.315669	ns			Mycolicibacterium_nivoides	124.5	0.148521	0.952214	ns			Mycolicibacterium_nivoides	103	0.4963	1	ns
Mycolicibacterium_chitae	188.5	0.146163	0.438862	ns			Mycolicibacterium_aubagnense	104.5	0.587925	0.952214	ns			Mycolicibacterium_aubagnense	100.5	0.573503	1	ns
Mycolicibacterium_phlei	215.5	0.400782	0.655574	ns			Mycolicibacterium_duvalii	123	0.171979	0.952214	ns			Mycolicibacterium_duvalii	96	0.730335	1	ns
Mycolicibacterium_nivoides	175	0.0784197	0.337909	ns			Mycolicibacterium_psychrotolerans	129	0.0993634	0.952214	ns			Mycolicibacterium_psychrotolerans	108	0.367879	1	ns
Mycolicibacterium_aubagnense	240.5	0.785254	0.904941	ns			Mycolicibacterium_tokaiense	127	0.120928	0.952214	ns			Mycolicibacterium_tokaiense	115	0.218808	1	ns
Mycolicibacterium_duvalii	214.5	0.388221	0.644032	ns			Mycolicibacterium_gilvum	112	0.386202	0.952214	ns			Mycolicibacterium_gilvum	88	1	1	ns
Mycolicibacterium_psychrotolerans	186	0.131047	0.418984	ns			Mycolicibacterium_sarraceniae	107	0.512684	0.952214	ns			Mycolicibacterium_sarraceniae	119	0.152561	1	ns
Mycolicibacterium_tokaiense	221.5	0.481494	0.72316	ns			Mycolicibacterium_fortuitum	128	0.108872	0.952214	ns			Mycolicibacterium_fortuitum	114	0.231529	1	ns
Mycolicibacterium_gilvum	191.5	0.166022	0.453064	ns			Mycolicibacterium_hassiacum	110	0.437239	0.952214	ns			Mycolicibacterium_hassiacum	90	0.943911	1	ns
Mycolicibacterium_sarraceniae	324	0.109407	0.387003	ns			Mycolicibacterium_chubuense	117	0.274813	0.952214	ns			Mycolicibacterium_chubuense	78	0.655865	1	ns
Mycolicibacterium_fortuitum	211.5	0.35187	0.609294	ns			Mycobacterium_doricum	93	0.982362	1	ns			Mycobacterium_doricum	76	0.589621	1	ns
Mycolicibacterium_hassiacum	202	0.251514	0.555025	ns			Mycolicibacterium_poriferae	105	0.567822	0.952214	ns			Mycolicibacterium_poriferae	84.5	0.886014	1	ns
Mycolicibacterium_chubuense	145.5	0.0151156	0.178016	ns			Mycolicibacterium_gadium	132	0.0744342	0.952214	ns			Mycolicibacterium_gadium	94.5	0.777568	1	ns
Mycobacterium_doricum	209	0.323283	0.609294	ns			Mycobacterium_sp__JS623	119	0.236854	0.952214	ns			Mycobacterium_sp__JS623	94	0.800523	1	ns
Mycolicibacterium_poriferae	208	0.306429	0.609294	ns			Mycobacterium_sp__EPa45	94	0.946	1	ns			Mycobacterium_sp__EPa45	87	0.981679	1	ns
Mycolicibacterium_gadium	182	0.108776	0.387003	ns			Mycobacterium_sp__YC-RL4	115	0.316544	0.952214	ns			Mycobacterium_sp__YC-RL4	104.5	0.452984	1	ns
Mycobacterium_sp__JS623	188.5	0.146163	0.438862	ns			Mycobacterium_sp__ELW1	117	0.274813	0.952214	ns			Mycobacterium_sp__ELW1	101	0.565081	1	ns
Mycobacterium_sp__EPa45	234	0.674424	0.841645	ns			Mycobacterium_sp__DL592	108	0.491791	0.952214	ns			Mycobacterium_sp__DL592	95	0.765192	1	ns
Mycobacterium_sp__YC-RL4	236	0.710616	0.863501	ns			Mycobacterium_sp__WY10	98	0.802239	0.989449	ns			Mycobacterium_sp__WY10	86	0.943698	1	ns
Mycobacterium_sp__ELW1	238	0.744408	0.883329	ns			Mycobacterium_sp__MS1601	119	0.231519	0.952214	ns			Mycobacterium_sp__MS1601	111	0.297891	1	ns
Mycobacterium_sp__DL592	203	0.261009	0.566126	ns			Mycobacterium_sp__PYR15	128	0.103106	0.952214	ns			Mycobacterium_sp__PYR15	93	0.82576	1	ns
Mycobacterium_sp__WY10	224.5	0.522636	0.754373	ns			Mycobacterium_sp__DL440	120	0.219277	0.952214	ns			Mycobacterium_sp__DL440	96.5	0.707493	1	ns
Mycobacterium_sp__MS1601	236	0.707897	0.863182	ns			Mycobacterium_sp__QIA-37	105	0.53694	0.952214	ns			Mycobacterium_sp__QIA-37	74.5	0.433525	1	ns
Mycobacterium_sp__PYR15	149	0.016637	0.180306	ns			Mycobacterium_sp__THAF192	101.5	0.68449	0.971946	ns			Mycobacterium_sp__THAF192	88	1	1	ns
Mycobacterium_sp__DL440	192	0.171178	0.453064	ns			Mycobacterium_parmense	103	0.642009	0.962132	ns			Mycobacterium_parmense	74	0.534229	1	ns
Mycobacterium_sp__QIA-37	181	0.0578405	0.296593	ns			Mycobacterium_florentinum	114	0.338829	0.952214	ns			Mycobacterium_florentinum	92	0.869604	1	ns
Mycobacterium_sp__THAF192	199	0.224443	0.521923	ns			Mycobacterium_shigaense	101	0.706805	0.974349	ns			Mycobacterium_shigaense	71	0.446832	1	ns
Mycobacterium_parmense	201.5	0.246851	0.548152	ns			Mycobacterium_simiae	116.5	0.27855	0.952214	ns			Mycobacterium_simiae	94	0.800523	1	ns
Mycobacterium_florentinum	214	0.381962	0.638214	ns			Mycobacterium_heidelbergense	131	0.0821542	0.952214	ns			Mycobacterium_heidelbergense	96.5	0.707493	1	ns
Mycobacterium_shigaense	202.5	0.256239	0.558829	ns			Mycobacterium_saskatchewanense	122	0.182892	0.952214	ns			Mycobacterium_saskatchewanense	97	0.695993	1	ns
Mycobacterium_simiae	198.5	0.220141	0.515703	ns			Mycobacterium_stomatepiae	115	0.316544	0.952214	ns			Mycobacterium_stomatepiae	86	0.945085	1	ns
Mycobacterium_heidelbergense	152.5	0.023168	0.203949	ns			Mycobacterium_paragordonae	91	0.982362	1	ns			Mycobacterium_paragordonae	114	0.231685	1	ns
Mycobacterium_saskatchewanense	188.5	0.14615	0.438862	ns			Mycobacterium_colombiense	103	0.642009	0.962132	ns			Mycobacterium_colombiense	76	0.596741	1	ns
Mycobacterium_stomatepiae	183.5	0.117173	0.397523	ns			Mycobacterium_mantenii	84	0.740024	0.977002	ns			Mycobacterium_mantenii	70.5	0.425246	1	ns
Mycobacterium_paragordonae	316	0.155853	0.449275	ns			Mycobacterium_intracellulare	123.5	0.161625	0.952214	ns			Mycobacterium_intracellulare	90.5	0.925255	1	ns
Mycobacterium_colombiense	183	0.115197	0.395943	ns			Mycobacterium_avium	103	0.642009	0.962132	ns			Mycobacterium_avium	106	0.419547	1	ns
Mycobacterium_mantenii	237.5	0.733406	0.877632	ns			Mycobacterium_marseillense	108.5	0.46621	0.952214	ns			Mycobacterium_marseillense	115	0.211077	1	ns
Mycobacterium_intracellulare	172.5	0.0692811	0.322186	ns			Mycobacterium_kansasii	92	1	1	ns			Mycobacterium_kansasii	83	0.836239	1	ns
Mycobacterium_avium	273	0.657916	0.832481	ns			Mycobacterium_basiliense	144.5	0.0188746	0.952214	ns			Mycobacterium_basiliense	130	0.0515972	1	ns
Mycobacterium_marseillense	288	0.430045	0.684224	ns			Mycobacterium_noviomagense	93	0.982362	1	ns			Mycobacterium_noviomagense	84	0.872293	1	ns
Mycobacterium_kansasii	243	0.829212	0.929827	ns			Mycobacterium_xenopi	98	0.80781	0.989449	ns			Mycobacterium_xenopi	93.5	0.814585	1	ns
Mycobacterium_basiliense	238.5	0.750567	0.886772	ns			Mycobacterium_gallinarum	118	0.249559	0.952214	ns			Mycobacterium_gallinarum	121	0.129382	1	ns
Mycobacterium_noviomagense	221	0.478202	0.722202	ns			Mycobacterium_cookii	101	0.706805	0.974349	ns			Mycobacterium_cookii	91	0.906656	1	ns
Mycobacterium_xenopi	253	1	1	ns			Mycobacterium_haemophilum	116.5	0.27855	0.952214	ns			Mycobacterium_haemophilum	79	0.695993	1	ns
Mycobacterium_gallinarum	255	0.972826	0.998773	ns			Mycobacterium_goodii	108	0.491791	0.952214	ns			Mycobacterium_goodii	80	0.730335	1	ns
Mycobacterium_cookii	218.5	0.440086	0.689833	ns			Mycobacterium_frederiksbergense	91	0.98199	1	ns			Mycobacterium_frederiksbergense	57	0.152561	1	ns
Mycobacterium_haemophilum	165	0.0462133	0.268957	ns			Mycobacterium_leprae	98.5	0.78645	0.989449	ns			Mycobacterium_leprae	64	0.270365	1	ns
Mycobacterium_goodii	201	0.244908	0.54762	ns			Mycobacterium_dioxanotrophicus	102	0.667952	0.965541	ns			Mycobacterium_dioxanotrophicus	89	0.981679	1	ns
Mycobacterium_frederiksbergense	169	0.0579524	0.296593	ns			Mycobacterium_koreense	118	0.249606	0.952214	ns			Mycobacterium_koreense	109.5	0.324641	1	ns
Mycobacterium_leprae	187	0.136825	0.425619	ns			Mycobacterium_grossiae	105	0.572505	0.952214	ns			Mycobacterium_grossiae	71	0.438989	1	ns
Mycobacterium_dioxanotrophicus	211	0.346012	0.609294	ns			Mycobacterium_paraseoulense	130	0.0904371	0.952214	ns			Mycobacterium_paraseoulense	85	0.906625	1	ns
Mycobacterium_koreense	217	0.420196	0.673703	ns			Mycobacterium_marinum	91.5	1	1	ns			Mycobacterium_marinum	60	0.191124	1	ns
Mycobacterium_grossiae	171.5	0.0658459	0.315669	ns			Mycobacterium_shinjukuense	113.5	0.342623	0.952214	ns			Mycobacterium_shinjukuense	104	0.467078	1	ns
Mycobacterium_paraseoulense	130	0.0054039	0.131569	ns			Mycobacterium_conspicuum	115	0.316544	0.952214	ns			Mycobacterium_conspicuum	94.5	0.778389	1	ns
Mycobacterium_marinum	169	0.0569626	0.296593	ns			Mycobacterium_branderi	148	0.0122181	0.952214	ns			Mycobacterium_branderi	120	0.139159	1	ns
Mycobacterium_shinjukuense	215	0.394198	0.65093	ns			Mycobacterium_ulcerans	103	0.627751	0.962132	ns			Mycobacterium_ulcerans	107	0.379168	1	ns
Mycobacterium_conspicuum	201	0.244908	0.54762	ns			Mycobacterium_tuberculosis	83.5	0.717024	0.977002	ns			Mycobacterium_tuberculosis	87.5	1	1	ns
Mycobacterium_branderi	168	0.0550221	0.290374	ns			Mycobacterium_lacus	132.5	0.070923	0.952214	ns			Mycobacterium_lacus	100.5	0.573161	1	ns
Mycobacterium_ulcerans	260	0.880883	0.960227	ns			Mycobacteroides_abscessus	121	0.202611	0.952214	ns			Mycobacteroides_abscessus	85.5	0.925263	1	ns
Mycobacterium_tuberculosis	275.5	0.616431	0.804713	ns			Mycobacteroides_immunogenum	108	0.491791	0.952214	ns			Mycobacteroides_immunogenum	113.5	0.240965	1	ns
Mycobacterium_lacus	192	0.16938	0.453064	ns			Mycobacteroides_saopaulense	80.5	0.619442	0.95893	ns			Mycobacteroides_saopaulense	48	0.0630915	1	ns
Mycobacteroides_abscessus	167	0.0515786	0.281435	ns			Mycobacteroides_salmoniphilum	139	0.0357222	0.952214	ns			Mycobacteroides_salmoniphilum	108	0.367879	1	ns
Mycobacteroides_immunogenum	252	0.991033	1	ns			Mycobacterium_stephanolepidis	107.5	0.497864	0.952214	ns			Mycobacterium_stephanolepidis	109.5	0.324641	1	ns
Mycobacteroides_saopaulense	180	0.100071	0.372935	ns			Mycolicibacter_sinensis	101	0.701121	0.974349	ns			Mycolicibacter_sinensis	95.5	0.742668	1	ns
Mycobacteroides_salmoniphilum	184.5	0.122565	0.405745	ns			Mycolicibacter_hiberniae	86	0.80781	0.989449	ns			Mycolicibacter_hiberniae	77.5	0.63901	1	ns
Mycobacterium_stephanolepidis	269.5	0.716297	0.86782	ns			Mycolicibacter_minnesotensis	104	0.603244	0.952214	ns			Mycolicibacter_minnesotensis	97	0.690132	1	ns
Mycolicibacter_sinensis	251	0.972826	0.998773	ns			Mycolicibacter_terrae	83.5	0.717954	0.977002	ns			Mycolicibacter_terrae	63	0.256326	1	ns
Mycolicibacter_hiberniae	240	0.776525	0.899733	ns			Hoyosella_subflava	110	0.437239	0.952214	ns			Hoyosella_subflava	126.5	0.0746973	1	ns
Mycolicibacter_minnesotensis	253	1	1	ns			Nocardia_brasiliensis	109	0.464084	0.952214	ns			Nocardia_brasiliensis	76	0.596741	1	ns
Mycolicibacter_terrae	179	0.0953893	0.364116	ns			Nocardia_sp__CS682	97	0.842261	0.992495	ns			Nocardia_sp__CS682	112.5	0.26025	1	ns
Hoyosella_subflava	296.5	0.328876	0.609294	ns			Nocardia_mangyaensis	92	1	1	ns			Nocardia_mangyaensis	85	0.906656	1	ns
Nocardia_brasiliensis	179.5	0.097403	0.369213	ns			Nocardia_terpenica	83	0.70115	0.974349	ns			Nocardia_terpenica	81	0.760465	1	ns
Nocardia_sp__CS682	293	0.369737	0.627469	ns			Nocardia_nova	135	0.0537795	0.952214	ns			Nocardia_nova	105	0.446832	1	ns
Nocardia_mangyaensis	250.5	0.963777	0.998194	ns			Nocardia_cyriacigeorgica	99	0.773706	0.982134	ns			Nocardia_cyriacigeorgica	93	0.832819	1	ns
Nocardia_terpenica	261	0.864762	0.951348	ns			Nocardia_seriolae	100.5	0.717954	0.977002	ns			Nocardia_seriolae	62.5	0.240913	1	ns
Nocardia_nova	153	0.0238601	0.205925	ns			Nocardia_farcinica	129	0.100119	0.952214	ns			Nocardia_farcinica	87	0.981679	1	ns
Nocardia_cyriacigeorgica	234	0.674424	0.841645	ns			Nocardia_arthritidis	114	0.338829	0.952214	ns			Nocardia_arthritidis	88	1	1	ns
Nocardia_seriolae	161	0.0377418	0.253655	ns			Nocardia_asteroides	135	0.0537795	0.952214	ns			Nocardia_asteroides	109	0.336294	1	ns
Nocardia_farcinica	148	0.0176485	0.183273	ns			Nocardia_yunnanensis	142	0.0232043	0.952214	ns			Nocardia_yunnanensis	119.5	0.145947	1	ns
Nocardia_arthritidis	196	0.201637	0.492063	ns			Nocardia_otitidiscaviarum	125	0.144812	0.952214	ns			Nocardia_otitidiscaviarum	85	0.906656	1	ns
Nocardia_asteroides	182	0.109419	0.387003	ns			Rhodococcus_sp__X156	97	0.842261	0.992495	ns			Rhodococcus_sp__X156	74	0.526608	1	ns
Nocardia_yunnanensis	180.5	0.102076	0.376247	ns			Rhodococcus_sp__PBTS_1	118	0.255368	0.952214	ns			Rhodococcus_sp__PBTS_1	80	0.730335	1	ns
Nocardia_otitidiscaviarum	121	0.00282737	0.109573	ns			Rhodococcus_sp__WMMA185	122	0.18276	0.952214	ns			Rhodococcus_sp__WMMA185	120	0.139555	1	ns
Rhodococcus_sp__X156	195.5	0.195557	0.483768	ns			Rhodococcus_sp__W8901	120	0.21429	0.952214	ns			Rhodococcus_sp__W8901	97.5	0.672588	1	ns
Rhodococcus_sp__PBTS_1	165	0.0462133	0.268957	ns			Rhodococcus_sp__WAY2	109	0.464084	0.952214	ns			Rhodococcus_sp__WAY2	95	0.765192	1	ns
Rhodococcus_sp__WMMA185	269.5	0.716377	0.86782	ns			Rhodococcus_sp__P1Y	85	0.769163	0.982134	ns			Rhodococcus_sp__P1Y	54.5	0.12167	1	ns
Rhodococcus_sp__W8901	155.5	0.0275714	0.218459	ns			Rhodococcus_sp__YL-1	102.5	0.537589	0.952214	ns			Rhodococcus_sp__YL-1	103.5	0.366175	1	ns
Rhodococcus_sp__WAY2	238	0.744408	0.883329	ns			Rhodococcus_sp__B7740	95.5	0.892161	0.996796	ns			Rhodococcus_sp__B7740	70	0.411497	1	ns
Rhodococcus_sp__P1Y	186.5	0.133957	0.421004	ns			Rhodococcus_sp__WB9	103.5	0.602321	0.952214	ns			Rhodococcus_sp__WB9	84.5	0.87862	1	ns
Rhodococcus_sp__YL-1	275.5	0.532545	0.761993	ns			Rhodococcus_sp__AQ5-07	138	0.0356224	0.952214	ns			Rhodococcus_sp__AQ5-07	88.5	1	1	ns
Rhodococcus_sp__B7740	190	0.155526	0.449275	ns			Rhodococcus_sp__ABRD24	136	0.049508	0.952214	ns			Rhodococcus_sp__ABRD24	110	0.313254	1	ns
Rhodococcus_sp__WB9	198.5	0.19927	0.49045	ns			Rhodococcus_sp__SGAir0479	107	0.520318	0.952214	ns			Rhodococcus_sp__SGAir0479	90	0.943886	1	ns
Rhodococcus_sp__AQ5-07	148	0.0123104	0.167775	ns			Rhodococcus_sp__MTM3W5_2	109.5	0.442762	0.952214	ns			Rhodococcus_sp__MTM3W5_2	82	0.800523	1	ns
Rhodococcus_sp__ABRD24	157	0.0301227	0.228559	ns			Rhodococcus_sp__S2-17	93.5	0.963988	1	ns			Rhodococcus_sp__S2-17	69	0.382627	1	ns
Rhodococcus_sp__SGAir0479	219.5	0.453637	0.701217	ns			Rhodococcus_sp__p52	96	0.843784	0.992495	ns			Rhodococcus_sp__p52	86	0.92441	1	ns
Rhodococcus_sp__MTM3W5_2	203.5	0.265872	0.57052	ns			Rhodococcus_erythropolis	118	0.249606	0.952214	ns			Rhodococcus_erythropolis	91	0.908591	1	ns
Rhodococcus_sp__S2-17	191	0.161816	0.453064	ns			Rhodococcus_fascians	117	0.274813	0.952214	ns			Rhodococcus_fascians	101	0.565081	1	ns
Rhodococcus_sp__p52	227	0.456939	0.705752	ns			Rhodococcus_opacus	112.5	0.366486	0.952214	ns			Rhodococcus_opacus	92.5	0.85118	1	ns
Rhodococcus_erythropolis	198	0.215854	0.511523	ns			Rhodococcus_hoagii	113	0.354626	0.952214	ns			Rhodococcus_hoagii	80.5	0.742668	1	ns
Rhodococcus_fascians	219.5	0.453667	0.701217	ns			Rhodococcus_jostii	94	0.947127	1	ns			Rhodococcus_jostii	85	0.906645	1	ns
Rhodococcus_opacus	184	0.119851	0.401985	ns			Rhodococcus_rhodochrous	108	0.491791	0.952214	ns			Rhodococcus_rhodochrous	74	0.526608	1	ns
Rhodococcus_hoagii	182	0.109407	0.387003	ns			Rhodococcus_coprophilus	100	0.734897	0.977002	ns			Rhodococcus_coprophilus	58.5	0.173722	1	ns
Rhodococcus_jostii	248.5	0.927619	0.982761	ns			Rhodococcus_pyridinivorans	131	0.082044	0.952214	ns			Rhodococcus_pyridinivorans	135	0.0291299	1	ns
Rhodococcus_rhodochrous	187	0.136941	0.425619	ns			Rhodococcus_ruber	140	0.0319857	0.952214	ns			Rhodococcus_ruber	75	0.557637	1	ns
Rhodococcus_coprophilus	164	0.0437082	0.266549	ns			Rhodococcus_aetherivorans	89	0.903297	0.996796	ns			Rhodococcus_aetherivorans	81	0.74454	1	ns
Rhodococcus_pyridinivorans	306.5	0.228788	0.525387	ns			Gordonia_sp__KTR9	90	0.945989	1	ns			Gordonia_sp__KTR9	97	0.695993	1	ns
Rhodococcus_ruber	117.5	0.00217319	0.106842	ns			Gordonia_sp__X0973	105	0.579728	0.952214	ns			Gordonia_sp__X0973	111	0.291279	1	ns
Rhodococcus_aetherivorans	251	0.970815	0.998773	ns			Gordonia_sp__YC-JH1	106	0.549648	0.952214	ns			Gordonia_sp__YC-JH1	86.5	0.96259	1	ns
Gordonia_sp__KTR9	269	0.724875	0.873776	ns			Gordonia_sp__1D	131	0.0818588	0.952214	ns			Gordonia_sp__1D	115.5	0.205123	1	ns
Gordonia_sp__X0973	276	0.609423	0.801652	ns			Gordonia_iterans	96	0.874439	0.992495	ns			Gordonia_iterans	88	1	1	ns
Gordonia_sp__YC-JH1	185	0.12622	0.410881	ns			Gordonia_terrae	115	0.309697	0.952214	ns			Gordonia_terrae	62.5	0.24086	1	ns
Gordonia_sp__1D	224	0.517502	0.751006	ns			Gordonia_zhaorongruii	114	0.338829	0.952214	ns			Gordonia_zhaorongruii	104	0.467227	1	ns
Gordonia_iterans	242	0.811544	0.919262	ns			Gordonia_bronchialis	138	0.0381273	0.952214	ns			Gordonia_bronchialis	131	0.0462196	1	ns
Gordonia_terrae	121	0.00282555	0.109573	ns			Gordonia_polyisoprenivorans	125	0.144812	0.952214	ns			Gordonia_polyisoprenivorans	111.5	0.280636	1	ns
Gordonia_zhaorongruii	221	0.474451	0.720071	ns			Gordonia_insulae	123	0.171979	0.952214	ns			Gordonia_insulae	92	0.872293	1	ns
Gordonia_bronchialis	202	0.251483	0.555025	ns			Gordonia_alkanivorans	120	0.219277	0.952214	ns			Gordonia_alkanivorans	92	0.869561	1	ns
Gordonia_polyisoprenivorans	226	0.547359	0.771798	ns			Gordonia_phthalatica	109	0.464084	0.952214	ns			Gordonia_phthalatica	85	0.906656	1	ns
Gordonia_insulae	177	0.0865423	0.35214	ns			Gordonia_rubripertincta	114	0.338829	0.952214	ns			Gordonia_rubripertincta	71	0.438479	1	ns
Gordonia_alkanivorans	194	0.183924	0.470272	ns			Tsukamurella_tyrosinosolvens	122.5	0.175584	0.952214	ns			Tsukamurella_tyrosinosolvens	111	0.291279	1	ns
Gordonia_phthalatica	207	0.301487	0.609294	ns			Tsukamurella_paurometabola	108	0.491791	0.952214	ns			Tsukamurella_paurometabola	78.5	0.672932	1	ns
Gordonia_rubripertincta	165	0.0467971	0.269651	ns			Dietzia_sp__oral_taxon_368	95.5	0.892258	0.996796	ns			Dietzia_sp__oral_taxon_368	83	0.836239	1	ns
Tsukamurella_tyrosinosolvens	230	0.609423	0.801652	ns			Dietzia_timorensis	111.5	0.390983	0.952214	ns			Dietzia_timorensis	94.5	0.778389	1	ns
Tsukamurella_paurometabola	197	0.209821	0.503187	ns			Dietzia_psychralcaliphila	103	0.642009	0.962132	ns			Dietzia_psychralcaliphila	89	0.981679	1	ns
Dietzia_sp__oral_taxon_368	202.5	0.256239	0.558829	ns			Dietzia_lutea	105	0.579728	0.952214	ns			Dietzia_lutea	88	1	1	ns
Dietzia_timorensis	221.5	0.481494	0.72316	ns			Tomitella_sp__HY188	106	0.549648	0.952214	ns			Tomitella_sp__HY188	88	1	1	ns
Dietzia_psychralcaliphila	219	0.450613	0.6998	ns			Lawsonella_clevelandensis	125.5	0.136244	0.952214	ns			Lawsonella_clevelandensis	145	0.00804855	1	ns
Dietzia_lutea	185	0.12622	0.410881	ns			Segniliparus_rotundus	125	0.144812	0.952214	ns			Segniliparus_rotundus	65	0.291279	1	ns
Tomitella_sp__HY188	205	0.283831	0.594106	ns			Streptomyces_sp__TN58	106	0.549648	0.952214	ns			Streptomyces_sp__TN58	100	0.596741	1	ns
Lawsonella_clevelandensis	277	0.593616	0.796406	ns			Streptomyces_sp__W1SF4	84	0.740024	0.977002	ns			Streptomyces_sp__W1SF4	101	0.565081	1	ns
Segniliparus_rotundus	140.5	0.0109838	0.16141	ns			Streptomyces_sp__NHF165	123	0.171979	0.952214	ns			Streptomyces_sp__NHF165	97	0.690132	1	ns
Streptomyces_sp__TN58	259.5	0.891632	0.965287	ns			Streptomyces_sp__CdTB01	112	0.386202	0.952214	ns			Streptomyces_sp__CdTB01	57	0.155501	1	ns
Streptomyces_sp__W1SF4	278	0.581477	0.79	ns			Streptomyces_sp__Tu_2975	91	0.982362	1	ns			Streptomyces_sp__Tu_2975	83	0.836239	1	ns
Streptomyces_sp__NHF165	182	0.109419	0.387003	ns			Streptomyces_sp__C8S0	117	0.268659	0.952214	ns			Streptomyces_sp__C8S0	104	0.467227	1	ns
Streptomyces_sp__CdTB01	128	0.00397787	0.119444	ns			Streptomyces_sp__TLI_053	106	0.549648	0.952214	ns			Streptomyces_sp__TLI_053	104	0.475068	1	ns
Streptomyces_sp__Tu_2975	231.5	0.633478	0.817343	ns			Streptomyces_sp__QHH-9511	125	0.144812	0.952214	ns			Streptomyces_sp__QHH-9511	106.5	0.398474	1	ns
Streptomyces_sp__C8S0	214	0.385655	0.641881	ns			Streptomyces_sp__HM190	93	0.982362	1	ns			Streptomyces_sp__HM190	76	0.596741	1	ns
Streptomyces_sp__TLI_053	257.5	0.927631	0.982761	ns			Streptomyces_sp__WAC_01529	96	0.874439	0.992495	ns			Streptomyces_sp__WAC_01529	81	0.760465	1	ns
Streptomyces_sp__QHH-9511	216.5	0.413664	0.667642	ns			Streptomyces_sp__Go-475	100	0.740024	0.977002	ns			Streptomyces_sp__Go-475	65	0.297891	1	ns
Streptomyces_sp__HM190	214.5	0.388221	0.644032	ns			Streptomyces_sp__SAT1	118.5	0.240443	0.952214	ns			Streptomyces_sp__SAT1	76	0.596741	1	ns
Streptomyces_sp__WAC_01529	215	0.394432	0.65093	ns			Streptomyces_sp__Tu6071	125.5	0.134027	0.952214	ns			Streptomyces_sp__Tu6071	88	1	1	ns
Streptomyces_sp__Go-475	165.5	0.0482151	0.274512	ns			Streptomyces_sp__2323_1	118.5	0.240443	0.952214	ns			Streptomyces_sp__2323_1	80.5	0.742668	1	ns
Streptomyces_sp__SAT1	139.5	0.0102927	0.156742	ns			Streptomyces_sp__NEAU-S7GS2	123	0.168367	0.952214	ns			Streptomyces_sp__NEAU-S7GS2	99	0.622029	1	ns
Streptomyces_sp__Tu6071	124.5	0.00347495	0.118005	ns			Streptomyces_sp__S063	107	0.520318	0.952214	ns			Streptomyces_sp__S063	95	0.760465	1	ns
Streptomyces_sp__2323_1	150.5	0.0205547	0.192415	ns			Streptomyces_sp__WAC_01438	102	0.674121	0.965541	ns			Streptomyces_sp__WAC_01438	93	0.836239	1	ns
Streptomyces_sp__NEAU-S7GS2	193	0.17664	0.459363	ns			Streptomyces_sp__RPA4-5	70	0.331693	0.952214	ns			Streptomyces_sp__RPA4-5	80	0.730335	1	ns
Streptomyces_sp__S063	225.5	0.539772	0.767138	ns			Streptomyces_sp__SM18	108	0.484044	0.952214	ns			Streptomyces_sp__SM18	87.5	1	1	ns
Streptomyces_sp__WAC_01438	248.5	0.927626	0.982761	ns			Streptomyces_sp__GS7	138	0.0399476	0.952214	ns			Streptomyces_sp__GS7	117.5	0.17377	1	ns
Streptomyces_sp__RPA4-5	292	0.382009	0.638214	ns			Streptomyces_sp__CNQ-509	112	0.378637	0.952214	ns			Streptomyces_sp__CNQ-509	96	0.730335	1	ns
Streptomyces_sp__SM18	212.5	0.363724	0.622989	ns			Streptomyces_sp__CC0208	111	0.341263	0.952214	ns			Streptomyces_sp__CC0208	95	0.706939	1	ns
Streptomyces_sp__GS7	194	0.184068	0.470272	ns			Streptomyces_sp__JB150	118	0.255368	0.952214	ns			Streptomyces_sp__JB150	89	0.981679	1	ns
Streptomyces_sp__CNQ-509	223.5	0.510168	0.746044	ns			Streptomyces_sp__RLB1-33	126	0.130058	0.952214	ns			Streptomyces_sp__RLB1-33	107	0.385078	1	ns
Streptomyces_sp__CC0208	219.5	0.389845	0.646272	ns			Streptomyces_sp__M2	98	0.803886	0.989449	ns			Streptomyces_sp__M2	78	0.662249	1	ns
Streptomyces_sp__JB150	176	0.0823689	0.348263	ns			Streptomyces_sp__SirexAA-E	105	0.579728	0.952214	ns			Streptomyces_sp__SirexAA-E	104	0.475068	1	ns
Streptomyces_sp__RLB1-33	197	0.207458	0.501296	ns			Streptomyces_sp__Mg1	132	0.0742295	0.952214	ns			Streptomyces_sp__Mg1	121	0.127421	1	ns
Streptomyces_sp__M2	206	0.291035	0.601711	ns			Streptomyces_sp__YIM_121038	124	0.154968	0.952214	ns			Streptomyces_sp__YIM_121038	93	0.836239	1	ns
Streptomyces_sp__SirexAA-E	234.5	0.682747	0.846496	ns			Streptomyces_sp__S501	114	0.296081	0.952214	ns			Streptomyces_sp__S501	101	0.497423	1	ns
Streptomyces_sp__Mg1	189	0.149327	0.444629	ns			Streptomyces_sp__RPA4-2	114	0.338829	0.952214	ns			Streptomyces_sp__RPA4-2	100.5	0.573546	1	ns
Streptomyces_sp__YIM_121038	178.5	0.0928915	0.36085	ns			Streptomyces_sp__S4_7	127.5	0.113727	0.952214	ns			Streptomyces_sp__S4_7	102	0.534229	1	ns
Streptomyces_sp__S501	234.5	0.660636	0.832481	ns			Streptomyces_sp__ADI95-16	103	0.642009	0.962132	ns			Streptomyces_sp__ADI95-16	54	0.117617	1	ns
Streptomyces_sp__RPA4-2	253	1	1	ns			Streptomyces_sp__CMB-StM0423	112	0.386202	0.952214	ns			Streptomyces_sp__CMB-StM0423	75	0.55755	1	ns
Streptomyces_sp__S4_7	153.5	0.0245607	0.207083	ns			Streptomyces_sp__769	133	0.0673297	0.952214	ns			Streptomyces_sp__769	101	0.556846	1	ns
Streptomyces_sp__ADI95-16	151	0.0201307	0.190972	ns			Streptomyces_sp__PAMC_26508	126	0.125735	0.952214	ns			Streptomyces_sp__PAMC_26508	125	0.0826897	1	ns
Streptomyces_sp__CMB-StM0423	175	0.0784197	0.337909	ns			Streptomyces_sp__RTd22	97	0.839001	0.992495	ns			Streptomyces_sp__RTd22	85.5	0.925263	1	ns
Streptomyces_sp__769	170	0.0609263	0.303726	ns			Streptomyces_sp__S8	82	0.674121	0.965541	ns			Streptomyces_sp__S8	57	0.152561	1	ns
Streptomyces_sp__PAMC_26508	276.5	0.599517	0.796406	ns			Streptomyces_sp__Z022	107.5	0.498255	0.952214	ns			Streptomyces_sp__Z022	88	1	1	ns
Streptomyces_sp__RTd22	212	0.357743	0.618006	ns			Streptomyces_sp__3214_6	101	0.70115	0.974349	ns			Streptomyces_sp__3214_6	81	0.765192	1	ns
Streptomyces_sp__S8	193	0.17664	0.459363	ns			Streptomyces_sp__P3	109.5	0.442762	0.952214	ns			Streptomyces_sp__P3	103	0.504205	1	ns
Streptomyces_sp__Z022	212	0.361327	0.621715	ns			Streptomyces_sp__CB09001	123.5	0.161625	0.952214	ns			Streptomyces_sp__CB09001	104.5	0.452531	1	ns
Streptomyces_sp__3214_6	196	0.19952	0.49045	ns			Streptomyces_sp__DSM_40868	100	0.734871	0.977002	ns			Streptomyces_sp__DSM_40868	92	0.872293	1	ns
Streptomyces_sp__P3	254.5	0.981884	1	ns			Streptomyces_sp__Sge12	109	0.45543	0.952214	ns			Streptomyces_sp__Sge12	79	0.689509	1	ns
Streptomyces_sp__CB09001	203	0.260867	0.566126	ns			Streptomyces_sp__SUK_48	127.5	0.113727	0.952214	ns			Streptomyces_sp__SUK_48	97	0.690001	1	ns
Streptomyces_sp__DSM_40868	255	0.972829	0.998773	ns			Streptomyces_sp__HF10	120.5	0.206166	0.952214	ns			Streptomyces_sp__HF10	104	0.467078	1	ns
Streptomyces_sp__Sge12	189.5	0.152111	0.444704	ns			Streptomyces_sp__Z423-1	124.5	0.14848	0.952214	ns			Streptomyces_sp__Z423-1	91	0.906625	1	ns
Streptomyces_sp__SUK_48	179	0.0949133	0.364116	ns			Streptomyces_sp__fd1-xmd	137	0.0445007	0.952214	ns			Streptomyces_sp__fd1-xmd	85.5	0.92523	1	ns
Streptomyces_sp__HF10	210	0.334483	0.609294	ns			Streptomyces_sp__Tue_6075	132	0.0742588	0.952214	ns			Streptomyces_sp__Tue_6075	98.5	0.638299	1	ns
Streptomyces_sp__Z423-1	141	0.0113378	0.162909	ns			Streptomyces_sp__CCM_MD2014	74	0.428577	0.952214	ns			Streptomyces_sp__CCM_MD2014	62	0.231685	1	ns
Streptomyces_sp__fd1-xmd	149	0.0186891	0.18515	ns			Streptomyces_sp__jing01	131	0.0820749	0.952214	ns			Streptomyces_sp__jing01	98.5	0.639047	1	ns
Streptomyces_sp__Tue_6075	163	0.0420013	0.263387	ns			Streptomyces_sp__endophyte_N2	102.5	0.651339	0.965541	ns			Streptomyces_sp__endophyte_N2	80	0.723379	1	ns
Streptomyces_sp__CCM_MD2014	226	0.546631	0.771798	ns			Streptomyces_sp__M56	115	0.308033	0.952214	ns			Streptomyces_sp__M56	93.5	0.81286	1	ns
Streptomyces_sp__jing01	174	0.0746451	0.329674	ns			Streptomyces_sp__11-1-2	108.5	0.468527	0.952214	ns			Streptomyces_sp__11-1-2	87.5	1	1	ns
Streptomyces_sp__endophyte_N2	211.5	0.351553	0.609294	ns			Streptomyces_sp__CFMR_7	116	0.295209	0.952214	ns			Streptomyces_sp__CFMR_7	97	0.695993	1	ns
Streptomyces_sp__M56	199.5	0.226263	0.525257	ns			Streptomyces_sp__SS52	136	0.0468128	0.952214	ns			Streptomyces_sp__SS52	112	0.258433	1	ns
Streptomyces_sp__11-1-2	202.5	0.254935	0.558742	ns			Streptomyces_sp__SYP-A7193	110	0.429462	0.952214	ns			Streptomyces_sp__SYP-A7193	91	0.908591	1	ns
Streptomyces_sp__CFMR_7	206	0.291019	0.601711	ns			Streptomyces_sp__S1A1-7	119	0.197792	0.952214	ns			Streptomyces_sp__S1A1-7	90	0.927996	1	ns
Streptomyces_sp__SS52	177.5	0.0855769	0.35214	ns			Streptomyces_sp__SM17	140	0.0310383	0.952214	ns			Streptomyces_sp__SM17	63	0.204068	1	ns
Streptomyces_sp__SYP-A7193	224	0.517502	0.751006	ns			Streptomyces_sp__WAC_06738	112.5	0.366486	0.952214	ns			Streptomyces_sp__WAC_06738	76	0.589496	1	ns
Streptomyces_sp__S1A1-7	189.5	0.111359	0.391077	ns			Streptomyces_sp__MOE7	114	0.330765	0.952214	ns			Streptomyces_sp__MOE7	109.5	0.324048	1	ns
Streptomyces_sp__SM17	97	0.000263121	0.0734164	ns			Streptomyces_sp__3211	87	0.839001	0.992495	ns			Streptomyces_sp__3211	59.5	0.188594	1	ns
Streptomyces_sp__WAC_06738	173	0.071011	0.325232	ns			Streptomyces_sp__GBA_94-10	97.5	0.801321	0.989449	ns			Streptomyces_sp__GBA_94-10	81.5	0.73737	1	ns
Streptomyces_sp__MOE7	258	0.918561	0.977883	ns			Streptomyces_sp__KPB2	131	0.0818897	0.952214	ns			Streptomyces_sp__KPB2	116.5	0.1881	1	ns
Streptomyces_sp__3211	217	0.419674	0.673703	ns			Streptomyces_sp__S1D4-11	89	0.910104	0.996796	ns			Streptomyces_sp__S1D4-11	70.5	0.424782	1	ns
Streptomyces_sp__GBA_94-10	214.5	0.322083	0.609294	ns			Streptomyces_sp__VN1	96	0.873743	0.992495	ns			Streptomyces_sp__VN1	114.5	0.222147	1	ns
Streptomyces_sp__KPB2	208.5	0.317433	0.609294	ns			Streptomyces_sp__FR-008	99	0.748185	0.982134	ns			Streptomyces_sp__FR-008	94.5	0.760003	1	ns
Streptomyces_sp__S1D4-11	191	0.162315	0.453064	ns			Streptomyces_venezuelae	132	0.0741651	0.952214	ns			Streptomyces_venezuelae	93	0.832837	1	ns
Streptomyces_sp__VN1	371	0.00759017	0.144268	ns			Streptomyces_davaonensis	86	0.803886	0.989449	ns			Streptomyces_davaonensis	84	0.869604	1	ns
Streptomyces_sp__FR-008	248	0.910627	0.972902	ns			Streptomyces_paludis	92	1	1	ns			Streptomyces_paludis	77	0.62914	1	ns
Streptomyces_venezuelae	146	0.0155887	0.178016	ns			Streptomyces_cacaoi	90	0.947127	1	ns			Streptomyces_cacaoi	98	0.662249	1	ns
Streptomyces_davaonensis	265	0.793989	0.909322	ns			Streptomyces_griseus	119	0.236854	0.952214	ns			Streptomyces_griseus	82	0.796432	1	ns
Streptomyces_paludis	175.5	0.0803943	0.343155	ns			Streptomyces_anulatus	101	0.70115	0.974349	ns			Streptomyces_anulatus	77	0.622378	1	ns
Streptomyces_cacaoi	285	0.478202	0.722202	ns			Streptomyces_globisporus	124	0.157976	0.952214	ns			Streptomyces_globisporus	107.5	0.372844	1	ns
Streptomyces_griseus	181.5	0.106915	0.384511	ns			Streptomyces_bacillaris	94	0.938478	1	ns			Streptomyces_bacillaris	101.5	0.514598	1	ns
Streptomyces_anulatus	196	0.199506	0.49045	ns			Streptomyces_exfoliatus	95	0.910131	0.996796	ns			Streptomyces_exfoliatus	77	0.622378	1	ns
Streptomyces_globisporus	225	0.535988	0.765682	ns			Streptomyces_viridosporus	104.5	0.587925	0.952214	ns			Streptomyces_viridosporus	66.5	0.324641	1	ns
Streptomyces_bacillaris	286.5	0.415945	0.670992	ns			Streptomyces_xiamenensis	114	0.338829	0.952214	ns			Streptomyces_xiamenensis	65	0.297891	1	ns
Streptomyces_exfoliatus	182.5	0.111898	0.391077	ns			Streptomyces_tsukubensis	124	0.157976	0.952214	ns			Streptomyces_tsukubensis	96	0.730335	1	ns
Streptomyces_viridosporus	169	0.0579359	0.296593	ns			Streptomyces_griseochromogenes	112	0.378637	0.952214	ns			Streptomyces_griseochromogenes	80.5	0.742668	1	ns
Streptomyces_xiamenensis	158	0.0309259	0.230421	ns			Streptomyces_chartreusis	123.5	0.161625	0.952214	ns			Streptomyces_chartreusis	88	1	1	ns
Streptomyces_tsukubensis	198.5	0.220141	0.515703	ns			Streptomyces_ambofaciens	91	0.982362	1	ns			Streptomyces_ambofaciens	58	0.169912	1	ns
Streptomyces_griseochromogenes	177	0.0864658	0.35214	ns			Streptomyces_gilvosporeus	113	0.362047	0.952214	ns			Streptomyces_gilvosporeus	85	0.908591	1	ns
Streptomyces_chartreusis	184	0.120612	0.402058	ns			Streptomyces_niveus	120.5	0.20612	0.952214	ns			Streptomyces_niveus	88	1	1	ns
Streptomyces_ambofaciens	170	0.0605734	0.303726	ns			Streptomyces_aureoverticillatus	112	0.378637	0.952214	ns			Streptomyces_aureoverticillatus	65	0.291279	1	ns
Streptomyces_gilvosporeus	184	0.119839	0.401985	ns			Streptomyces_hygroscopicus	117	0.274813	0.952214	ns			Streptomyces_hygroscopicus	99	0.62914	1	ns
Streptomyces_niveus	164	0.0444742	0.267867	ns			Streptomyces_violaceusniger	114	0.331645	0.952214	ns			Streptomyces_violaceusniger	85	0.908591	1	ns
Streptomyces_aureoverticillatus	133	0.00665187	0.142273	ns			Streptomyces_malaysiensis	94.5	0.927803	1	ns			Streptomyces_malaysiensis	75.5	0.572088	1	ns
Streptomyces_hygroscopicus	202	0.254276	0.55747	ns			Streptomyces_broussonetiae	96	0.874439	0.992495	ns			Streptomyces_broussonetiae	76	0.589621	1	ns
Streptomyces_violaceusniger	182	0.109971	0.387003	ns			Streptomyces_glaucescens	104	0.60361	0.952214	ns			Streptomyces_glaucescens	79	0.695993	1	ns
Streptomyces_malaysiensis	205.5	0.285338	0.595398	ns			Streptomyces_hundungensis	116	0.295209	0.952214	ns			Streptomyces_hundungensis	93	0.836239	1	ns
Streptomyces_broussonetiae	222	0.488578	0.730875	ns			Streptomyces_spectabilis	102	0.667983	0.965541	ns			Streptomyces_spectabilis	80	0.730335	1	ns
Streptomyces_glaucescens	195.5	0.195557	0.483768	ns			Streptomyces_lunaelactis	110.5	0.416398	0.952214	ns			Streptomyces_lunaelactis	81	0.760465	1	ns
Streptomyces_hundungensis	211.5	0.35187	0.609294	ns			Streptomyces_albus	122	0.186855	0.952214	ns			Streptomyces_albus	74	0.534229	1	ns
Streptomyces_spectabilis	190	0.155853	0.449275	ns			Streptomyces_alboniger	121.5	0.190423	0.952214	ns			Streptomyces_alboniger	91.5	0.8881	1	ns
Streptomyces_lunaelactis	186	0.131022	0.418984	ns			Streptomyces_koyangensis	99	0.773706	0.982134	ns			Streptomyces_koyangensis	75	0.557681	1	ns
Streptomyces_albus	129	0.00429917	0.12242	ns			Streptomyces_qaidamensis	113	0.354626	0.952214	ns			Streptomyces_qaidamensis	71.5	0.452783	1	ns
Streptomyces_alboniger	149	0.0177135	0.183273	ns			Streptomyces_cadmiisoli	87	0.842261	0.992495	ns			Streptomyces_cadmiisoli	56	0.142005	1	ns
Streptomyces_koyangensis	203	0.260977	0.566126	ns			Streptomyces_xinghaiensis	125	0.144812	0.952214	ns			Streptomyces_xinghaiensis	108	0.360396	1	ns
Streptomyces_qaidamensis	143	0.0128966	0.167891	ns			Streptomyces_antibioticus	115.5	0.299069	0.952214	ns			Streptomyces_antibioticus	112	0.276604	1	ns
Streptomyces_cadmiisoli	176.5	0.0844021	0.35214	ns			Streptomyces_leeuwenhoekii	119	0.231519	0.952214	ns			Streptomyces_leeuwenhoekii	94.5	0.778365	1	ns
Streptomyces_xinghaiensis	204.5	0.275735	0.584315	ns			Streptomyces_nigra	125	0.142281	0.952214	ns			Streptomyces_nigra	94	0.796432	1	ns
Streptomyces_antibioticus	241	0.795994	0.909322	ns			Streptomyces_liangshanensis	114	0.331693	0.952214	ns			Streptomyces_liangshanensis	114	0.23707	1	ns
Streptomyces_leeuwenhoekii	177	0.0864554	0.35214	ns			Streptomyces_nodosus	116.5	0.27855	0.952214	ns			Streptomyces_nodosus	97.5	0.672932	1	ns
Streptomyces_nigra	194	0.184054	0.470272	ns			Streptomyces_seoulensis	121	0.202611	0.952214	ns			Streptomyces_seoulensis	91	0.906656	1	ns
Streptomyces_liangshanensis	248.5	0.927628	0.982761	ns			Streptomyces_lydicus	110	0.437239	0.952214	ns			Streptomyces_lydicus	72	0.475068	1	ns
Streptomyces_nodosus	200	0.235781	0.5355	ns			Streptomyces_cattleya	103	0.642009	0.962132	ns			Streptomyces_cattleya	65	0.291279	1	ns
Streptomyces_seoulensis	166.5	0.050825	0.280914	ns			Streptomyces_olivaceus	100	0.734665	0.977002	ns			Streptomyces_olivaceus	63.5	0.257317	1	ns
Streptomyces_lydicus	161	0.0368576	0.249132	ns			Streptomyces_fagopyri	113	0.362047	0.952214	ns			Streptomyces_fagopyri	73	0.504205	1	ns
Streptomyces_cattleya	147	0.0165888	0.180194	ns			Streptomyces_rimosus	136	0.0480793	0.952214	ns			Streptomyces_rimosus	112	0.276604	1	ns
Streptomyces_olivaceus	175	0.0762967	0.334707	ns			Streptomyces_antimycoticus	98	0.803828	0.989449	ns			Streptomyces_antimycoticus	92.5	0.85118	1	ns
Streptomyces_fagopyri	167	0.0515786	0.281435	ns			Streptomyces_griseorubiginosus	113	0.362047	0.952214	ns			Streptomyces_griseorubiginosus	81	0.765192	1	ns
Streptomyces_rimosus	209	0.326651	0.609294	ns			Streptomyces_galilaeus	130	0.0907982	0.952214	ns			Streptomyces_galilaeus	133	0.0349295	1	ns
Streptomyces_antimycoticus	246	0.882653	0.960227	ns			Streptomyces_vinaceus	103	0.642009	0.962132	ns			Streptomyces_vinaceus	74	0.534229	1	ns
Streptomyces_griseorubiginosus	169	0.0574436	0.296593	ns			Streptomyces_dengpaensis	110	0.437239	0.952214	ns			Streptomyces_dengpaensis	63.5	0.260303	1	ns
Streptomyces_galilaeus	222	0.492328	0.733209	ns			Streptomyces_coeruleorubidus	98	0.803886	0.989449	ns			Streptomyces_coeruleorubidus	68	0.367879	1	ns
Streptomyces_vinaceus	202	0.254276	0.55747	ns			Streptomyces_griseoviridis	125	0.144812	0.952214	ns			Streptomyces_griseoviridis	102	0.534229	1	ns
Streptomyces_dengpaensis	131	0.00579902	0.13518	ns			Streptomyces_fodineus	105.5	0.557244	0.952214	ns			Streptomyces_fodineus	71	0.438989	1	ns
Streptomyces_coeruleorubidus	198.5	0.220126	0.515703	ns			Streptomyces_avermitilis	126	0.132475	0.952214	ns			Streptomyces_avermitilis	124	0.0959006	1	ns
Streptomyces_griseoviridis	197	0.209821	0.503187	ns			Streptomyces_spongiicola	106	0.549648	0.952214	ns			Streptomyces_spongiicola	76	0.596741	1	ns
Streptomyces_fodineus	136	0.0081616	0.144268	ns			Streptomyces_qinzhouensis	122	0.186855	0.952214	ns			Streptomyces_qinzhouensis	104	0.467227	1	ns
Streptomyces_avermitilis	231.5	0.633467	0.817343	ns			Streptomyces_subrutilus	94	0.947127	1	ns			Streptomyces_subrutilus	65.5	0.30208	1	ns
Streptomyces_spongiicola	192	0.171178	0.453064	ns			Streptomyces_roseochromogenus	126	0.132475	0.952214	ns			Streptomyces_roseochromogenus	92.5	0.85118	1	ns
Streptomyces_qinzhouensis	225.5	0.539772	0.767138	ns			Streptomyces_violaceoruber	111	0.403571	0.952214	ns			Streptomyces_violaceoruber	76	0.596741	1	ns
Streptomyces_subrutilus	128.5	0.00486707	0.128083	ns			Streptomyces_vietnamensis	127	0.120928	0.952214	ns			Streptomyces_vietnamensis	99	0.62914	1	ns
Streptomyces_roseochromogenus	152	0.0214414	0.19769	ns			Streptomyces_pluripotens	127	0.119316	0.952214	ns			Streptomyces_pluripotens	115	0.21374	1	ns
Streptomyces_violaceoruber	174	0.0746738	0.329674	ns			Streptomyces_katrae	131	0.0821542	0.952214	ns			Streptomyces_katrae	107	0.393216	1	ns
Streptomyces_vietnamensis	201.5	0.246851	0.548152	ns			Streptomyces_scabiei	110	0.437239	0.952214	ns			Streptomyces_scabiei	97	0.690132	1	ns
Streptomyces_pluripotens	240	0.776518	0.899733	ns			Streptomyces_atratus	141	0.0263822	0.952214	ns			Streptomyces_atratus	115	0.218808	1	ns
Streptomyces_katrae	175	0.0783568	0.337909	ns			Streptomyces_peucetius	121	0.19818	0.952214	ns			Streptomyces_peucetius	90	0.945085	1	ns
Streptomyces_scabiei	234.5	0.682717	0.846496	ns			Streptomyces_prasinus	98	0.80781	0.989449	ns			Streptomyces_prasinus	68.5	0.372844	1	ns
Streptomyces_atratus	172	0.0672476	0.317728	ns			Streptomyces_bingchenggensis	123	0.168496	0.952214	ns			Streptomyces_bingchenggensis	114	0.23707	1	ns
Streptomyces_peucetius	175	0.0784492	0.337909	ns			Streptomyces_lavendulae	132.5	0.0708093	0.952214	ns			Streptomyces_lavendulae	113	0.250504	1	ns
Streptomyces_prasinus	187.5	0.139964	0.428428	ns			Streptomyces_nitrosporeus	102	0.674121	0.965541	ns			Streptomyces_nitrosporeus	67	0.343533	1	ns
Streptomyces_bingchenggensis	230.5	0.617362	0.804713	ns			Streptomyces_lincolnensis	102	0.674121	0.965541	ns			Streptomyces_lincolnensis	89	0.98129	1	ns
Streptomyces_lavendulae	192	0.169507	0.453064	ns			Streptomyces_cyaneochromogenes	118	0.255368	0.952214	ns			Streptomyces_cyaneochromogenes	50	0.0784281	1	ns
Streptomyces_nitrosporeus	186	0.132024	0.418984	ns			Streptomyces_kanamyceticus	114.5	0.320572	0.952214	ns			Streptomyces_kanamyceticus	114.5	0.22261	1	ns
Streptomyces_lincolnensis	225.5	0.539813	0.767138	ns			Streptomyces_olivoreticuli	100.5	0.717927	0.977002	ns			Streptomyces_olivoreticuli	95	0.760465	1	ns
Streptomyces_cyaneochromogenes	109.5	0.00116615	0.0945279	ns			Streptomyces_hawaiiensis	114	0.338829	0.952214	ns			Streptomyces_hawaiiensis	74	0.534229	1	ns
Streptomyces_kanamyceticus	259.5	0.891629	0.965287	ns			Streptomyces_parvulus	82	0.667983	0.965541	ns			Streptomyces_parvulus	79	0.695993	1	ns
Streptomyces_olivoreticuli	219.5	0.453637	0.701217	ns			Streptomyces_albireticuli	111	0.411266	0.952214	ns			Streptomyces_albireticuli	94	0.800523	1	ns
Streptomyces_hawaiiensis	142	0.0111073	0.16141	ns			Streptomyces_tendae	128	0.110156	0.952214	ns			Streptomyces_tendae	87	0.98129	1	ns
Streptomyces_parvulus	258.5	0.909605	0.971961	ns			Streptomyces_phaeolivaceus	124	0.154968	0.952214	ns			Streptomyces_phaeolivaceus	77	0.622378	1	ns
Streptomyces_albireticuli	200	0.235781	0.5355	ns			Streptomyces_rochei	108	0.491791	0.952214	ns			Streptomyces_rochei	70	0.411758	1	ns
Streptomyces_tendae	157	0.0301064	0.228559	ns			Streptomyces_luteoverticillatus	96	0.877011	0.992495	ns			Streptomyces_luteoverticillatus	110	0.313093	1	ns
Streptomyces_phaeolivaceus	166.5	0.0508097	0.280914	ns			Streptomyces_fungicidicus	98	0.803886	0.989449	ns			Streptomyces_fungicidicus	85	0.906645	1	ns
Streptomyces_rochei	148	0.0176523	0.183273	ns			Streptomyces_fulvissimus	109	0.464084	0.952214	ns			Streptomyces_fulvissimus	74	0.52647	1	ns
Streptomyces_luteoverticillatus	283.5	0.495733	0.734745	ns			Streptomyces_alfalfae	77.5	0.523791	0.952214	ns			Streptomyces_alfalfae	53	0.102404	1	ns
Streptomyces_fungicidicus	228.5	0.585771	0.792656	ns			Streptomyces_noursei	120	0.219277	0.952214	ns			Streptomyces_noursei	95	0.760387	1	ns
Streptomyces_fulvissimus	177	0.0864658	0.35214	ns			Streptomyces_collinus	106.5	0.527328	0.952214	ns			Streptomyces_collinus	85.5	0.925263	1	ns
Streptomyces_alfalfae	210	0.323464	0.609294	ns			Streptomyces_aquilus	122	0.186855	0.952214	ns			Streptomyces_aquilus	66	0.320208	1	ns
Streptomyces_noursei	179	0.0951313	0.364116	ns			Streptomyces_globosus	119	0.236854	0.952214	ns			Streptomyces_globosus	82	0.800523	1	ns
Streptomyces_collinus	208.5	0.317752	0.609294	ns			Streptomyces_ficellus	122.5	0.175584	0.952214	ns			Streptomyces_ficellus	100	0.589496	1	ns
Streptomyces_aquilus	106	0.000598604	0.0864555	ns			Streptomyces_cyaneogriseus	115.5	0.29863	0.952214	ns			Streptomyces_cyaneogriseus	108.5	0.345189	1	ns
Streptomyces_globosus	144	0.0137496	0.172262	ns			Streptomyces_actuosus	115.5	0.299069	0.952214	ns			Streptomyces_actuosus	98	0.662249	1	ns
Streptomyces_ficellus	173.5	0.0728331	0.328767	ns			Streptomyces_clavuligerus	122	0.186855	0.952214	ns			Streptomyces_clavuligerus	89	0.981679	1	ns
Streptomyces_cyaneogriseus	255.5	0.963754	0.998194	ns			Streptomyces_tirandamycinicus	128	0.110156	0.952214	ns			Streptomyces_tirandamycinicus	111.5	0.280475	1	ns
Streptomyces_actuosus	192	0.171178	0.453064	ns			Streptomyces_albidoflavus	109	0.42902	0.952214	ns			Streptomyces_albidoflavus	106.5	0.373235	1	ns
Streptomyces_clavuligerus	166.5	0.0508479	0.280914	ns			Streptomyces_coelicolor	119	0.225867	0.952214	ns			Streptomyces_coelicolor	97	0.677539	1	ns
Streptomyces_tirandamycinicus	191.5	0.166008	0.453064	ns			Streptomyces_pactum	115	0.309502	0.952214	ns			Streptomyces_pactum	83	0.832672	1	ns
Streptomyces_albidoflavus	259	0.896683	0.9678	ns			Streptomyces_alboflavus	132	0.0741651	0.952214	ns			Streptomyces_alboflavus	107	0.393216	1	ns
Streptomyces_coelicolor	194.5	0.177817	0.462105	ns			Streptomyces_formicae	99	0.773706	0.982134	ns			Streptomyces_formicae	69.5	0.398474	1	ns
Streptomyces_pactum	147.5	0.0170987	0.182986	ns			Streptomyces_cavourensis	112.5	0.362486	0.952214	ns			Streptomyces_cavourensis	95	0.754598	1	ns
Streptomyces_alboflavus	216	0.410936	0.665949	ns			Streptomyces_platensis	101	0.701064	0.974349	ns			Streptomyces_platensis	76.5	0.605539	1	ns
Streptomyces_formicae	195.5	0.195557	0.483768	ns			Streptomyces_albulus	109	0.464084	0.952214	ns			Streptomyces_albulus	87.5	1	1	ns
Streptomyces_cavourensis	215.5	0.395103	0.651781	ns			Streptomyces_pristinaespiralis	122	0.186855	0.952214	ns			Streptomyces_pristinaespiralis	88	1	1	ns
Streptomyces_platensis	178	0.0905133	0.35593	ns			Kitasatospora_setae	126	0.132475	0.952214	ns			Kitasatospora_setae	100	0.596741	1	ns
Streptomyces_albulus	199	0.224443	0.521923	ns			Kitasatospora_sp__MMS16-BH015	120	0.219277	0.952214	ns			Kitasatospora_sp__MMS16-BH015	103.5	0.481715	1	ns
Streptomyces_pristinaespiralis	150.5	0.0205505	0.192415	ns			Kitasatospora_albolonga	127.5	0.114019	0.952214	ns			Kitasatospora_albolonga	70	0.411758	1	ns
Kitasatospora_setae	208.5	0.317752	0.609294	ns			Kitasatospora_aureofaciens	76	0.483912	0.952214	ns			Kitasatospora_aureofaciens	73	0.493789	1	ns
Kitasatospora_sp__MMS16-BH015	211	0.349525	0.609294	ns			Streptacidiphilus_bronchialis	121	0.202611	0.952214	ns			Streptacidiphilus_bronchialis	97	0.695993	1	ns
Kitasatospora_albolonga	152.5	0.0231589	0.203949	ns			Arachnia_propionica	70	0.338829	0.952214	ns			Arachnia_propionica	76	0.589621	1	ns
Kitasatospora_aureofaciens	235.5	0.698694	0.85645	ns			Tessaracoccus_flavescens	85	0.773706	0.982134	ns			Tessaracoccus_flavescens	98	0.662249	1	ns
Streptacidiphilus_bronchialis	190	0.155839	0.449275	ns			Tessaracoccus_timonensis	124	0.157976	0.952214	ns			Tessaracoccus_timonensis	103.5	0.481715	1	ns
Arachnia_propionica	307.5	0.220126	0.515703	ns			Tessaracoccus_sp__T2_5-30	104	0.610535	0.952214	ns			Tessaracoccus_sp__T2_5-30	66	0.313254	1	ns
Tessaracoccus_flavescens	301	0.283831	0.594106	ns			Tessaracoccus_aquimaris	104	0.60361	0.952214	ns			Tessaracoccus_aquimaris	98	0.655901	1	ns
Tessaracoccus_timonensis	170.5	0.0626122	0.308785	ns			Tessaracoccus_flavus	88	0.877011	0.992495	ns			Tessaracoccus_flavus	87	0.981679	1	ns
Tessaracoccus_sp__T2_5-30	149	0.0187671	0.18515	ns			Propionibacterium_freudenreichii	101	0.706805	0.974349	ns			Propionibacterium_freudenreichii	85	0.906656	1	ns
Tessaracoccus_aquimaris	226	0.550954	0.774882	ns			Propionibacterium_acidifaciens	99	0.773706	0.982134	ns			Propionibacterium_acidifaciens	82	0.800523	1	ns
Tessaracoccus_flavus	259.5	0.891632	0.965287	ns			Propionibacterium_australiense	124.5	0.148521	0.952214	ns			Propionibacterium_australiense	97	0.695993	1	ns
Propionibacterium_freudenreichii	218.5	0.440086	0.689833	ns			Brevilactibacter_coleopterorum	99	0.773706	0.982134	ns			Brevilactibacter_coleopterorum	63	0.256326	1	ns
Propionibacterium_acidifaciens	174	0.0745019	0.329674	ns			Cutibacterium_avidum	86	0.803886	0.989449	ns			Cutibacterium_avidum	97	0.695993	1	ns
Propionibacterium_australiense	189.5	0.15257	0.444704	ns			Cutibacterium_acnes	111	0.411266	0.952214	ns			Cutibacterium_acnes	100	0.596741	1	ns
Brevilactibacter_coleopterorum	173	0.0708002	0.325232	ns			Cutibacterium_granulosum	100.5	0.717954	0.977002	ns			Cutibacterium_granulosum	73	0.496396	1	ns
Cutibacterium_avidum	326	0.0997178	0.372935	ns			Acidipropionibacterium_virtanenii	104	0.610535	0.952214	ns			Acidipropionibacterium_virtanenii	86	0.943893	1	ns
Cutibacterium_acnes	230.5	0.617396	0.804713	ns			Acidipropionibacterium_jensenii	95	0.911983	0.996796	ns			Acidipropionibacterium_jensenii	88.5	1	1	ns
Cutibacterium_granulosum	170.5	0.0625949	0.308785	ns			Acidipropionibacterium_acidipropionici	92	1	1	ns			Acidipropionibacterium_acidipropionici	78	0.655901	1	ns
Acidipropionibacterium_virtanenii	201	0.242233	0.545463	ns			Microlunatus_soli	101.5	0.68449	0.971946	ns			Microlunatus_soli	98.5	0.639047	1	ns
Acidipropionibacterium_jensenii	249	0.937296	0.986503	ns			Microlunatus_phosphovorus	105.5	0.557244	0.952214	ns			Microlunatus_phosphovorus	107.5	0.372844	1	ns
Acidipropionibacterium_acidipropionici	201.5	0.246819	0.548152	ns			Microlunatus_elymi	93	0.982362	1	ns			Microlunatus_elymi	96	0.730335	1	ns
Microlunatus_soli	233	0.660974	0.832481	ns			Microlunatus_sagamiharensis	118.5	0.240443	0.952214	ns			Microlunatus_sagamiharensis	75	0.565081	1	ns
Microlunatus_phosphovorus	246.5	0.891632	0.965287	ns			Microlunatus_sp__Gsoil_973	113	0.362047	0.952214	ns			Microlunatus_sp__Gsoil_973	97	0.695993	1	ns
Microlunatus_elymi	274	0.644733	0.823308	ns			Auraticoccus_monumenti	116.5	0.27855	0.952214	ns			Auraticoccus_monumenti	74	0.526562	1	ns
Microlunatus_sagamiharensis	149	0.0177135	0.183273	ns			Propionimicrobium_sp__Marseille-P3275	108	0.491791	0.952214	ns			Propionimicrobium_sp__Marseille-P3275	87	0.981679	1	ns
Microlunatus_sp__Gsoil_973	215.5	0.400829	0.655574	ns			Raineyella_sp__CBA3103	121	0.19818	0.952214	ns			Raineyella_sp__CBA3103	102	0.534229	1	ns
Auraticoccus_monumenti	142	0.0121021	0.16602	ns			Nocardioides_sp__603	110	0.437239	0.952214	ns			Nocardioides_sp__603	108.5	0.348159	1	ns
Propionimicrobium_sp__Marseille-P3275	227	0.566119	0.780979	ns			Nocardioides_sp__HDW12B	109	0.464084	0.952214	ns			Nocardioides_sp__HDW12B	102	0.526608	1	ns
Raineyella_sp__CBA3103	194.5	0.187831	0.472922	ns			Nocardioides_sp__JS614	117	0.268659	0.952214	ns			Nocardioides_sp__JS614	88	1	1	ns
Nocardioides_sp__603	279.5	0.55493	0.77692	ns			Nocardioides_sp__HY056	104	0.610535	0.952214	ns			Nocardioides_sp__HY056	95	0.765192	1	ns
Nocardioides_sp__HDW12B	217	0.420196	0.673703	ns			Nocardioides_sp__dk3136	111.5	0.390888	0.952214	ns			Nocardioides_sp__dk3136	89	0.981679	1	ns
Nocardioides_sp__JS614	182	0.109407	0.387003	ns			Nocardioides_sp__dk884	113	0.354626	0.952214	ns			Nocardioides_sp__dk884	95	0.760465	1	ns
Nocardioides_sp__HY056	255	0.973105	0.998773	ns			Nocardioides_sp__JQ2195	137.5	0.0421824	0.952214	ns			Nocardioides_sp__JQ2195	126	0.0785668	1	ns
Nocardioides_sp__dk3136	213	0.373371	0.63018	ns			Nocardioides_sp__CF8	115	0.316544	0.952214	ns			Nocardioides_sp__CF8	89.5	0.96259	1	ns
Nocardioides_sp__dk884	216	0.40707	0.662816	ns			Nocardioides_sp__S-1144	118	0.255368	0.952214	ns			Nocardioides_sp__S-1144	77.5	0.639047	1	ns
Nocardioides_sp__JQ2195	222.5	0.495748	0.734745	ns			Nocardioides_sp__zg-579	132	0.0741651	0.952214	ns			Nocardioides_sp__zg-579	96.5	0.707493	1	ns
Nocardioides_sp__CF8	207	0.301519	0.609294	ns			Nocardioides_humi	84	0.740024	0.977002	ns			Nocardioides_humi	64.5	0.280636	1	ns
Nocardioides_sp__S-1144	163	0.0413165	0.261535	ns			Nocardioides_dokdonensis	127	0.119205	0.952214	ns			Nocardioides_dokdonensis	107.5	0.372791	1	ns
Nocardioides_sp__zg-579	173.5	0.0728426	0.328767	ns			Nocardioides_houyundeii	101	0.706805	0.974349	ns			Nocardioides_houyundeii	99.5	0.60586	1	ns
Nocardioides_humi	199.5	0.228788	0.525387	ns			Nocardioides_anomalus	111	0.403523	0.952214	ns			Nocardioides_anomalus	94	0.800523	1	ns
Nocardioides_dokdonensis	186.5	0.133944	0.421004	ns			Nocardioides_piscis	114	0.331498	0.952214	ns			Nocardioides_piscis	90	0.943893	1	ns
Nocardioides_houyundeii	263	0.829212	0.929827	ns			Nocardioides_euryhalodurans	114	0.338829	0.952214	ns			Nocardioides_euryhalodurans	85	0.906645	1	ns
Nocardioides_anomalus	181	0.10493	0.380426	ns			Nocardioides_seonyuensis	123	0.171979	0.952214	ns			Nocardioides_seonyuensis	86.5	0.962586	1	ns
Nocardioides_piscis	167.5	0.0535921	0.287369	ns			Nocardioides_cynanchi	113	0.354529	0.952214	ns			Nocardioides_cynanchi	74	0.534229	1	ns
Nocardioides_euryhalodurans	170	0.0605734	0.303726	ns			Nocardioides_baekrokdamisoli	103	0.635316	0.962132	ns			Nocardioides_baekrokdamisoli	91	0.906656	1	ns
Nocardioides_seonyuensis	183.5	0.117161	0.397523	ns			Nocardioides_sambongensis	128	0.110156	0.952214	ns			Nocardioides_sambongensis	112.5	0.260303	1	ns
Nocardioides_cynanchi	148.5	0.0181869	0.184816	ns			Nocardioides_daphniae	112	0.386202	0.952214	ns			Nocardioides_daphniae	71	0.446832	1	ns
Nocardioides_baekrokdamisoli	215.5	0.400658	0.655574	ns			Aeromicrobium_marinum	98	0.80781	0.989449	ns			Aeromicrobium_marinum	85	0.908591	1	ns
Nocardioides_sambongensis	227	0.566119	0.780979	ns			Aeromicrobium_sp__A1-2	140	0.0319857	0.952214	ns			Aeromicrobium_sp__A1-2	133	0.0349295	1	ns
Nocardioides_daphniae	183	0.115197	0.395943	ns			Aeromicrobium_chenweiae	122	0.182848	0.952214	ns			Aeromicrobium_chenweiae	100	0.596741	1	ns
Aeromicrobium_marinum	226	0.550954	0.774882	ns			Aeromicrobium_erythreum	120	0.214336	0.952214	ns			Aeromicrobium_erythreum	77	0.62914	1	ns
Aeromicrobium_sp__A1-2	251	0.972827	0.998773	ns			Aeromicrobium_yanjiei	121	0.197999	0.952214	ns			Aeromicrobium_yanjiei	99	0.622378	1	ns
Aeromicrobium_chenweiae	197	0.209821	0.503187	ns			Aeromicrobium_choanae	110	0.437239	0.952214	ns			Aeromicrobium_choanae	76	0.589621	1	ns
Aeromicrobium_erythreum	152	0.0214414	0.19769	ns			Pimelobacter_simplex	111	0.411266	0.952214	ns			Pimelobacter_simplex	96	0.725008	1	ns
Aeromicrobium_yanjiei	196.5	0.203513	0.493275	ns			Micropruina_glycogenica	105	0.579728	0.952214	ns			Micropruina_glycogenica	68	0.367879	1	ns
Aeromicrobium_choanae	158	0.0318916	0.234125	ns			Marmoricola_scoriae	121	0.19818	0.952214	ns			Marmoricola_scoriae	66	0.320208	1	ns
Pimelobacter_simplex	229	0.593616	0.796406	ns			Friedmanniella_luteola	121.5	0.190423	0.952214	ns			Friedmanniella_luteola	78	0.655793	1	ns
Micropruina_glycogenica	170	0.0605734	0.303726	ns			Kribbella_flavida	122	0.186855	0.952214	ns			Kribbella_flavida	72.5	0.481715	1	ns
Marmoricola_scoriae	149.5	0.0193313	0.187305	ns			Actinopolymorpha_singaporensis	91	0.98199	1	ns			Actinopolymorpha_singaporensis	91	0.908591	1	ns
Friedmanniella_luteola	161.5	0.038775	0.255309	ns			Micromonospora_maris	116.5	0.278502	0.952214	ns			Micromonospora_maris	91	0.908591	1	ns
Kribbella_flavida	147	0.0155494	0.178016	ns			Micromonospora_sp__WMMC415	105.5	0.557244	0.952214	ns			Micromonospora_sp__WMMC415	84	0.869604	1	ns
Actinopolymorpha_singaporensis	264	0.811544	0.919262	ns			Micromonospora_sp__WMMA2032	104	0.610535	0.952214	ns			Micromonospora_sp__WMMA2032	83	0.836239	1	ns
Micromonospora_maris	192	0.169521	0.453064	ns			Micromonospora_sp__L5	112	0.360445	0.952214	ns			Micromonospora_sp__L5	96	0.710594	1	ns
Micromonospora_sp__WMMC415	188	0.143038	0.434828	ns			Micromonospora_sp__B006	130	0.0907982	0.952214	ns			Micromonospora_sp__B006	103	0.496444	1	ns
Micromonospora_sp__WMMA2032	209	0.326651	0.609294	ns			Micromonospora_sp__HM134	112	0.386202	0.952214	ns			Micromonospora_sp__HM134	99	0.62914	1	ns
Micromonospora_sp__L5	232	0.628376	0.81409	ns			Micromonospora_terminaliae	124	0.154926	0.952214	ns			Micromonospora_terminaliae	112	0.270365	1	ns
Micromonospora_sp__B006	195	0.19168	0.479335	ns			Micromonospora_tulbaghiae	119.5	0.222833	0.952214	ns			Micromonospora_tulbaghiae	71	0.438836	1	ns
Micromonospora_sp__HM134	214	0.385655	0.641881	ns			Micromonospora_rifamycinica	114	0.338829	0.952214	ns			Micromonospora_rifamycinica	84	0.872293	1	ns
Micromonospora_terminaliae	234.5	0.682688	0.846496	ns			Micromonospora_echinaurantiaca	89	0.911983	0.996796	ns			Micromonospora_echinaurantiaca	60.5	0.205376	1	ns
Micromonospora_tulbaghiae	126.5	0.00421775	0.12242	ns			Micromonospora_echinospora	116	0.295209	0.952214	ns			Micromonospora_echinospora	73	0.504205	1	ns
Micromonospora_rifamycinica	186.5	0.133969	0.421004	ns			Micromonospora_coxensis	98.5	0.786471	0.989449	ns			Micromonospora_coxensis	60	0.201545	1	ns
Micromonospora_echinaurantiaca	124	0.0028953	0.109573	ns			Micromonospora_inositola	96	0.877011	0.992495	ns			Micromonospora_inositola	89.5	0.96259	1	ns
Micromonospora_echinospora	152.5	0.023168	0.203949	ns			Micromonospora_echinofusca	119	0.236854	0.952214	ns			Micromonospora_echinofusca	82.5	0.814564	1	ns
Micromonospora_coxensis	154	0.0242816	0.207083	ns			Micromonospora_auratinigra	77	0.520318	0.952214	ns			Micromonospora_auratinigra	70.5	0.425194	1	ns
Micromonospora_inositola	241.5	0.802764	0.914252	ns			Micromonospora_aurantiaca	116	0.288638	0.952214	ns			Micromonospora_aurantiaca	93.5	0.814585	1	ns
Micromonospora_echinofusca	153.5	0.0245749	0.207083	ns			Micromonospora_chokoriensis	119.5	0.222786	0.952214	ns			Micromonospora_chokoriensis	80	0.724979	1	ns
Micromonospora_auratinigra	222	0.48855	0.730875	ns			Micromonospora_krabiensis	111	0.411266	0.952214	ns			Micromonospora_krabiensis	88	1	1	ns
Micromonospora_aurantiaca	206.5	0.296254	0.606301	ns			Micromonospora_narathiwatensis	116.5	0.27855	0.952214	ns			Micromonospora_narathiwatensis	108	0.367879	1	ns
Micromonospora_chokoriensis	185	0.125352	0.410881	ns			Micromonospora_coriariae	118	0.255368	0.952214	ns			Micromonospora_coriariae	100	0.589621	1	ns
Micromonospora_krabiensis	190.5	0.159189	0.453064	ns			Micromonospora_siamensis	148	0.0100614	0.952214	ns			Micromonospora_siamensis	112	0.270205	1	ns
Micromonospora_narathiwatensis	246.5	0.891632	0.965287	ns			Micromonospora_zamorensis	106.5	0.527328	0.952214	ns			Micromonospora_zamorensis	82	0.79641	1	ns
Micromonospora_coriariae	206.5	0.29619	0.606301	ns			Micromonospora_purpureochromogenes	113.5	0.343061	0.952214	ns			Micromonospora_purpureochromogenes	79	0.690132	1	ns
Micromonospora_siamensis	136.5	0.00843745	0.144268	ns			Micromonospora_viridifaciens	120	0.219277	0.952214	ns			Micromonospora_viridifaciens	96.5	0.707493	1	ns
Micromonospora_zamorensis	197.5	0.211717	0.504484	ns			Actinoplanes_sp__OR16	121.5	0.190423	0.952214	ns			Actinoplanes_sp__OR16	105.5	0.425143	1	ns
Micromonospora_purpureochromogenes	121	0.00282737	0.109573	ns			Actinoplanes_sp__N902-109	122.5	0.175497	0.952214	ns			Actinoplanes_sp__N902-109	89	0.98129	1	ns
Micromonospora_viridifaciens	220	0.460523	0.708681	ns			Actinoplanes_derwentensis	134	0.0609466	0.952214	ns			Actinoplanes_derwentensis	96	0.725008	1	ns
Actinoplanes_sp__OR16	218.5	0.440071	0.689833	ns			Actinoplanes_friuliensis	88	0.877011	0.992495	ns			Actinoplanes_friuliensis	81	0.765192	1	ns
Actinoplanes_sp__N902-109	161	0.0377292	0.253655	ns			Actinoplanes_teichomyceticus	119	0.236854	0.952214	ns			Actinoplanes_teichomyceticus	87	0.981679	1	ns
Actinoplanes_derwentensis	168.5	0.0564673	0.295619	ns			Actinoplanes_missouriensis	113	0.362047	0.952214	ns			Actinoplanes_missouriensis	77	0.62914	1	ns
Actinoplanes_friuliensis	245	0.866121	0.951348	ns			Phytohabitans_flavus	107	0.512684	0.952214	ns			Phytohabitans_flavus	83.5	0.85118	1	ns
Actinoplanes_teichomyceticus	167	0.0515786	0.281435	ns			Phytohabitans_suffuscus	93	0.981988	1	ns			Phytohabitans_suffuscus	76	0.589621	1	ns
Actinoplanes_missouriensis	179	0.0953893	0.364116	ns			Plantactinospora_sp__KBS50	104	0.610535	0.952214	ns			Plantactinospora_sp__KBS50	83	0.836239	1	ns
Phytohabitans_flavus	223	0.502958	0.741703	ns			Plantactinospora_sp__BB1	107	0.512216	0.952214	ns			Plantactinospora_sp__BB1	94	0.796233	1	ns
Phytohabitans_suffuscus	220	0.460508	0.708681	ns			Plantactinospora_sp__BC1	127	0.111109	0.952214	ns			Plantactinospora_sp__BC1	100	0.580243	1	ns
Plantactinospora_sp__KBS50	203	0.263885	0.568844	ns			Salinispora_arenicola	124	0.154926	0.952214	ns			Salinispora_arenicola	81	0.765192	1	ns
Plantactinospora_sp__BB1	202	0.251342	0.555025	ns			Salinispora_tropica	105	0.579728	0.952214	ns			Salinispora_tropica	71.5	0.452933	1	ns
Plantactinospora_sp__BC1	183	0.109089	0.387003	ns			Amycolatopsis_sp__YIM_10	124	0.157976	0.952214	ns			Amycolatopsis_sp__YIM_10	81	0.765192	1	ns
Salinispora_arenicola	136	0.00815949	0.144268	ns			Amycolatopsis_sp__AA4	107	0.520318	0.952214	ns			Amycolatopsis_sp__AA4	98	0.662249	1	ns
Salinispora_tropica	194	0.184025	0.470272	ns			Amycolatopsis_sp__BJA-103	111.5	0.390983	0.952214	ns			Amycolatopsis_sp__BJA-103	73	0.504205	1	ns
Amycolatopsis_sp__YIM_10	158	0.0309259	0.230421	ns			Amycolatopsis_keratiniphila	100.5	0.717954	0.977002	ns			Amycolatopsis_keratiniphila	85	0.906645	1	ns
Amycolatopsis_sp__AA4	248	0.918612	0.977883	ns			Amycolatopsis_japonica	61	0.168367	0.952214	ns			Amycolatopsis_japonica	57	0.152332	1	ns
Amycolatopsis_sp__BJA-103	130	0.00464323	0.125421	ns			Amycolatopsis_mediterranei	115	0.309697	0.952214	ns			Amycolatopsis_mediterranei	85	0.908591	1	ns
Amycolatopsis_keratiniphila	221	0.474437	0.720071	ns			Amycolatopsis_albispora	132	0.0741651	0.952214	ns			Amycolatopsis_albispora	97.5	0.672932	1	ns
Amycolatopsis_japonica	252	0.990941	1	ns			Amycolatopsis_methanolica	103	0.642009	0.962132	ns			Amycolatopsis_methanolica	63	0.256326	1	ns
Amycolatopsis_mediterranei	186	0.131047	0.418984	ns			Amycolatopsis_orientalis	112	0.386202	0.952214	ns			Amycolatopsis_orientalis	79.5	0.707462	1	ns
Amycolatopsis_albispora	160.5	0.0367077	0.249132	ns			Saccharomonospora_glauca	81	0.635452	0.962132	ns			Saccharomonospora_glauca	88	1	1	ns
Amycolatopsis_methanolica	145	0.0136167	0.172262	ns			Saccharomonospora_marina	117	0.274813	0.952214	ns			Saccharomonospora_marina	97	0.695993	1	ns
Amycolatopsis_orientalis	190	0.155785	0.449275	ns			Saccharomonospora_viridis	94	0.947127	1	ns			Saccharomonospora_viridis	84.5	0.8881	1	ns
Saccharomonospora_glauca	270.5	0.699451	0.85645	ns			Saccharomonospora_azurea	112	0.378637	0.952214	ns			Saccharomonospora_azurea	102.5	0.511316	1	ns
Saccharomonospora_marina	221.5	0.481494	0.72316	ns			Saccharomonospora_cyanea	118	0.255368	0.952214	ns			Saccharomonospora_cyanea	78	0.662249	1	ns
Saccharomonospora_viridis	231.5	0.633478	0.817343	ns			Pseudonocardia_sp__HH130630-07	89	0.911983	0.996796	ns			Pseudonocardia_sp__HH130630-07	82	0.800523	1	ns
Saccharomonospora_azurea	246	0.882657	0.960227	ns			Pseudonocardia_sp__AL041005-10	104	0.60361	0.952214	ns			Pseudonocardia_sp__AL041005-10	74.5	0.542034	1	ns
Saccharomonospora_cyanea	142	0.0111073	0.16141	ns			Pseudonocardia_sp__HH130629-09	110	0.429462	0.952214	ns			Pseudonocardia_sp__HH130629-09	103	0.504205	1	ns
Pseudonocardia_sp__HH130630-07	249.5	0.94569	0.990477	ns			Pseudonocardia_broussonetiae	109	0.464084	0.952214	ns			Pseudonocardia_broussonetiae	85	0.908591	1	ns
Pseudonocardia_sp__AL041005-10	169	0.0579359	0.296593	ns			Pseudonocardia_autotrophica	120	0.219277	0.952214	ns			Pseudonocardia_autotrophica	97	0.695993	1	ns
Pseudonocardia_sp__HH130629-09	230.5	0.61735	0.804713	ns			Pseudonocardia_dioxanivorans	115	0.316544	0.952214	ns			Pseudonocardia_dioxanivorans	79	0.690132	1	ns
Pseudonocardia_broussonetiae	201.5	0.246851	0.548152	ns			Saccharothrix_syringae	126	0.132475	0.952214	ns			Saccharothrix_syringae	105	0.446832	1	ns
Pseudonocardia_autotrophica	196	0.199506	0.49045	ns			Saccharothrix_espanaensis	117	0.274813	0.952214	ns			Saccharothrix_espanaensis	84	0.869604	1	ns
Pseudonocardia_dioxanivorans	177	0.0864658	0.35214	ns			Actinoalloteichus_hoggarensis	105	0.579728	0.952214	ns			Actinoalloteichus_hoggarensis	81	0.765192	1	ns
Saccharothrix_syringae	200.5	0.237706	0.537803	ns			Actinoalloteichus_hymeniacidonis	130.5	0.0862222	0.952214	ns			Actinoalloteichus_hymeniacidonis	102	0.534229	1	ns
Saccharothrix_espanaensis	164.5	0.0456906	0.268957	ns			Actinoalloteichus_fjordicus	90	0.926325	1	ns			Actinoalloteichus_fjordicus	95	0.706939	1	ns
Actinoalloteichus_hoggarensis	194	0.185956	0.471689	ns			Saccharopolyspora_erythraea	132.5	0.070923	0.952214	ns			Saccharopolyspora_erythraea	98	0.655901	1	ns
Actinoalloteichus_hymeniacidonis	150.5	0.0205547	0.192415	ns			Saccharopolyspora_sp__ASAGF58	131	0.0821542	0.952214	ns			Saccharopolyspora_sp__ASAGF58	100	0.596741	1	ns
Actinoalloteichus_fjordicus	277	0.492995	0.733778	ns			Kutzneria_albida	106	0.542183	0.952214	ns			Kutzneria_albida	91	0.906656	1	ns
Saccharopolyspora_erythraea	166.5	0.0508402	0.280914	ns			Kibdelosporangium_phytohabitans	122	0.186855	0.952214	ns			Kibdelosporangium_phytohabitans	90	0.945085	1	ns
Saccharopolyspora_sp__ASAGF58	152	0.0214414	0.19769	ns			Allokutzneria_albata	125	0.144812	0.952214	ns			Allokutzneria_albata	83	0.836239	1	ns
Kutzneria_albida	190	0.155839	0.449275	ns			Alloactinosynnema_sp__L-07	111	0.411266	0.952214	ns			Alloactinosynnema_sp__L-07	76	0.596741	1	ns
Kibdelosporangium_phytohabitans	177	0.0865423	0.35214	ns			Actinosynnema_pretiosum	110.5	0.416398	0.952214	ns			Actinosynnema_pretiosum	97	0.690132	1	ns
Allokutzneria_albata	155	0.0258173	0.2127	ns			Actinosynnema_mirum	105	0.55377	0.952214	ns			Actinosynnema_mirum	83	0.818808	1	ns
Alloactinosynnema_sp__L-07	167	0.052201	0.282869	ns			Prauserella_marina	95	0.911983	0.996796	ns			Prauserella_marina	89	0.981679	1	ns
Actinosynnema_pretiosum	233	0.657927	0.832481	ns			Lentzea_guizhouensis	122	0.186855	0.952214	ns			Lentzea_guizhouensis	89	0.981679	1	ns
Actinosynnema_mirum	181	0.0841049	0.35214	ns			Allosaccharopolyspora_coralli	113	0.362047	0.952214	ns			Allosaccharopolyspora_coralli	88	1	1	ns
Prauserella_marina	266	0.776532	0.899733	ns			Streptosporangium_sp__'caverna'	101	0.70115	0.974349	ns			Streptosporangium_sp__'caverna'	88.5	1	1	ns
Lentzea_guizhouensis	188	0.144238	0.43604	ns			Streptosporangium_roseum	139	0.0338159	0.952214	ns			Streptosporangium_roseum	87	0.981679	1	ns
Allosaccharopolyspora_coralli	165	0.0462133	0.268957	ns			Nonomuraea_nitratireducens	113	0.362047	0.952214	ns			Nonomuraea_nitratireducens	97	0.695993	1	ns
Streptosporangium_sp__'caverna'	239.5	0.767845	0.894943	ns			Nonomuraea_sp__ATCC_55076	124	0.157976	0.952214	ns			Nonomuraea_sp__ATCC_55076	98	0.662249	1	ns
Streptosporangium_roseum	125	0.00313792	0.111217	ns			Thermobispora_bispora	108.5	0.470011	0.952214	ns			Thermobispora_bispora	98	0.662249	1	ns
Nonomuraea_nitratireducens	196	0.199506	0.49045	ns			Thermobifida_fusca	123	0.171979	0.952214	ns			Thermobifida_fusca	111	0.297891	1	ns
Nonomuraea_sp__ATCC_55076	185	0.12622	0.410881	ns			Nocardiopsis_dassonvillei	114	0.338829	0.952214	ns			Nocardiopsis_dassonvillei	66	0.320208	1	ns
Thermobispora_bispora	207	0.301535	0.609294	ns			Nocardiopsis_gilva	100	0.740024	0.977002	ns			Nocardiopsis_gilva	55.5	0.133381	1	ns
Thermobifida_fusca	238	0.741963	0.883329	ns			Nocardiopsis_alba	136	0.0480793	0.952214	ns			Nocardiopsis_alba	119	0.155501	1	ns
Nocardiopsis_dassonvillei	155	0.0258173	0.2127	ns			Streptomonospora_sp__M2	118	0.249606	0.952214	ns			Streptomonospora_sp__M2	81	0.765192	1	ns
Nocardiopsis_gilva	141	0.0103653	0.156742	ns			Thermomonospora_curvata	108	0.491791	0.952214	ns			Thermomonospora_curvata	89	0.981286	1	ns
Nocardiopsis_alba	175	0.0783568	0.337909	ns			Thermomonospora_amylolytica	110	0.429462	0.952214	ns			Thermomonospora_amylolytica	87	0.981679	1	ns
Streptomonospora_sp__M2	140	0.0106268	0.157449	ns			Actinomadura_sp__WMMA1423	130	0.0907982	0.952214	ns			Actinomadura_sp__WMMA1423	118.5	0.1594	1	ns
Thermomonospora_curvata	207.5	0.306863	0.609294	ns			Actinomadura_verrucosospora	132	0.0741651	0.952214	ns			Actinomadura_verrucosospora	113	0.256326	1	ns
Thermomonospora_amylolytica	193	0.176683	0.459363	ns			Candidatus_Planktophila_versatilis	125	0.144812	0.952214	ns			Candidatus_Planktophila_versatilis	121	0.129382	1	ns
Actinomadura_sp__WMMA1423	237	0.727447	0.874493	ns			Candidatus_Planktophila_sulfonica	97	0.842261	0.992495	ns			Candidatus_Planktophila_sulfonica	93	0.836239	1	ns
Actinomadura_verrucosospora	209	0.326651	0.609294	ns			Candidatus_Planktophila_dulcis	118	0.255368	0.952214	ns			Candidatus_Planktophila_dulcis	121.5	0.12167	1	ns
Candidatus_Planktophila_versatilis	237	0.727447	0.874493	ns			Candidatus_Planktophila_vernalis	87.5	0.856684	0.992495	ns			Candidatus_Planktophila_vernalis	97.5	0.672897	1	ns
Candidatus_Planktophila_sulfonica	269	0.727447	0.874493	ns			Candidatus_Planktophila_lacus	104	0.610535	0.952214	ns			Candidatus_Planktophila_lacus	124	0.0959006	1	ns
Candidatus_Planktophila_dulcis	268	0.744408	0.883329	ns			Candidatus_Planktophila_limnetica	129	0.0987154	0.952214	ns			Candidatus_Planktophila_limnetica	115	0.212923	1	ns
Candidatus_Planktophila_vernalis	317.5	0.14615	0.438862	ns			Candidatus_Nanopelagicus_abundans	126	0.130407	0.952214	ns			Candidatus_Nanopelagicus_abundans	110	0.313254	1	ns
Candidatus_Planktophila_lacus	326.5	0.0973919	0.369213	ns			Candidatus_Nanopelagicus_hibericus	98	0.803517	0.989449	ns			Candidatus_Nanopelagicus_hibericus	66	0.312769	1	ns
Candidatus_Planktophila_limnetica	210	0.334388	0.609294	ns			Candidatus_Nanopelagicus_limnes	72	0.386202	0.952214	ns			Candidatus_Nanopelagicus_limnes	73	0.504205	1	ns
Candidatus_Nanopelagicus_abundans	243	0.829207	0.929827	ns			Frankia_sp__QA3	87	0.842261	0.992495	ns			Frankia_sp__QA3	79.5	0.707493	1	ns
Candidatus_Nanopelagicus_hibericus	164	0.044348	0.267867	ns			Frankia_sp__EAN1pec	117	0.274813	0.952214	ns			Frankia_sp__EAN1pec	90.5	0.925263	1	ns
Candidatus_Nanopelagicus_limnes	249	0.937296	0.986503	ns			Candidatus_Frankia_datiscae	108	0.491791	0.952214	ns			Candidatus_Frankia_datiscae	80	0.730335	1	ns
Frankia_sp__QA3	248.5	0.927631	0.982761	ns			Frankia_alni	125	0.142281	0.952214	ns			Frankia_alni	86.5	0.96259	1	ns
Frankia_sp__EAN1pec	186.5	0.133969	0.421004	ns			Frankia_inefficax	126	0.132475	0.952214	ns			Frankia_inefficax	94	0.800523	1	ns
Candidatus_Frankia_datiscae	193.5	0.180348	0.464454	ns			Frankia_casuarinae	118	0.255368	0.952214	ns			Frankia_casuarinae	96.5	0.707431	1	ns
Frankia_alni	148.5	0.0181984	0.184816	ns			Frankineae_bacterium_MT45	118	0.249559	0.952214	ns			Frankineae_bacterium_MT45	103.5	0.481715	1	ns
Frankia_inefficax	142.5	0.0124996	0.167775	ns			Actinobacteria_bacterium_YIM_96077	103	0.642009	0.962132	ns			Actinobacteria_bacterium_YIM_96077	88	1	1	ns
Frankia_casuarinae	216	0.410936	0.665949	ns			Actinobacteria_bacterium_IMCC26256	128	0.110156	0.952214	ns			Actinobacteria_bacterium_IMCC26256	77	0.622301	1	ns
Frankineae_bacterium_MT45	206.5	0.296254	0.606301	ns			Blastococcus_saxobsidens	114.5	0.320572	0.952214	ns			Blastococcus_saxobsidens	82.5	0.814585	1	ns
Actinobacteria_bacterium_YIM_96077	233	0.660974	0.832481	ns			Modestobacter_marinus	98	0.80781	0.989449	ns			Modestobacter_marinus	86	0.945085	1	ns
Actinobacteria_bacterium_IMCC26256	154.5	0.0260504	0.21276	ns			Geodermatophilus_obscurus	96	0.877011	0.992495	ns			Geodermatophilus_obscurus	63	0.250504	1	ns
Blastococcus_saxobsidens	180.5	0.102076	0.376247	ns			Nakamurella_sp__s14-144	117	0.274813	0.952214	ns			Nakamurella_sp__s14-144	101	0.565081	1	ns
Modestobacter_marinus	228	0.577986	0.79	ns			Nakamurella_panacisegetis	111	0.411266	0.952214	ns			Nakamurella_panacisegetis	105.5	0.425246	1	ns
Geodermatophilus_obscurus	193.5	0.180333	0.464454	ns			Nakamurella_multipartita	98	0.80781	0.989449	ns			Nakamurella_multipartita	75.5	0.573546	1	ns
Nakamurella_sp__s14-144	221	0.478202	0.722202	ns			Acidothermus_cellulolyticus	99	0.773706	0.982134	ns			Acidothermus_cellulolyticus	95.5	0.742641	1	ns
Nakamurella_panacisegetis	224	0.521226	0.752799	ns			Stackebrandtia_nassauensis	126	0.130407	0.952214	ns			Stackebrandtia_nassauensis	115	0.218808	1	ns
Nakamurella_multipartita	199.5	0.228804	0.525387	ns			Jiangella_alkaliphila	116.5	0.27855	0.952214	ns			Jiangella_alkaliphila	80	0.730335	1	ns
Acidothermus_cellulolyticus	260	0.882657	0.960227	ns			Jiangella_sp__DSM_45060	107	0.512684	0.952214	ns			Jiangella_sp__DSM_45060	98	0.655901	1	ns
Stackebrandtia_nassauensis	211	0.346028	0.609294	ns			Catenulispora_acidiphila	95	0.911983	0.996796	ns			Catenulispora_acidiphila	77	0.62914	1	ns
Jiangella_alkaliphila	168	0.0544466	0.289278	ns			Kineococcus_radiotolerans	116	0.295209	0.952214	ns			Kineococcus_radiotolerans	88	1	1	ns
Jiangella_sp__DSM_45060	230	0.609411	0.801652	ns			Epidermidibacterium_keratini	98	0.80781	0.989449	ns			Epidermidibacterium_keratini	78	0.662249	1	ns
Catenulispora_acidiphila	221	0.478202	0.722202	ns			Actinopolyspora_erythraea	98	0.80781	0.989449	ns			Actinopolyspora_erythraea	78	0.662249	1	ns
Kineococcus_radiotolerans	195	0.193682	0.482128	ns			Jatrophihabitans_sp__GAS493	92	1	1	ns			Jatrophihabitans_sp__GAS493	55	0.129382	1	ns
Epidermidibacterium_keratini	211.5	0.35187	0.609294	ns			Eggerthella_lenta	82	0.674121	0.965541	ns			Eggerthella_lenta	110	0.320208	1	ns
Actinopolyspora_erythraea	202	0.254276	0.55747	ns			Eggerthella_sp__YY7918	126	0.132475	0.952214	ns			Eggerthella_sp__YY7918	95.5	0.742668	1	ns
Jatrophihabitans_sp__GAS493	165	0.0462133	0.268957	ns			Gordonibacter_pamelaeae	103	0.642009	0.962132	ns			Gordonibacter_pamelaeae	115	0.218808	1	ns
Eggerthella_lenta	362	0.0127307	0.167775	ns			Gordonibacter_urolithinfaciens	96	0.877011	0.992495	ns			Gordonibacter_urolithinfaciens	105	0.446832	1	ns
Eggerthella_sp__YY7918	193	0.178456	0.462105	ns			Slackia_heliotrinireducens	125	0.144812	0.952214	ns			Slackia_heliotrinireducens	108	0.367879	1	ns
Gordonibacter_pamelaeae	319	0.138029	0.427123	ns			Arabia_massiliensis	96	0.877011	0.992495	ns			Arabia_massiliensis	91	0.908591	1	ns
Gordonibacter_urolithinfaciens	285	0.478202	0.722202	ns			Adlercreutzia_equolifaciens	122	0.182892	0.952214	ns			Adlercreutzia_equolifaciens	118	0.166468	1	ns
Slackia_heliotrinireducens	209	0.326651	0.609294	ns			Adlercreutzia_sp__8CFCBH1	123	0.171979	0.952214	ns			Adlercreutzia_sp__8CFCBH1	118	0.166468	1	ns
Arabia_massiliensis	232	0.644733	0.823308	ns			Denitrobacterium_detoxificans	134	0.0600089	0.952214	ns			Denitrobacterium_detoxificans	126	0.0784281	1	ns
Adlercreutzia_equolifaciens	244	0.84847	0.940573	ns			Phoenicibacter_congonensis	107.5	0.498211	0.952214	ns			Phoenicibacter_congonensis	115	0.218808	1	ns
Adlercreutzia_sp__8CFCBH1	251	0.972829	0.998773	ns			Berryella_intestinalis	137	0.0428695	0.952214	ns			Berryella_intestinalis	126	0.0785668	1	ns
Denitrobacterium_detoxificans	214	0.385655	0.641881	ns			Eggerthellaceae_bacterium_zg-1050	120.5	0.206166	0.952214	ns			Eggerthellaceae_bacterium_zg-1050	97	0.695993	1	ns
Phoenicibacter_congonensis	271	0.691099	0.853412	ns			Cryptobacterium_curtum	113	0.362047	0.952214	ns			Cryptobacterium_curtum	84.5	0.8881	1	ns
Berryella_intestinalis	219	0.44684	0.696562	ns			Collinsella_aerofaciens	87	0.842261	0.992495	ns			Collinsella_aerofaciens	89	0.981679	1	ns
Eggerthellaceae_bacterium_zg-1050	185	0.12622	0.410881	ns			Coriobacterium_glomerans	112	0.386202	0.952214	ns			Coriobacterium_glomerans	103	0.504205	1	ns
Cryptobacterium_curtum	192	0.171178	0.453064	ns			Olsenella_sp__GAM18	137	0.0428695	0.952214	ns			Olsenella_sp__GAM18	106	0.419547	1	ns
Collinsella_aerofaciens	287	0.450613	0.6998	ns			Olsenella_sp__oral_taxon_807	121	0.202611	0.952214	ns			Olsenella_sp__oral_taxon_807	99.5	0.6059	1	ns
Coriobacterium_glomerans	222.5	0.495748	0.734745	ns			Olsenella_uli	117	0.268659	0.952214	ns			Olsenella_uli	102	0.526608	1	ns
Olsenella_sp__GAM18	189.5	0.15257	0.444704	ns			Parolsenella_massiliensis	95	0.910122	0.996796	ns			Parolsenella_massiliensis	90.5	0.925255	1	ns
Olsenella_sp__oral_taxon_807	216	0.407209	0.662816	ns			Parolsenella_catena	120	0.219277	0.952214	ns			Parolsenella_catena	121	0.129382	1	ns
Olsenella_uli	224	0.517461	0.751006	ns			Parafannyhessea_umbonata	105	0.579728	0.952214	ns			Parafannyhessea_umbonata	103	0.496444	1	ns
Parolsenella_massiliensis	245.5	0.873708	0.955977	ns			Lancefieldella_parvula	91	0.982362	1	ns			Lancefieldella_parvula	115	0.218808	1	ns
Parolsenella_catena	240	0.778689	0.899867	ns			Rubrobacter_xylanophilus	100	0.740024	0.977002	ns			Rubrobacter_xylanophilus	118	0.169912	1	ns
Parafannyhessea_umbonata	253	1	1	ns			Rubrobacter_tropicus	131	0.0821542	0.952214	ns			Rubrobacter_tropicus	100.5	0.573503	1	ns
Lancefieldella_parvula	311.5	0.187846	0.472922	ns			Rubrobacter_indicoceani	109.5	0.442762	0.952214	ns			Rubrobacter_indicoceani	84.5	0.8881	1	ns
Rubrobacter_xylanophilus	318	0.144238	0.43604	ns			Rubrobacter_marinus	129	0.0993634	0.952214	ns			Rubrobacter_marinus	106	0.419547	1	ns
Rubrobacter_tropicus	181	0.104479	0.380426	ns			Rubrobacter_radiotolerans	120	0.219277	0.952214	ns			Rubrobacter_radiotolerans	102	0.526608	1	ns
Rubrobacter_indicoceani	187.5	0.139964	0.428428	ns			Baekduia_soli	121	0.202611	0.952214	ns			Baekduia_soli	70	0.419547	1	ns
Rubrobacter_marinus	183	0.114542	0.395943	ns			Actinobacteria_bacterium_IMCC26103	94	0.947127	1	ns			Actinobacteria_bacterium_IMCC26103	52.5	0.100633	1	ns
Rubrobacter_radiotolerans	193.5	0.180333	0.464454	ns			Actinobacteria_bacterium_IMCC26077	112	0.386202	0.952214	ns			Actinobacteria_bacterium_IMCC26077	71	0.438785	1	ns
Baekduia_soli	123	0.00266955	0.109573	ns			Actinobacteria_bacterium_IMCC25003	88	0.874439	0.992495	ns			Actinobacteria_bacterium_IMCC25003	68	0.367879	1	ns
Actinobacteria_bacterium_IMCC26103	163	0.0421299	0.263387	ns			Actinobacteria_bacterium_IMCC19121	73	0.403571	0.952214	ns			Actinobacteria_bacterium_IMCC19121	80	0.730335	1	ns
Actinobacteria_bacterium_IMCC26077	156.5	0.0292171	0.225404	ns			Egicoccus_halophilus	119	0.236854	0.952214	ns			Egicoccus_halophilus	80	0.730335	1	ns
Actinobacteria_bacterium_IMCC25003	230.5	0.617385	0.804713	ns			Euzebya_pacifica	111	0.411266	0.952214	ns			Euzebya_pacifica	74	0.534229	1	ns
Actinobacteria_bacterium_IMCC19121	266	0.776518	0.899733	ns			Egibacter_rhizosphaerae	110	0.437239	0.952214	ns			Egibacter_rhizosphaerae	89	0.981679	1	ns
Egicoccus_halophilus	159.5	0.0347116	0.243001	ns			Conexibacter_woesei	133	0.066791	0.952214	ns			Conexibacter_woesei	115	0.218808	1	ns
Euzebya_pacifica	161	0.0368576	0.249132	ns			Ilumatobacter_coccineus	121	0.19818	0.952214	ns			Ilumatobacter_coccineus	101	0.565081	1	ns
Egibacter_rhizosphaerae	159	0.032807	0.236927	ns			Acidimicrobium_ferrooxidans	124.5	0.148521	0.952214	ns			Acidimicrobium_ferrooxidans	106.5	0.398526	1	ns
Conexibacter_woesei	188.5	0.146163	0.438862	ns			Nostoc_sp__NIES-2111	77	0.512684	0.952214	ns			Nostoc_sp__NIES-2111	84	0.872293	1	ns
Ilumatobacter_coccineus	190	0.155826	0.449275	ns			Nostoc_sp__NIES-4103	89	0.911983	0.996796	ns			Nostoc_sp__NIES-4103	75	0.565081	1	ns
Acidimicrobium_ferrooxidans	212.5	0.36374	0.622989	ns			Nostoc_sp__TCL240-02	79	0.579728	0.952214	ns			Nostoc_sp__TCL240-02	55.5	0.133381	1	ns
Nostoc_sp__NIES-2111	287.5	0.440086	0.689833	ns			Nostoc_sp__PCC_7107	76.5	0.498255	0.952214	ns			Nostoc_sp__PCC_7107	87	0.981679	1	ns
Nostoc_sp__NIES-4103	233.5	0.66616	0.83564	ns			Nostoc_sp__PCC_7524	101.5	0.68449	0.971946	ns			Nostoc_sp__PCC_7524	106	0.419547	1	ns
Nostoc_sp__TCL240-02	209	0.326651	0.609294	ns			Nostoc_sp__CENA543	106	0.549648	0.952214	ns			Nostoc_sp__CENA543	117	0.185247	1	ns
Nostoc_sp__PCC_7107	282.5	0.510224	0.746044	ns			Nostoc_sp__'Peltigera_membranacea_cyanobiont'_N6	109	0.456249	0.952214	ns			Nostoc_sp__'Peltigera_membranacea_cyanobiont'_N6	107	0.385554	1	ns
Nostoc_sp__PCC_7524	276.5	0.601496	0.796406	ns			Nostoc_sp__ATCC_53789	119	0.231048	0.952214	ns			Nostoc_sp__ATCC_53789	112	0.269884	1	ns
Nostoc_sp__CENA543	291.5	0.388221	0.644032	ns			Nostoc_sp__'Lobaria_pulmonaria_(5183)_cyanobiont'	112	0.386202	0.952214	ns			Nostoc_sp__'Lobaria_pulmonaria_(5183)_cyanobiont'	81	0.765192	1	ns
Nostoc_sp__'Peltigera_membranacea_cyanobiont'_N6	228	0.577974	0.79	ns			Nostoc_sp__NIES-3756	101	0.700604	0.974349	ns			Nostoc_sp__NIES-3756	122	0.116002	1	ns
Nostoc_sp__ATCC_53789	256	0.954713	0.993953	ns			Nostoc_flagelliforme	89	0.911983	0.996796	ns			Nostoc_flagelliforme	102	0.534229	1	ns
Nostoc_sp__'Lobaria_pulmonaria_(5183)_cyanobiont'	164	0.0437082	0.266549	ns			Nostoc_linckia	99.5	0.751969	0.982134	ns			Nostoc_linckia	91	0.908591	1	ns
Nostoc_sp__NIES-3756	326.5	0.0973037	0.369213	ns			Nostoc_sphaeroides	140	0.0299123	0.952214	ns			Nostoc_sphaeroides	149	0.00301832	1	ns
Nostoc_flagelliforme	292.5	0.375858	0.631767	ns			Nostoc_piscinale	102.5	0.651602	0.965541	ns			Nostoc_piscinale	95	0.765192	1	ns
Nostoc_linckia	252	0.991033	1	ns			Nostoc_carneum	56	0.108979	0.952214	ns			Nostoc_carneum	55	0.127294	1	ns
Nostoc_sphaeroides	296	0.337966	0.609294	ns			Nostoc_punctiforme	79	0.572505	0.952214	ns			Nostoc_punctiforme	75	0.557681	1	ns
Nostoc_piscinale	252	0.990942	1	ns			Anabaena_cylindrica	62	0.182892	0.952214	ns			Anabaena_cylindrica	63	0.250504	1	ns
Nostoc_carneum	280.5	0.539826	0.767138	ns			Anabaena_sp__WA102	106	0.542183	0.952214	ns			Anabaena_sp__WA102	85	0.908591	1	ns
Nostoc_punctiforme	239	0.759126	0.891935	ns			Anabaena_sp__90	118	0.241668	0.952214	ns			Anabaena_sp__90	90	0.942495	1	ns
Anabaena_cylindrica	269.5	0.71636	0.86782	ns			Cylindrospermum_stagnale	54.5	0.0948161	0.952214	ns			Cylindrospermum_stagnale	56	0.142005	1	ns
Anabaena_sp__WA102	213	0.369721	0.627469	ns			Trichormus_azollae	109	0.464084	0.952214	ns			Trichormus_azollae	100	0.596741	1	ns
Anabaena_sp__90	178	0.0868536	0.35214	ns			Calothrix_sp__336/3	93	0.982362	1	ns			Calothrix_sp__336/3	81	0.765192	1	ns
Cylindrospermum_stagnale	280	0.550954	0.774882	ns			Calothrix_sp__NIES-3974	85	0.773706	0.982134	ns			Calothrix_sp__NIES-3974	100	0.589621	1	ns
Trichormus_azollae	256	0.955189	0.993953	ns			Calothrix_sp__NIES-2100	136	0.0480793	0.952214	ns			Calothrix_sp__NIES-2100	126	0.0785336	1	ns
Calothrix_sp__336/3	224	0.521226	0.752799	ns			Calothrix_sp__PCC_7507	90	0.946005	1	ns			Calothrix_sp__PCC_7507	101.5	0.542034	1	ns
Calothrix_sp__NIES-3974	313	0.176683	0.459363	ns			Calothrix_sp__PCC_6303	108	0.491791	0.952214	ns			Calothrix_sp__PCC_6303	117	0.185247	1	ns
Calothrix_sp__NIES-2100	234	0.674434	0.841645	ns			Calothrix_sp__NIES-2098	104	0.610535	0.952214	ns			Calothrix_sp__NIES-2098	91	0.908591	1	ns
Calothrix_sp__PCC_7507	293.5	0.363724	0.622989	ns			Calothrix_brevissima	108	0.491791	0.952214	ns			Calothrix_brevissima	101.5	0.542034	1	ns
Calothrix_sp__PCC_6303	295.5	0.340249	0.609294	ns			Calothrix_parasitica	97	0.842261	0.992495	ns			Calothrix_parasitica	89	0.981679	1	ns
Calothrix_sp__NIES-2098	232.5	0.649735	0.825377	ns			Fischerella_sp__NIES-4106	102	0.667983	0.965541	ns			Fischerella_sp__NIES-4106	103	0.496444	1	ns
Calothrix_brevissima	242	0.813398	0.919262	ns			Fischerella_sp__NIES-3754	121.5	0.190423	0.952214	ns			Fischerella_sp__NIES-3754	105	0.446832	1	ns
Calothrix_parasitica	246	0.882661	0.960227	ns			Nostocales_cyanobacterium_HT-58-2	83	0.706805	0.974349	ns			Nostocales_cyanobacterium_HT-58-2	87	0.981679	1	ns
Fischerella_sp__NIES-4106	238	0.741963	0.883329	ns			Sphaerospermopsis_kisseleviana	112	0.386202	0.952214	ns			Sphaerospermopsis_kisseleviana	103	0.504205	1	ns
Fischerella_sp__NIES-3754	215	0.398177	0.653989	ns			Nodularia_spumigena	100	0.734845	0.977002	ns			Nodularia_spumigena	72	0.475068	1	ns
Nostocales_cyanobacterium_HT-58-2	275	0.625381	0.811675	ns			Anabaenopsis_circularis	124	0.154176	0.952214	ns			Anabaenopsis_circularis	103	0.496444	1	ns
Sphaerospermopsis_kisseleviana	249.5	0.94569	0.990477	ns			Raphidiopsis_curvata	114	0.338829	0.952214	ns			Raphidiopsis_curvata	103	0.496444	1	ns
Nodularia_spumigena	183	0.114542	0.395943	ns			Dolichospermum_compactum	83	0.70115	0.974349	ns			Dolichospermum_compactum	83	0.832819	1	ns
Anabaenopsis_circularis	203	0.260977	0.566126	ns			Tolypothrix_sp__PCC_7910	87	0.842261	0.992495	ns			Tolypothrix_sp__PCC_7910	118	0.169912	1	ns
Raphidiopsis_curvata	229.5	0.601484	0.796406	ns			Scytonema_sp__HK-05	99	0.773706	0.982134	ns			Scytonema_sp__HK-05	89.5	0.962586	1	ns
Dolichospermum_compactum	255	0.972828	0.998773	ns			Scytonema_sp__NIES-4073	112	0.386202	0.952214	ns			Scytonema_sp__NIES-4073	109	0.343533	1	ns
Tolypothrix_sp__PCC_7910	321	0.12622	0.410881	ns			Rivularia_sp__PCC_7116	96	0.877011	0.992495	ns			Rivularia_sp__PCC_7116	101.5	0.542034	1	ns
Scytonema_sp__HK-05	271.5	0.682737	0.846496	ns			Microchaete_diplosiphon	114	0.338829	0.952214	ns			Microchaete_diplosiphon	101.5	0.542034	1	ns
Scytonema_sp__NIES-4073	268	0.744408	0.883329	ns			Allocoleopsis_franciscana	90.5	0.963988	1	ns			Allocoleopsis_franciscana	92	0.86959	1	ns
Rivularia_sp__PCC_7116	271	0.693922	0.853621	ns			Geitlerinema_sp__PCC_7407	114	0.331693	0.952214	ns			Geitlerinema_sp__PCC_7407	103	0.504205	1	ns
Microchaete_diplosiphon	235	0.693922	0.853621	ns			Planktothrix_agardhii	84	0.740024	0.977002	ns			Planktothrix_agardhii	89	0.981679	1	ns
Allocoleopsis_franciscana	268	0.741963	0.883329	ns			Trichodesmium_erythraeum	118	0.255368	0.952214	ns			Trichodesmium_erythraeum	113	0.256326	1	ns
Geitlerinema_sp__PCC_7407	244	0.846955	0.940573	ns			Oxynema_aestuarii	125	0.14216	0.952214	ns			Oxynema_aestuarii	117	0.181308	1	ns
Planktothrix_agardhii	277	0.597023	0.796406	ns			Arthrospira_platensis	119	0.230624	0.952214	ns			Arthrospira_platensis	118.5	0.158982	1	ns
Trichodesmium_erythraeum	237	0.724866	0.873776	ns			Cyanothece_sp__PCC_7425	76	0.491791	0.952214	ns			Cyanothece_sp__PCC_7425	106	0.419547	1	ns
Oxynema_aestuarii	247.5	0.909602	0.971961	ns			Oscillatoria_nigro-viridis	92	1	1	ns			Oscillatoria_nigro-viridis	117	0.181308	1	ns
Arthrospira_platensis	255.5	0.963773	0.998194	ns			Oscillatoria_acuminata	106.5	0.527287	0.952214	ns			Oscillatoria_acuminata	87	0.98129	1	ns
Cyanothece_sp__PCC_7425	347	0.032807	0.236927	ns			Moorea_producens	105.5	0.557244	0.952214	ns			Moorea_producens	80	0.725008	1	ns
Oscillatoria_nigro-viridis	332	0.0745019	0.329674	ns			Crinalium_epipsammum	56.5	0.114056	0.952214	ns			Crinalium_epipsammum	65	0.297891	1	ns
Oscillatoria_acuminata	187.5	0.139899	0.428428	ns			Euhalothece_natronophila	84	0.740024	0.977002	ns			Euhalothece_natronophila	89.5	0.962586	1	ns
Moorea_producens	224	0.517544	0.751006	ns			Halothece_sp__PCC_7418	95.5	0.892258	0.996796	ns			Halothece_sp__PCC_7418	109	0.336294	1	ns
Crinalium_epipsammum	312	0.185956	0.471689	ns			Gloeothece_verrucosa	108.5	0.470056	0.952214	ns			Gloeothece_verrucosa	106.5	0.398526	1	ns
Euhalothece_natronophila	286.5	0.453622	0.701217	ns			Gloeothece_citriformis	93.5	0.963985	1	ns			Gloeothece_citriformis	110	0.313254	1	ns
Halothece_sp__PCC_7418	306	0.233225	0.532602	ns			Crocosphaera_subtropica	98	0.80781	0.989449	ns			Crocosphaera_subtropica	119.5	0.145947	1	ns
Gloeothece_verrucosa	248.5	0.927631	0.982761	ns			Candidatus_Atelocyanobacterium_thalassa	88.5	0.892215	0.996796	ns			Candidatus_Atelocyanobacterium_thalassa	90.5	0.925263	1	ns
Gloeothece_citriformis	315.5	0.159161	0.453064	ns			Rippkaea_orientalis	119	0.236854	0.952214	ns			Rippkaea_orientalis	116.5	0.189086	1	ns
Crocosphaera_subtropica	290.5	0.400829	0.655574	ns			Geminocystis_herdmanii	91	0.98199	1	ns			Geminocystis_herdmanii	108	0.360396	1	ns
Candidatus_Atelocyanobacterium_thalassa	239	0.759172	0.891935	ns			Geminocystis_sp__NIES-3709	116	0.295209	0.952214	ns			Geminocystis_sp__NIES-3709	109	0.336186	1	ns
Rippkaea_orientalis	239	0.761491	0.891935	ns			Geminocystis_sp__NIES-3708	120	0.214383	0.952214	ns			Geminocystis_sp__NIES-3708	114.5	0.22261	1	ns
Geminocystis_herdmanii	301	0.283831	0.594106	ns			Chondrocystis_sp__NIES-4102	83	0.70115	0.974349	ns			Chondrocystis_sp__NIES-4102	85	0.908591	1	ns
Geminocystis_sp__NIES-3709	228	0.577974	0.79	ns			Gloeocapsa_sp__PCC_7428	128	0.110156	0.952214	ns			Gloeocapsa_sp__PCC_7428	111.5	0.280689	1	ns
Geminocystis_sp__NIES-3708	203	0.263885	0.568844	ns			Cyanobacterium_aponinum	98.5	0.786471	0.989449	ns			Cyanobacterium_aponinum	117	0.185247	1	ns
Chondrocystis_sp__NIES-4102	266	0.776539	0.899733	ns			Microcystis_aeruginosa	107.5	0.498255	0.952214	ns			Microcystis_aeruginosa	71	0.446832	1	ns
Gloeocapsa_sp__PCC_7428	213	0.373371	0.63018	ns			Microcystis_sp__MC19	101.5	0.683462	0.971946	ns			Microcystis_sp__MC19	116.5	0.188643	1	ns
Cyanobacterium_aponinum	270	0.710616	0.863501	ns			Synechococcus_sp__WH_8101	109	0.456158	0.952214	ns			Synechococcus_sp__WH_8101	104.5	0.452984	1	ns
Microcystis_aeruginosa	146	0.0145554	0.176007	ns			Synechococcus_sp__RCC307	85	0.773706	0.982134	ns			Synechococcus_sp__RCC307	58	0.166327	1	ns
Microcystis_sp__MC19	311	0.190449	0.478624	ns			Synechococcus_sp__KORDI-52	94	0.947127	1	ns			Synechococcus_sp__KORDI-52	90	0.945085	1	ns
Synechococcus_sp__WH_8101	260	0.882645	0.960227	ns			Synechococcus_sp__SynAce01	129	0.0993634	0.952214	ns			Synechococcus_sp__SynAce01	101	0.55755	1	ns
Synechococcus_sp__RCC307	182.5	0.111945	0.391077	ns			Synechococcus_sp__CC9902	112	0.378637	0.952214	ns			Synechococcus_sp__CC9902	113	0.256326	1	ns
Synechococcus_sp__KORDI-52	227	0.566119	0.780979	ns			Synechococcus_sp__PCC_7502	85	0.76914	0.982134	ns			Synechococcus_sp__PCC_7502	80	0.72492	1	ns
Synechococcus_sp__SynAce01	200	0.233209	0.532602	ns			Synechococcus_sp__KORDI-49	105	0.579728	0.952214	ns			Synechococcus_sp__KORDI-49	92	0.872293	1	ns
Synechococcus_sp__CC9902	262.5	0.838068	0.934611	ns			Synechococcus_sp__CC9605	114	0.331254	0.952214	ns			Synechococcus_sp__CC9605	97	0.689014	1	ns
Synechococcus_sp__PCC_7502	249	0.93665	0.986503	ns			Synechococcus_sp__PCC_7003	66	0.255368	0.952214	ns			Synechococcus_sp__PCC_7003	48	0.0638996	1	ns
Synechococcus_sp__KORDI-49	237	0.727447	0.874493	ns			Synechococcus_sp__KORDI-100	94	0.947127	1	ns			Synechococcus_sp__KORDI-100	63	0.250346	1	ns
Synechococcus_sp__CC9605	228.5	0.58535	0.792656	ns			Synechococcus_sp__CB0101	110.5	0.416351	0.952214	ns			Synechococcus_sp__CB0101	98	0.655901	1	ns
Synechococcus_sp__PCC_7003	218.5	0.440026	0.689833	ns			Synechococcus_sp__WH_7803	118.5	0.240016	0.952214	ns			Synechococcus_sp__WH_7803	111	0.290742	1	ns
Synechococcus_sp__KORDI-100	182	0.109302	0.387003	ns			Synechococcus_sp__PCC_6312	79	0.579728	0.952214	ns			Synechococcus_sp__PCC_6312	77	0.622378	1	ns
Synechococcus_sp__CB0101	232	0.641574	0.821809	ns			Synechococcus_sp__PCC_11901	78	0.462977	0.952214	ns			Synechococcus_sp__PCC_11901	73.5	0.398995	1	ns
Synechococcus_sp__WH_7803	240.5	0.785019	0.904941	ns			Synechococcus_sp__JA-3-3Ab	115.5	0.299069	0.952214	ns			Synechococcus_sp__JA-3-3Ab	100	0.596741	1	ns
Synechococcus_sp__PCC_6312	252	0.990942	1	ns			Synechococcus_sp__PCC_7336	138.5	0.037814	0.952214	ns			Synechococcus_sp__PCC_7336	108	0.367879	1	ns
Synechococcus_sp__PCC_11901	238	0.672295	0.841645	ns			Synechococcus_sp__CC9311	113.5	0.343061	0.952214	ns			Synechococcus_sp__CC9311	99.5	0.605539	1	ns
Synechococcus_sp__JA-3-3Ab	191	0.162565	0.453064	ns			Synechococcus_sp__RSCCF101	128	0.110156	0.952214	ns			Synechococcus_sp__RSCCF101	104	0.467227	1	ns
Synechococcus_sp__PCC_7336	162	0.0390341	0.255309	ns			Synechococcus_sp__WH_8109	110	0.437239	0.952214	ns			Synechococcus_sp__WH_8109	93	0.836239	1	ns
Synechococcus_sp__CC9311	228	0.577874	0.79	ns			Synechococcus_sp__PCC_73109	130.5	0.0810258	0.952214	ns			Synechococcus_sp__PCC_73109	100.5	0.541282	1	ns
Synechococcus_sp__RSCCF101	196	0.199476	0.49045	ns			Synechococcus_sp__NIES-970	114	0.338829	0.952214	ns			Synechococcus_sp__NIES-970	112	0.276604	1	ns
Synechococcus_sp__WH_8109	220.5	0.467466	0.712679	ns			Synechococcus_sp__JA-2-3B'a(2-13)	111	0.411266	0.952214	ns			Synechococcus_sp__JA-2-3B'a(2-13)	76	0.596741	1	ns
Synechococcus_sp__PCC_73109	191.5	0.156437	0.45009	ns			Synechococcus_sp__WH_8020	95	0.910068	0.996796	ns			Synechococcus_sp__WH_8020	64	0.270311	1	ns
Synechococcus_sp__NIES-970	249.5	0.94569	0.990477	ns			Synechococcus_sp__WH_8103	109	0.406309	0.952214	ns			Synechococcus_sp__WH_8103	85	0.880283	1	ns
Synechococcus_sp__JA-2-3B'a(2-13)	146	0.0155921	0.178016	ns			Synechococcus_elongatus	49	0.0537795	0.952214	ns			Synechococcus_elongatus	105	0.438938	1	ns
Synechococcus_sp__WH_8020	172	0.0674598	0.317728	ns			Dactylococcopsis_salina	92.5	1	1	ns			Dactylococcopsis_salina	101.5	0.542034	1	ns
Synechococcus_sp__WH_8103	189.5	0.100653	0.374469	ns			Prochlorococcus_marinus	90.5	0.963988	1	ns			Prochlorococcus_marinus	98.5	0.63901	1	ns
Synechococcus_elongatus	390.5	0.00186585	0.101639	ns			Prochlorococcus_sp__MIT_0801	68	0.295209	0.952214	ns			Prochlorococcus_sp__MIT_0801	74	0.534229	1	ns
Dactylococcopsis_salina	287	0.446825	0.696562	ns			Prochlorococcus_sp__MIT_0604	108	0.484044	0.952214	ns			Prochlorococcus_sp__MIT_0604	80	0.730335	1	ns
Prochlorococcus_marinus	280	0.547359	0.771798	ns			Cyanobium_gracile	134	0.0600089	0.952214	ns			Cyanobium_gracile	96	0.730335	1	ns
Prochlorococcus_sp__MIT_0801	298	0.315579	0.609294	ns			Cyanobium_sp__NIES-981	124	0.154968	0.952214	ns			Cyanobium_sp__NIES-981	125	0.0871062	1	ns
Prochlorococcus_sp__MIT_0604	203	0.261024	0.566126	ns			Acaryochloris_marina	117	0.274813	0.952214	ns			Acaryochloris_marina	105	0.438989	1	ns
Cyanobium_gracile	158	0.0318859	0.234125	ns			Chamaesiphon_minutus	86	0.80781	0.989449	ns			Chamaesiphon_minutus	81	0.765192	1	ns
Cyanobium_sp__NIES-981	256.5	0.945689	0.990477	ns			Synechocystis_sp__PCC_6714	116.5	0.278502	0.952214	ns			Synechocystis_sp__PCC_6714	120	0.139555	1	ns
Acaryochloris_marina	231	0.625415	0.811675	ns			Synechocystis_sp__CACIAM_05	115	0.309502	0.952214	ns			Synechocystis_sp__CACIAM_05	96	0.723379	1	ns
Chamaesiphon_minutus	251	0.973105	0.998773	ns			Leptolyngbya_sp__NIES-3755	108	0.491791	0.952214	ns			Leptolyngbya_sp__NIES-3755	106	0.419547	1	ns
Synechocystis_sp__PCC_6714	280	0.547345	0.771798	ns			Leptolyngbya_sp__O-77	90	0.947127	1	ns			Leptolyngbya_sp__O-77	76	0.589621	1	ns
Synechocystis_sp__CACIAM_05	222.5	0.49525	0.734745	ns			Leptolyngbya_sp__PCC_7376	123	0.171979	0.952214	ns			Leptolyngbya_sp__PCC_7376	118	0.169912	1	ns
Leptolyngbya_sp__NIES-3755	251	0.973105	0.998773	ns			Leptolyngbya_boryana	91	0.982362	1	ns			Leptolyngbya_boryana	82	0.800523	1	ns
Leptolyngbya_sp__O-77	218.5	0.440086	0.689833	ns			Leptolyngbyaceae_cyanobacterium_JSC-12	104.5	0.587963	0.952214	ns			Leptolyngbyaceae_cyanobacterium_JSC-12	104.5	0.452933	1	ns
Leptolyngbya_sp__PCC_7376	245.5	0.873712	0.955977	ns			Pseudanabaena_sp__ABRG5-3	100	0.740024	0.977002	ns			Pseudanabaena_sp__ABRG5-3	110	0.313254	1	ns
Leptolyngbya_boryana	238	0.744408	0.883329	ns			Pseudanabaena_sp__PCC_7367	114	0.331693	0.952214	ns			Pseudanabaena_sp__PCC_7367	108	0.367879	1	ns
Leptolyngbyaceae_cyanobacterium_JSC-12	241	0.793996	0.909322	ns			Thermosynechococcus_sp__CL-1	84	0.740024	0.977002	ns			Thermosynechococcus_sp__CL-1	92	0.872293	1	ns
Pseudanabaena_sp__ABRG5-3	263.5	0.820367	0.923899	ns			Thermosynechococcus_sp__NK55a	99	0.767909	0.982134	ns			Thermosynechococcus_sp__NK55a	113.5	0.239916	1	ns
Pseudanabaena_sp__PCC_7367	252.5	1	1	ns			Halomicronema_hongdechloris	111	0.411266	0.952214	ns			Halomicronema_hongdechloris	111	0.297891	1	ns
Thermosynechococcus_sp__CL-1	286.5	0.453667	0.701217	ns			Thermoleptolyngbya_sichuanensis	111	0.411266	0.952214	ns			Thermoleptolyngbya_sichuanensis	115	0.218808	1	ns
Thermosynechococcus_sp__NK55a	366	0.0105473	0.157449	ns			Pleurocapsa_sp__PCC_7327	103	0.635452	0.962132	ns			Pleurocapsa_sp__PCC_7327	80	0.725008	1	ns
Halomicronema_hongdechloris	232	0.641574	0.821809	ns			Stanieria_sp__NIES-3757	97	0.842261	0.992495	ns			Stanieria_sp__NIES-3757	77.5	0.63901	1	ns
Thermoleptolyngbya_sichuanensis	283	0.506671	0.744232	ns			Stanieria_cyanosphaera	123	0.168496	0.952214	ns			Stanieria_cyanosphaera	106	0.419547	1	ns
Pleurocapsa_sp__PCC_7327	207	0.301519	0.609294	ns			Gloeobacter_violaceus	115	0.316544	0.952214	ns			Gloeobacter_violaceus	73.5	0.51141	1	ns
Stanieria_sp__NIES-3757	203	0.261024	0.566126	ns			Gloeobacter_kilaueensis	121	0.202611	0.952214	ns			Gloeobacter_kilaueensis	97	0.695993	1	ns
Stanieria_cyanosphaera	202	0.251514	0.555025	ns			Chroococcidiopsis_thermalis	95	0.911983	0.996796	ns			Chroococcidiopsis_thermalis	97	0.695993	1	ns
Gloeobacter_violaceus	164	0.0437082	0.266549	ns			cyanobacterium_endosymbiont_of_Epithemia_turgida	95	0.911983	0.996796	ns			cyanobacterium_endosymbiont_of_Epithemia_turgida	53.5	0.110778	1	ns
Gloeobacter_kilaueensis	168	0.0544466	0.289278	ns			cyanobacterium_endosymbiont_of_Rhopalodia_gibberula	103	0.63535	0.962132	ns			cyanobacterium_endosymbiont_of_Rhopalodia_gibberula	79.5	0.707493	1	ns
Chroococcidiopsis_thermalis	252	0.990941	1	ns			Gloeomargarita_lithophora	111	0.411266	0.952214	ns			Gloeomargarita_lithophora	97	0.695993	1	ns
cyanobacterium_endosymbiont_of_Epithemia_turgida	150	0.0188891	0.18515	ns			Thermostichus_lividus	92	1	1	ns			Thermostichus_lividus	97.5	0.672932	1	ns
cyanobacterium_endosymbiont_of_Rhopalodia_gibberula	191	0.162537	0.453064	ns			Mycoplasmopsis_glycophila	81	0.642009	0.962132	ns			Mycoplasmopsis_glycophila	76	0.596741	1	ns
Gloeomargarita_lithophora	241	0.795994	0.909322	ns			Mycoplasmopsis_fermentans	83	0.643996	0.964294	ns			Mycoplasmopsis_fermentans	86	0.935103	1	ns
Thermostichus_lividus	282	0.521226	0.752799	ns			Mycoplasmopsis_anatis	84.5	0.751944	0.982134	ns			Mycoplasmopsis_anatis	104	0.475068	1	ns
Mycoplasmopsis_glycophila	246	0.883838	0.960227	ns			Mycoplasmopsis_gallopavonis	67.5	0.27855	0.952214	ns			Mycoplasmopsis_gallopavonis	49.5	0.074665	1	ns
Mycoplasmopsis_fermentans	270	0.655201	0.831425	ns			Mycoplasmopsis_canis	104	0.603573	0.952214	ns			Mycoplasmopsis_canis	89	0.98129	1	ns
Mycoplasmopsis_anatis	294	0.357727	0.618006	ns			Mycoplasmopsis_pulmonis	121.5	0.190021	0.952214	ns			Mycoplasmopsis_pulmonis	125	0.086798	1	ns
Mycoplasmopsis_gallopavonis	225.5	0.539813	0.767138	ns			Mycoplasmopsis_columbina	93	0.982362	1	ns			Mycoplasmopsis_columbina	72	0.467227	1	ns
Mycoplasmopsis_canis	210.5	0.340233	0.609294	ns			Mycoplasmopsis_arginini	87	0.842261	0.992495	ns			Mycoplasmopsis_arginini	81	0.765192	1	ns
Mycoplasmopsis_pulmonis	268	0.744408	0.883329	ns			Mycoplasmopsis_californica	91	0.982362	1	ns			Mycoplasmopsis_californica	76	0.589579	1	ns
Mycoplasmopsis_columbina	226	0.547359	0.771798	ns			Mycoplasmopsis_bovirhinis	112	0.386202	0.952214	ns			Mycoplasmopsis_bovirhinis	117	0.181308	1	ns
Mycoplasmopsis_arginini	252.5	1	1	ns			Mycoplasmopsis_cynos	69	0.316544	0.952214	ns			Mycoplasmopsis_cynos	80	0.730335	1	ns
Mycoplasmopsis_californica	245	0.864771	0.951348	ns			Mycoplasmopsis_citelli	87.5	0.856684	0.992495	ns			Mycoplasmopsis_citelli	86	0.945085	1	ns
Mycoplasmopsis_bovirhinis	253	1	1	ns			Mycoplasmopsis_bovigenitalium	89	0.911983	0.996796	ns			Mycoplasmopsis_bovigenitalium	106	0.419547	1	ns
Mycoplasmopsis_cynos	322.5	0.117173	0.397523	ns			Mycoplasmopsis_columboralis	105	0.579728	0.952214	ns			Mycoplasmopsis_columboralis	101	0.557681	1	ns
Mycoplasmopsis_citelli	274	0.644733	0.823308	ns			Mycoplasmopsis_gallinacea	79	0.579728	0.952214	ns			Mycoplasmopsis_gallinacea	78	0.655865	1	ns
Mycoplasmopsis_bovigenitalium	293	0.373371	0.63018	ns			Mycoplasmopsis_bovis	96	0.874439	0.992495	ns			Mycoplasmopsis_bovis	107	0.385554	1	ns
Mycoplasmopsis_columboralis	280	0.547359	0.771798	ns			Mycoplasmopsis_agalactiae	78	0.542183	0.952214	ns			Mycoplasmopsis_agalactiae	50	0.0783009	1	ns
Mycoplasmopsis_gallinacea	247	0.900611	0.9678	ns			Mycoplasmopsis_pullorum	89	0.911983	0.996796	ns			Mycoplasmopsis_pullorum	109.5	0.324641	1	ns
Mycoplasmopsis_bovis	304.5	0.246773	0.548152	ns			Mycoplasmopsis_felis	81	0.642009	0.962132	ns			Mycoplasmopsis_felis	98.5	0.63901	1	ns
Mycoplasmopsis_agalactiae	172	0.067261	0.317728	ns			Mycoplasmopsis_edwardii	70	0.331645	0.952214	ns			Mycoplasmopsis_edwardii	68	0.360396	1	ns
Mycoplasmopsis_pullorum	299	0.304752	0.609294	ns			Mycoplasmopsis_maculosa	103	0.634768	0.962132	ns			Mycoplasmopsis_maculosa	93	0.832819	1	ns
Mycoplasmopsis_felis	291	0.394495	0.65093	ns			Mycoplasmopsis_synoviae	66	0.255368	0.952214	ns			Mycoplasmopsis_synoviae	67	0.336132	1	ns
Mycoplasmopsis_edwardii	276	0.609423	0.801652	ns			Mycoplasmopsis_phocirhinis	109.5	0.442348	0.952214	ns			Mycoplasmopsis_phocirhinis	108.5	0.348212	1	ns
Mycoplasmopsis_maculosa	226	0.546604	0.771798	ns			Mycoplasmopsis_meleagridis	107	0.512556	0.952214	ns			Mycoplasmopsis_meleagridis	90	0.943893	1	ns
Mycoplasmopsis_synoviae	260.5	0.873675	0.955977	ns			Mycoplasmopsis_columbinasalis	81	0.634768	0.962132	ns			Mycoplasmopsis_columbinasalis	95	0.760387	1	ns
Mycoplasmopsis_phocirhinis	275.5	0.617292	0.804713	ns			Mycoplasma_sp__Mirounga_ES2806-GEN	60	0.157976	0.952214	ns			Mycoplasma_sp__Mirounga_ES2806-GEN	67	0.343533	1	ns
Mycoplasmopsis_meleagridis	223.5	0.510224	0.746044	ns			Mycoplasma_sp__(ex_Biomphalaria_glabrata)	89	0.911983	0.996796	ns			Mycoplasma_sp__(ex_Biomphalaria_glabrata)	78	0.655901	1	ns
Mycoplasmopsis_columbinasalis	303	0.260474	0.566126	ns			Mycoplasma_sp__OR1901	82.5	0.68449	0.971946	ns			Mycoplasma_sp__OR1901	54	0.116124	1	ns
Mycoplasma_sp__Mirounga_ES2806-GEN	276	0.609411	0.801652	ns			Mycoplasma_sp__NEAQ87857	83	0.70115	0.974349	ns			Mycoplasma_sp__NEAQ87857	108	0.360396	1	ns
Mycoplasma_sp__(ex_Biomphalaria_glabrata)	218	0.433407	0.685106	ns			Mycoplasma_sp__Phocoena_C-264-GEN	70	0.338829	0.952214	ns			Mycoplasma_sp__Phocoena_C-264-GEN	99.5	0.6059	1	ns
Mycoplasma_sp__OR1901	229.5	0.601484	0.796406	ns			Mycoplasma_sp__Mirounga_ES2806-NAS	81	0.642009	0.962132	ns			Mycoplasma_sp__Mirounga_ES2806-NAS	97	0.695993	1	ns
Mycoplasma_sp__NEAQ87857	312	0.185956	0.471689	ns			Mycoplasma_sp__1654_15	82	0.667699	0.965541	ns			Mycoplasma_sp__1654_15	90	0.943911	1	ns
Mycoplasma_sp__Phocoena_C-264-GEN	341	0.0462133	0.268957	ns			Mycoplasma_sp__C264-NAS	105.5	0.556846	0.952214	ns			Mycoplasma_sp__C264-NAS	103.5	0.481715	1	ns
Mycoplasma_sp__Mirounga_ES2806-NAS	270	0.710616	0.863501	ns			Mycoplasma_conjunctivae	80	0.610535	0.952214	ns			Mycoplasma_conjunctivae	85	0.908591	1	ns
Mycoplasma_sp__1654_15	282	0.517074	0.751006	ns			Mycoplasma_anseris	127.5	0.11391	0.952214	ns			Mycoplasma_anseris	117	0.185247	1	ns
Mycoplasma_sp__C264-NAS	250.5	0.963766	0.998194	ns			Mycoplasma_anserisalpingitidis	110	0.437239	0.952214	ns			Mycoplasma_anserisalpingitidis	111	0.297891	1	ns
Mycoplasma_conjunctivae	271.5	0.682747	0.846496	ns			Mycoplasma_canadense	84	0.740024	0.977002	ns			Mycoplasma_canadense	86	0.945085	1	ns
Mycoplasma_anseris	198.5	0.220126	0.515703	ns			Mycoplasma_yeatsii	96	0.877011	0.992495	ns			Mycoplasma_yeatsii	85	0.908591	1	ns
Mycoplasma_anserisalpingitidis	270.5	0.69947	0.85645	ns			Mycoplasma_hominis	74	0.437239	0.952214	ns			Mycoplasma_hominis	63.5	0.260303	1	ns
Mycoplasma_canadense	282	0.521226	0.752799	ns			Mycoplasma_mobile	81	0.642009	0.962132	ns			Mycoplasma_mobile	74	0.534229	1	ns
Mycoplasma_yeatsii	238	0.744408	0.883329	ns			Mycoplasma_capricolum	85.5	0.786471	0.989449	ns			Mycoplasma_capricolum	95	0.760439	1	ns
Mycoplasma_hominis	277	0.597023	0.796406	ns			Mycoplasma_mycoides	99	0.769163	0.982134	ns			Mycoplasma_mycoides	111	0.291279	1	ns
Mycoplasma_mobile	237.5	0.733406	0.877632	ns			Mycoplasma_neurolyticum	77.5	0.527328	0.952214	ns			Mycoplasma_neurolyticum	76	0.589579	1	ns
Mycoplasma_capricolum	308.5	0.211717	0.504484	ns			Mycoplasma_haemocanis	114	0.33003	0.952214	ns			Mycoplasma_haemocanis	75	0.553998	1	ns
Mycoplasma_mycoides	291.5	0.38819	0.644032	ns			Mycoplasma_orale	82	0.667983	0.965541	ns			Mycoplasma_orale	88.5	1	1	ns
Mycoplasma_neurolyticum	274	0.644733	0.823308	ns			Mycoplasma_cloacale	83	0.706805	0.974349	ns			Mycoplasma_cloacale	97	0.695993	1	ns
Mycoplasma_haemocanis	190	0.153612	0.447557	ns			Mycoplasma_parvum	77.5	0.523834	0.952214	ns			Mycoplasma_parvum	80.5	0.740345	1	ns
Mycoplasma_orale	267	0.759172	0.891935	ns			Mycoplasma_dispar	93	0.981955	1	ns			Mycoplasma_dispar	98	0.655865	1	ns
Mycoplasma_cloacale	318.5	0.139964	0.428428	ns			Mycoplasma_putrefaciens	104	0.60361	0.952214	ns			Mycoplasma_putrefaciens	93	0.836239	1	ns
Mycoplasma_parvum	276.5	0.595946	0.796406	ns			Mycoplasma_phocidae	102.5	0.651635	0.965541	ns			Mycoplasma_phocidae	97.5	0.672623	1	ns
Mycoplasma_dispar	271	0.690915	0.853412	ns			Mycoplasma_alkalescens	99	0.76914	0.982134	ns			Mycoplasma_alkalescens	91	0.908591	1	ns
Mycoplasma_putrefaciens	214	0.381962	0.638214	ns			Mycoplasma_crocodyli	104	0.610535	0.952214	ns			Mycoplasma_crocodyli	104.5	0.452933	1	ns
Mycoplasma_phocidae	236.5	0.716297	0.86782	ns			Mycoplasma_suis	94	0.945347	1	ns			Mycoplasma_suis	95	0.75733	1	ns
Mycoplasma_alkalescens	255.5	0.963772	0.998194	ns			Mycoplasma_flocculare	65	0.230624	0.952214	ns			Mycoplasma_flocculare	81	0.759973	1	ns
Mycoplasma_crocodyli	255	0.972829	0.998773	ns			Mycoplasma_phocicerebrale	119	0.236854	0.952214	ns			Mycoplasma_phocicerebrale	115	0.218808	1	ns
Mycoplasma_suis	268	0.738158	0.882573	ns			Mycoplasma_pneumoniae	119.5	0.221243	0.952214	ns			Mycoplasma_pneumoniae	111	0.288309	1	ns
Mycoplasma_flocculare	263	0.828291	0.929827	ns			Mycoplasma_nasistruthionis	109	0.464084	0.952214	ns			Mycoplasma_nasistruthionis	104	0.467177	1	ns
Mycoplasma_phocicerebrale	243	0.830892	0.929827	ns			Mycoplasma_gallisepticum	79	0.579728	0.952214	ns			Mycoplasma_gallisepticum	62	0.231685	1	ns
Mycoplasma_pneumoniae	233	0.657345	0.832481	ns			Mycoplasma_bovoculi	110	0.437239	0.952214	ns			Mycoplasma_bovoculi	135.5	0.0274929	1	ns
Mycoplasma_nasistruthionis	245.5	0.873703	0.955977	ns			Mycoplasma_hyopneumoniae	89	0.911983	0.996796	ns			Mycoplasma_hyopneumoniae	95	0.765192	1	ns
Mycoplasma_gallisepticum	244.5	0.855837	0.945503	ns			Mycoplasma_hyorhinis	100	0.734819	0.977002	ns			Mycoplasma_hyorhinis	113	0.250504	1	ns
Mycoplasma_bovoculi	304	0.254276	0.55747	ns			Mycoplasma_struthionis	79	0.572389	0.952214	ns			Mycoplasma_struthionis	76	0.589621	1	ns
Mycoplasma_hyopneumoniae	272.5	0.66616	0.83564	ns			Mycoplasma_hyosynoviae	79	0.579728	0.952214	ns			Mycoplasma_hyosynoviae	72	0.467227	1	ns
Mycoplasma_hyorhinis	273	0.657885	0.832481	ns			Mycoplasma_haemofelis	99	0.766424	0.982134	ns			Mycoplasma_haemofelis	67	0.304165	1	ns
Mycoplasma_struthionis	260.5	0.873629	0.955977	ns			Mycoplasma_salivarium	83.5	0.715667	0.977002	ns			Mycoplasma_salivarium	89.5	0.962448	1	ns
Mycoplasma_hyosynoviae	265.5	0.785247	0.904941	ns			Candidatus_Hepatoplasma_crinochetorum	89	0.910131	0.996796	ns			Candidatus_Hepatoplasma_crinochetorum	87.5	1	1	ns
Mycoplasma_haemofelis	174	0.0654503	0.315669	ns			Ureaplasma_urealyticum	94	0.945989	1	ns			Ureaplasma_urealyticum	124	0.0965121	1	ns
Mycoplasma_salivarium	274	0.638404	0.821809	ns			Ureaplasma_parvum	60	0.154593	0.952214	ns			Ureaplasma_parvum	63	0.250504	1	ns
Candidatus_Hepatoplasma_crinochetorum	251	0.972829	0.998773	ns			Acholeplasma_hippikon	109	0.464084	0.952214	ns			Acholeplasma_hippikon	106	0.419547	1	ns
Ureaplasma_urealyticum	331	0.0784295	0.337909	ns			Acholeplasma_palmae	79	0.572467	0.952214	ns			Acholeplasma_palmae	68	0.360289	1	ns
Ureaplasma_parvum	294.5	0.351537	0.609294	ns			Acholeplasma_axanthum	105	0.579728	0.952214	ns			Acholeplasma_axanthum	119	0.155501	1	ns
Acholeplasma_hippikon	243.5	0.838073	0.934611	ns			Acholeplasma_brassicae	108	0.491791	0.952214	ns			Acholeplasma_brassicae	87	0.981679	1	ns
Acholeplasma_palmae	255	0.972828	0.998773	ns			Acholeplasma_oculi	108	0.484044	0.952214	ns			Acholeplasma_oculi	91	0.906656	1	ns
Acholeplasma_axanthum	284	0.492328	0.733209	ns			Acholeplasma_laidlawii	111	0.411266	0.952214	ns			Acholeplasma_laidlawii	90	0.945085	1	ns
Acholeplasma_brassicae	218	0.437157	0.689187	ns			Aster_yellows_witches'-broom_phytoplasma	119.5	0.218936	0.952214	ns			Aster_yellows_witches'-broom_phytoplasma	124	0.0951983	1	ns
Acholeplasma_oculi	236	0.707906	0.863182	ns			Candidatus_Phytoplasma_ziziphi	73	0.403571	0.952214	ns			Candidatus_Phytoplasma_ziziphi	67	0.343533	1	ns
Acholeplasma_laidlawii	227	0.566119	0.780979	ns			Candidatus_Phytoplasma_mali	106	0.542061	0.952214	ns			Candidatus_Phytoplasma_mali	86	0.943893	1	ns
Aster_yellows_witches'-broom_phytoplasma	258.5	0.909442	0.971961	ns			Candidatus_Phytoplasma_australiense	106.5	0.526493	0.952214	ns			Candidatus_Phytoplasma_australiense	105.5	0.424679	1	ns
Candidatus_Phytoplasma_ziziphi	242	0.811538	0.919262	ns			Spiroplasma_alleghenense	122	0.186855	0.952214	ns			Spiroplasma_alleghenense	114	0.23707	1	ns
Candidatus_Phytoplasma_mali	201.5	0.246851	0.548152	ns			Spiroplasma_chinense	68	0.295209	0.952214	ns			Spiroplasma_chinense	67	0.343533	1	ns
Candidatus_Phytoplasma_australiense	256.5	0.945653	0.990477	ns			Spiroplasma_sp__BIUS-1	115.5	0.299069	0.952214	ns			Spiroplasma_sp__BIUS-1	96	0.730335	1	ns
Spiroplasma_alleghenense	229	0.597023	0.796406	ns			Spiroplasma_sp__TIUS-1	103	0.635418	0.962132	ns			Spiroplasma_sp__TIUS-1	77	0.622339	1	ns
Spiroplasma_chinense	269	0.724866	0.873776	ns			Spiroplasma_helicoides	101	0.70115	0.974349	ns			Spiroplasma_helicoides	130	0.0502214	1	ns
Spiroplasma_sp__BIUS-1	217.5	0.426771	0.679321	ns			Spiroplasma_tabanidicola	87	0.842261	0.992495	ns			Spiroplasma_tabanidicola	87	0.981679	1	ns
Spiroplasma_sp__TIUS-1	191.5	0.165883	0.453064	ns			Spiroplasma_turonicum	87	0.842261	0.992495	ns			Spiroplasma_turonicum	73.5	0.51141	1	ns
Spiroplasma_helicoides	323.5	0.11191	0.391077	ns			Spiroplasma_diminutum	104	0.610535	0.952214	ns			Spiroplasma_diminutum	94	0.796432	1	ns
Spiroplasma_tabanidicola	267	0.761491	0.891935	ns			Spiroplasma_poulsonii	109.5	0.442762	0.952214	ns			Spiroplasma_poulsonii	124	0.0965121	1	ns
Spiroplasma_turonicum	221	0.478202	0.722202	ns			Spiroplasma_gladiatoris	110	0.429043	0.952214	ns			Spiroplasma_gladiatoris	97	0.690132	1	ns
Spiroplasma_diminutum	219.5	0.453652	0.701217	ns			Spiroplasma_litorale	99	0.773706	0.982134	ns			Spiroplasma_litorale	98	0.662249	1	ns
Spiroplasma_poulsonii	310	0.201637	0.492063	ns			Spiroplasma_floricola	97.5	0.821399	0.992495	ns			Spiroplasma_floricola	113	0.250504	1	ns
Spiroplasma_gladiatoris	212	0.357743	0.618006	ns			Spiroplasma_chrysopicola	67	0.274813	0.952214	ns			Spiroplasma_chrysopicola	92.5	0.85118	1	ns
Spiroplasma_litorale	240	0.778689	0.899867	ns			Spiroplasma_culicicola	114	0.338829	0.952214	ns			Spiroplasma_culicicola	117	0.185247	1	ns
Spiroplasma_floricola	285	0.474451	0.720071	ns			Spiroplasma_taiwanense	79	0.579728	0.952214	ns			Spiroplasma_taiwanense	105.5	0.425246	1	ns
Spiroplasma_chrysopicola	325	0.10493	0.380426	ns			Spiroplasma_corruscae	121.5	0.190423	0.952214	ns			Spiroplasma_corruscae	108	0.367879	1	ns
Spiroplasma_culicicola	246	0.883838	0.960227	ns			Spiroplasma_apis	114	0.338829	0.952214	ns			Spiroplasma_apis	118	0.169912	1	ns
Spiroplasma_taiwanense	314	0.171178	0.453064	ns			Spiroplasma_syrphidicola	101	0.706805	0.974349	ns			Spiroplasma_syrphidicola	67.5	0.348212	1	ns
Spiroplasma_corruscae	212	0.361327	0.621715	ns			Spiroplasma_monobiae	96	0.877011	0.992495	ns			Spiroplasma_monobiae	87.5	1	1	ns
Spiroplasma_apis	244	0.84847	0.940573	ns			Spiroplasma_cantharicola	101	0.70115	0.974349	ns			Spiroplasma_cantharicola	92	0.869604	1	ns
Spiroplasma_syrphidicola	196	0.199506	0.49045	ns			Spiroplasma_kunkelii	97.5	0.821239	0.992495	ns			Spiroplasma_kunkelii	117	0.185247	1	ns
Spiroplasma_monobiae	226	0.550954	0.774882	ns			Spiroplasma_clarkii	103	0.642009	0.962132	ns			Spiroplasma_clarkii	100	0.596741	1	ns
Spiroplasma_cantharicola	235.5	0.699489	0.85645	ns			Spiroplasma_eriocheiris	104	0.60361	0.952214	ns			Spiroplasma_eriocheiris	87	0.981284	1	ns
Spiroplasma_kunkelii	313	0.17664	0.459363	ns			Spiroplasma_phoeniceum	66.5	0.254996	0.952214	ns			Spiroplasma_phoeniceum	59	0.175433	1	ns
Spiroplasma_clarkii	238	0.744408	0.883329	ns			Spiroplasma_sabaudiense	124.5	0.148521	0.952214	ns			Spiroplasma_sabaudiense	108	0.367879	1	ns
Spiroplasma_eriocheiris	204	0.270717	0.578248	ns			Mesoplasma_chauliocola	84	0.740024	0.977002	ns			Mesoplasma_chauliocola	102.5	0.51141	1	ns
Spiroplasma_phoeniceum	241	0.790178	0.909322	ns			Mesoplasma_florum	104.5	0.587963	0.952214	ns			Mesoplasma_florum	125	0.0869033	1	ns
Spiroplasma_sabaudiense	205	0.283831	0.594106	ns			Mesoplasma_syrphidae	90	0.947127	1	ns			Mesoplasma_syrphidae	94	0.800523	1	ns
Mesoplasma_chauliocola	301	0.283831	0.594106	ns			Mesoplasma_entomophilum	58	0.130368	0.952214	ns			Mesoplasma_entomophilum	71	0.446832	1	ns
Mesoplasma_florum	243	0.829212	0.929827	ns			Mesoplasma_lactucae	114.5	0.320572	0.952214	ns			Mesoplasma_lactucae	110	0.320208	1	ns
Mesoplasma_syrphidae	254	0.991033	1	ns			Mesoplasma_tabanidae	86	0.803886	0.989449	ns			Mesoplasma_tabanidae	89	0.981679	1	ns
Mesoplasma_entomophilum	293	0.369658	0.627469	ns			Mesoplasma_coleopterae	74.5	0.438906	0.952214	ns			Mesoplasma_coleopterae	57	0.152515	1	ns
Mesoplasma_lactucae	246	0.883838	0.960227	ns			Entomoplasma_luminosum	76.5	0.498255	0.952214	ns			Entomoplasma_luminosum	85	0.906656	1	ns
[truncated: 5,089 more rows]

## Sheet: Sheet2
obese Chinese children vs control Chinese children							obese Chinese children vs overweight Chinese children							overweight Chinese children vs control Chinese children
variable	statistic	p.value (Mann-Whitney U test)	p.value.adj (Benjamini-Hochberg method)	p.value.adj.signif			variable	statistic	p.value (Mann-Whitney U test)	p.value.adj (Benjamini-Hochberg method)	p.value.adj.signif			variable	statistic	p.value (Mann-Whitney U test)	p.value.adj (Benjamini-Hochberg method)	p.value.adj.signif
K00001	300	0.290987	0.464222	ns			K00001	68.5	0.29863	0.642806	ns			K01054	84	0.752611	0.950091	ns
K00002	264	0.813398	0.878027	ns			K00002	95	0.911983	0.970845	ns			K14791	84	0.752611	0.950091	ns
K00003	319	0.138029	0.29602	ns			K00003	89	0.911983	0.970845	ns			K03661	84	0.752611	0.950091	ns
K00004	333.5	0.00398383	0.121328	ns			K00004	69	0.0170994	0.318055	ns			K14567	84	0.752611	0.950091	ns
K00005	285	0.478202	0.625341	ns			K00005	88	0.877011	0.959184	ns			K15304	84	0.752611	0.950091	ns
K00006	276	0.15256	0.29602	ns			K00006	69	0.0170994	0.318055	ns			K17462	77	0.113436	0.950091	ns
K00008	341	0.0468044	0.29602	ns			K00008	64.5	0.222413	0.548049	ns			K11237	96	0.41612	0.950091	ns
K00009	304	0.254276	0.422763	ns			K00009	60	0.157976	0.438438	ns			K12778	84	0.752611	0.950091	ns
K00010	245	0.866121	0.915862	ns			K00010	95	0.911983	0.970845	ns			K09426	81.5	0.515346	0.950091	ns
K00012	107	0.000657773	0.0951078	ns			K00012	105	0.579728	0.823171	ns			K19812	96	0.41612	0.950091	ns
K00013	214	0.385655	0.538977	ns			K00013	96	0.877011	0.959184	ns			K12398	84	0.752611	0.950091	ns
K00014	167	0.0515786	0.29602	ns			K00014	112	0.386202	0.713939	ns			K14799	88.5	1	1	ns
K00015	276	0.15256	0.29602	ns			K00015	69	0.0170994	0.318055	ns			K14306	84	0.752611	0.950091	ns
K00016	377	0.00429917	0.121638	ns			K00016	64	0.219277	0.542849	ns			K03137	84	0.752611	0.950091	ns
K00018	262	0.84847	0.903441	ns			K00018	125	0.144812	0.408509	ns			K07050	96	0.41612	0.950091	ns
K00019	209	0.0454353	0.29602	ns			K00019	97.5	0.724539	0.89554	ns			K00685	84	0.752611	0.950091	ns
K00020	138	0.00332653	0.114939	ns			K00020	88	0.869618	0.959184	ns			K05754	86	0.892545	0.960026	ns
K00021	276	0.15256	0.29602	ns			K00021	80.5	0.104833	0.318055	ns			K10847	84	0.752611	0.950091	ns
K00024	99	0.00030216	0.0935742	ns			K00024	152	0.00537882	0.318055	ns			K03858	84	0.752611	0.950091	ns
K00026	276	0.15256	0.29602	ns			K00026	80.5	0.104833	0.318055	ns			K10413	85	0.821869	0.950091	ns
K00027	157	0.0291362	0.26747	ns			K00027	98	0.80781	0.924313	ns			K12623	84	0.752611	0.950091	ns
K00029	129	0.00496415	0.126806	ns			K00029	102	0.674121	0.864782	ns			K12622	84	0.752611	0.950091	ns
K00030	260	0.883838	0.928636	ns			K00030	85.5	0.786471	0.918707	ns			K10246	96	0.41612	0.950091	ns
K00031	193	0.178456	0.327739	ns			K00031	99	0.773706	0.910833	ns			K02989	86	0.892545	0.960026	ns
K00033	200	0.232932	0.398091	ns			K00033	127	0.120928	0.354686	ns			K22804	84	0.752611	0.950091	ns
K00034	278	0.474779	0.623446	ns			K00034	101	0.578005	0.823171	ns			K11600	84	0.752611	0.950091	ns
K00036	171	0.06384	0.29602	ns			K00036	106	0.549648	0.805135	ns			K03928	86	0.892545	0.960026	ns
K00040	243	0.830892	0.890777	ns			K00040	74	0.437239	0.736854	ns			K11838	80.5	0.447877	0.950091	ns
K00041	161	0.0368576	0.29602	ns			K00041	92	1	1	ns			K00294	85	0.821869	0.950091	ns
K00042	197	0.205128	0.363428	ns			K00042	91	0.981889	0.99442	ns			K17785	85	0.821869	0.950091	ns
K00045	253	1	1	ns			K00045	94	0.946005	0.986429	ns			K18328	84	0.752611	0.950091	ns
K00046	262	0.84694	0.903441	ns			K00046	75	0.456294	0.754051	ns			K09249	96	0.41612	0.950091	ns
K00048	175.5	0.0795672	0.29602	ns			K00048	91.5	1	1	ns			K10983	96	0.41612	0.950091	ns
K00052	219	0.450613	0.599511	ns			K00052	65	0.236854	0.566025	ns			K11766	84	0.752611	0.950091	ns
K00053	382	0.0028953	0.109442	ns			K00053	59	0.144812	0.408509	ns			K11881	81.5	0.515346	0.950091	ns
K00054	344.5	0.0177288	0.211364	ns			K00054	88	0.818818	0.935161	ns			K07734	73	0.249884	0.950091	ns
K00055	321.5	0.0657209	0.29602	ns			K00055	79.5	0.459449	0.75427	ns			K00143	96	0.41612	0.950091	ns
K00057	162	0.0390342	0.29602	ns			K00057	89	0.911983	0.970845	ns			K18468	84	0.752611	0.950091	ns
K00058	356	0.0188891	0.21714	ns			K00058	101	0.706805	0.883159	ns			K00483	90.5	0.873899	0.960026	ns
K00059	232	0.644733	0.754792	ns			K00059	50	0.0600089	0.318055	ns			K14169	85	0.821869	0.950091	ns
K00060	163	0.0413257	0.29602	ns			K00060	124.5	0.147127	0.414856	ns			K04569	85	0.821869	0.950091	ns
K00062	276	0.15256	0.29602	ns			K00062	80.5	0.104833	0.318055	ns			K15463	85	0.821869	0.950091	ns
K00063	276	0.15256	0.29602	ns			K00063	80.5	0.104833	0.318055	ns			K05545	86	0.892545	0.960026	ns
K00065	280	0.550954	0.6852	ns			K00065	82	0.674121	0.864782	ns			K17550	84	0.752611	0.950091	ns
K00067	287	0.450613	0.599511	ns			K00067	113	0.362047	0.690805	ns			K17774	84	0.752611	0.950091	ns
K00068	371	0.00675479	0.142784	ns			K00068	43	0.0263822	0.318055	ns			K10418	84	0.752611	0.950091	ns
K00073	266	0.772423	0.850367	ns			K00073	81	0.629731	0.846663	ns			K03849	85	0.821869	0.950091	ns
K00074	351	0.0258173	0.247985	ns			K00074	74	0.437239	0.736854	ns			K14779	84	0.752611	0.950091	ns
K00075	341	0.0462133	0.29602	ns			K00075	66	0.255368	0.594206	ns			K12828	84	0.752611	0.950091	ns
K00076	180.5	0.0819594	0.29602	ns			K00076	110.5	0.393851	0.721568	ns			K15083	88.5	1	1	ns
K00077	195	0.193682	0.347946	ns			K00077	84	0.740024	0.895802	ns			K12615	84	0.752611	0.950091	ns
K00087	243	0.830892	0.890777	ns			K00087	89	0.911983	0.970845	ns			K10570	84	0.752611	0.950091	ns
K00088	368	0.00839173	0.154958	ns			K00088	58	0.132475	0.379952	ns			K17069	85	0.821869	0.950091	ns
K00090	199	0.211743	0.371157	ns			K00090	98.5	0.78294	0.916437	ns			K14858	96	0.41612	0.950091	ns
K00091	231	0.322759	0.487658	ns			K00091	104	0.311657	0.642806	ns			K06667	85	0.821869	0.950091	ns
K00094	199.5	0.21821	0.378312	ns			K00094	84.5	0.747904	0.903398	ns			K12598	84	0.752611	0.950091	ns
K00096	175	0.0783568	0.29602	ns			K00096	133	0.0674679	0.318055	ns			K13721	96	0.41612	0.950091	ns
K00097	167	0.0515786	0.29602	ns			K00097	112	0.386202	0.713939	ns			K03434	85	0.821869	0.950091	ns
K00098	185	0.0834997	0.29602	ns			K00098	84	0.719231	0.892887	ns			K19951	84	0.752611	0.950091	ns
K00099	255	0.973105	0.990209	ns			K00099	89	0.911983	0.970845	ns			K14012	84	0.752611	0.950091	ns
K00100	255	0.945001	0.973013	ns			K00100	100	0.426698	0.731641	ns			K15068	84	0.752611	0.950091	ns
K00101	204	0.26181	0.431051	ns			K00101	98.5	0.78294	0.916437	ns			K20179	85	0.821869	0.950091	ns
K00102	243	0.692622	0.789928	ns			K00102	91	0.969099	0.99442	ns			K02739	84	0.752611	0.950091	ns
K00104	340	0.0488355	0.29602	ns			K00104	59	0.144812	0.408509	ns			K07200	89.5	0.936751	0.980901	ns
K00105	360	0.0146356	0.194512	ns			K00105	63	0.185037	0.491519	ns			K12481	84	0.752611	0.950091	ns
K00107	264.5	0.328065	0.487658	ns			K00107	80.5	0.104833	0.318055	ns			K00601	85	0.821869	0.950091	ns
K00108	196	0.187232	0.339613	ns			K00108	101.5	0.679435	0.868925	ns			K12832	81.5	0.515346	0.950091	ns
K00111	213	0.373371	0.527546	ns			K00111	71	0.362047	0.690805	ns			K14686	96	0.41612	0.950091	ns
K00112	174.5	0.0545191	0.29602	ns			K00112	100	0.725035	0.89554	ns			K05800	92	0.597746	0.950091	ns
K00113	220	0.448086	0.599252	ns			K00113	79	0.567822	0.823171	ns			K20824	80.5	0.447877	0.950091	ns
K00116	239	0.75478	0.838122	ns			K00116	79	0.566011	0.822842	ns			K15040	85	0.821869	0.950091	ns
K00117	214	0.371089	0.526057	ns			K00117	81	0.629731	0.846663	ns			K11759	84	0.752611	0.950091	ns
K00121	242.5	0.814464	0.878587	ns			K00121	74	0.418999	0.731641	ns			K08293	84	0.752611	0.950091	ns
K00123	303	0.263885	0.432265	ns			K00123	69	0.316544	0.642806	ns			K03254	84	0.752611	0.950091	ns
K00124	183	0.114315	0.29602	ns			K00124	78.5	0.557244	0.813584	ns			K18184	80.5	0.447877	0.950091	ns
K00127	268	0.744408	0.828897	ns			K00127	70	0.338829	0.668914	ns			K15326	84	0.752611	0.950091	ns
K00128	276	0.612751	0.730662	ns			K00128	90	0.947127	0.986429	ns			K00107	81.5	0.515346	0.950091	ns
K00129	276	0.15256	0.29602	ns			K00129	80.5	0.104833	0.318055	ns			K10981	96	0.41612	0.950091	ns
K00130	139	0.00260359	0.10655	ns			K00130	116	0.26	0.602249	ns			K18802	81.5	0.515346	0.950091	ns
K00131	369	0.0084648	0.155859	ns			K00131	40	0.0185928	0.318055	ns			K06628	84	0.752611	0.950091	ns
K00133	121	0.00226457	0.100359	ns			K00133	116	0.295209	0.639075	ns			K03351	80.5	0.447877	0.950091	ns
K00134	268	0.744408	0.828897	ns			K00134	70	0.338829	0.668914	ns			K22723	85	0.821869	0.950091	ns
K00135	266.5	0.757304	0.839475	ns			K00135	65	0.213939	0.538365	ns			K17292	86	0.892545	0.960026	ns
K00137	214.5	0.281017	0.453609	ns			K00137	86	0.777231	0.91403	ns			K06650	96	0.41612	0.950091	ns
K00138	216	0.400086	0.554216	ns			K00138	91	0.981837	0.99442	ns			K14309	84	0.752611	0.950091	ns
K00140	272	0.62976	0.743631	ns			K00140	91	0.978313	0.99442	ns			K20195	84	0.752611	0.950091	ns
K00143	276	0.15256	0.29602	ns			K00145	101	0.706805	0.883159	ns			K09540	84	0.752611	0.950091	ns
K00145	143	0.011895	0.175718	ns			K00146	89	0.903297	0.970845	ns			K11673	84	0.752611	0.950091	ns
K00146	220	0.411478	0.565475	ns			K00147	93	0.982362	0.99442	ns			K17415	85	0.821869	0.950091	ns
K00147	219	0.450613	0.599511	ns			K00153	61	0.0181243	0.318055	ns			K10777	84	0.752611	0.950091	ns
K00153	310	0.0419915	0.29602	ns			K00156	100.5	0.715667	0.890902	ns			K01102	85	0.821869	0.950091	ns
K00156	205.5	0.283262	0.455405	ns			K00158	59	0.140911	0.402875	ns			K02971	96	0.41612	0.950091	ns
K00158	343	0.0418998	0.29602	ns			K00161	80	0.417642	0.731641	ns			K07204	84	0.752611	0.950091	ns
K00161	292	0.210864	0.370122	ns			K00162	81	0.459276	0.75427	ns			K02924	85	0.821869	0.950091	ns
K00162	309	0.0947538	0.29602	ns			K00163	95	0.909631	0.970845	ns			K09242	86	0.892545	0.960026	ns
K00163	209.5	0.32755	0.487658	ns			K00164	77	0.512556	0.783336	ns			K14781	84	0.752611	0.950091	ns
K00164	194	0.182345	0.333357	ns			K00169	82.5	0.68449	0.872794	ns			K20407	84	0.752611	0.950091	ns
K00169	394	0.00104099	0.0951078	ns			K00170	130.5	0.077194	0.318055	ns			K17972	80.5	0.447877	0.950091	ns
K00170	272	0.672197	0.777092	ns			K00171	50.5	0.0641524	0.318055	ns			K11374	85	0.821869	0.950091	ns
K00171	393	0.00153558	0.0951078	ns			K00172	53	0.0821542	0.318055	ns			K08874	84	0.752611	0.950091	ns
K00172	395	0.000951199	0.0951078	ns			K00174	122	0.186855	0.491519	ns			K12946	92	0.597746	0.950091	ns
K00174	116	0.00193686	0.0951078	ns			K00175	116	0.295209	0.639075	ns			K14768	85	0.821869	0.950091	ns
K00175	154	0.0242816	0.241538	ns			K00176	114	0.338829	0.668914	ns			K11895	81.5	0.515346	0.950091	ns
K00176	126	0.00407032	0.121638	ns			K00177	92.5	1	1	ns			K03108	84	0.752611	0.950091	ns
K00177	257	0.93665	0.966784	ns			K00179	121	0.202611	0.514838	ns			K07836	96	0.41612	0.950091	ns
K00179	144	0.0127307	0.181195	ns			K00180	119	0.236854	0.566025	ns			K09548	80.5	0.447877	0.950091	ns
K00180	230	0.612751	0.730662	ns			K00183	76	0.483647	0.766047	ns			K00555	80.5	0.447877	0.950091	ns
K00183	379	0.00436485	0.121638	ns			K00184	75.5	0.468527	0.757228	ns			K17801	81.5	0.515346	0.950091	ns
K00184	354	0.0224047	0.235408	ns			K00185	85	0.768732	0.910833	ns			K14572	85	0.821869	0.950091	ns
K00185	369	0.00871942	0.157325	ns			K00194	87	0.838953	0.943605	ns			K19808	96	0.41612	0.950091	ns
K00194	243	0.829107	0.890777	ns			K00196	136	0.0217026	0.318055	ns			K14775	85	0.821869	0.950091	ns
K00196	224	0.477178	0.625341	ns			K00197	93.5	0.959861	0.99442	ns			K03017	85	0.821869	0.950091	ns
K00197	314.5	0.152288	0.29602	ns			K00198	79	0.571768	0.823171	ns			K00802	96	0.41612	0.950091	ns
K00198	383	0.00326766	0.114939	ns			K00208	93.5	0.963988	0.99442	ns			K19718	84	0.752611	0.950091	ns
K00208	143	0.0128492	0.182271	ns			K00209	62	0.186855	0.491519	ns			K10704	86	0.892545	0.960026	ns
K00209	413	0.000162419	0.0935742	ns			K00210	104	0.610535	0.829993	ns			K03135	86	0.892545	0.960026	ns
K00210	166	0.0494493	0.29602	ns			K00215	57	0.120928	0.354686	ns			K04459	85	0.821869	0.950091	ns
K00215	375	0.00501142	0.126806	ns			K00216	63	0.181352	0.485697	ns			K12190	84	0.752611	0.950091	ns
K00216	251	0.970816	0.990209	ns			K00219	81	0.622414	0.841816	ns			K22485	84	0.752611	0.950091	ns
K00219	213	0.339947	0.499543	ns			K00222	80.5	0.104833	0.318055	ns			K08507	85	0.821869	0.950091	ns
K00222	287.5	0.0742411	0.29602	ns			K00223	80.5	0.104833	0.318055	ns			K17983	80.5	0.447877	0.950091	ns
K00223	276	0.15256	0.29602	ns			K00226	69	0.316544	0.642806	ns			K11240	84	0.752611	0.950091	ns
K00226	299	0.304752	0.475671	ns			K00228	87.5	0.854281	0.955386	ns			K11551	85	0.821869	0.950091	ns
K00228	212	0.338977	0.498231	ns			K00230	69.5	0.316488	0.642806	ns			K06658	100	0.300364	0.950091	ns
K00230	243.5	0.835631	0.894961	ns			K00231	80.5	0.104833	0.318055	ns			K20341	104	0.218702	0.950091	ns
K00231	276	0.15256	0.29602	ns			K00232	69	0.0170994	0.318055	ns			K10734	81.5	0.515346	0.950091	ns
K00232	287.5	0.0742411	0.29602	ns			K00234	80.5	0.104833	0.318055	ns			K10878	84	0.752611	0.950091	ns
K00234	276	0.15256	0.29602	ns			K00235	80.5	0.104833	0.318055	ns			K19030	86	0.892545	0.960026	ns
K00235	276	0.15256	0.29602	ns			K00236	80.5	0.104833	0.318055	ns			K14411	86	0.892545	0.960026	ns
K00236	276	0.15256	0.29602	ns			K00237	80.5	0.104833	0.318055	ns			K03104	96	0.41612	0.950091	ns
K00237	276	0.15256	0.29602	ns			K00239	111	0.411266	0.731641	ns			K13367	80.5	0.447877	0.950091	ns
K00239	149	0.0187671	0.21714	ns			K00240	70	0.338829	0.668914	ns			K00902	84	0.752611	0.950091	ns
K00240	192	0.171178	0.319769	ns			K00241	118	0.255368	0.594206	ns			K09265	86	0.892545	0.960026	ns
K00241	104	0.00049451	0.0951078	ns			K00242	63	0.194405	0.506969	ns			K09518	84	0.752611	0.950091	ns
K00242	238	0.737263	0.824513	ns			K00243	59	0.144812	0.408509	ns			K01274	73	0.249884	0.950091	ns
K00243	376	0.00464323	0.124843	ns			K00244	64	0.219277	0.542849	ns			K00897	74	0.284044	0.950091	ns
K00244	270	0.710616	0.803805	ns			K00245	61	0.168496	0.462671	ns			K01966	57.5	0.0172836	0.950091	ns
K00245	192	0.169043	0.318367	ns			K00246	82	0.666238	0.864782	ns			K11758	96	0.41612	0.950091	ns
K00246	192	0.165495	0.313154	ns			K00247	85	0.768732	0.910833	ns			K03031	80.5	0.447877	0.950091	ns
K00247	173	0.0684006	0.29602	ns			K00248	38	0.0134671	0.318055	ns			K22298	104	0.218702	0.950091	ns
K00248	394	0.00104099	0.0951078	ns			K00249	94.5	0.887902	0.969425	ns			K18712	85	0.821869	0.950091	ns
K00249	221.5	0.197076	0.351891	ns			K00253	104	0.311657	0.642806	ns			K12843	85	0.821869	0.950091	ns
K00253	220	0.0879394	0.29602	ns			K00254	118.5	0.238826	0.569796	ns			K17795	88.5	1	1	ns
K00254	190.5	0.158722	0.304916	ns			K00259	119	0.236854	0.566025	ns			K14794	84	0.752611	0.950091	ns
K00259	196	0.201637	0.358283	ns			K00261	85	0.755379	0.909319	ns			K00668	96	0.41612	0.950091	ns
K00261	209.5	0.28917	0.461781	ns			K00262	127	0.120928	0.354686	ns			K06134	86	0.892545	0.960026	ns
K00262	98	0.000273086	0.0935742	ns			K00265	94	0.947127	0.986429	ns			K01490	84	0.752611	0.950091	ns
K00265	218	0.437157	0.588062	ns			K00266	83	0.706805	0.883159	ns			K15148	86	0.892545	0.960026	ns
K00266	374	0.00540516	0.131076	ns			K00275	91	0.982362	0.99442	ns			K12571	86	0.892545	0.960026	ns
K00275	205	0.283831	0.455405	ns			K00276	70	0.313304	0.642806	ns			K12670	85	0.821869	0.950091	ns
K00276	214.5	0.336913	0.496874	ns			K00278	68	0.295209	0.639075	ns			K11887	96	0.41612	0.950091	ns
K00278	332	0.0745019	0.29602	ns			K00281	131	0.0821542	0.318055	ns			K14544	85	0.821869	0.950091	ns
K00281	166	0.0488355	0.29602	ns			K00282	116	0.124046	0.360335	ns			K03099	85	0.821869	0.950091	ns
K00282	221.5	0.313717	0.48577	ns			K00283	93	0.969099	0.99442	ns			K14327	84	0.752611	0.950091	ns
K00283	242	0.662176	0.767741	ns			K00285	80	0.597485	0.829993	ns			K19487	85	0.821869	0.950091	ns
K00285	218	0.424748	0.577413	ns			K00286	108	0.491791	0.766047	ns			K18167	77	0.113436	0.950091	ns
K00286	155	0.0258173	0.247985	ns			K00287	82	0.674121	0.864782	ns			K09448	84	0.752611	0.950091	ns
K00287	295	0.349525	0.503832	ns			K00288	80.5	0.104833	0.318055	ns			K10885	85	0.821869	0.950091	ns
K00288	276	0.15256	0.29602	ns			K00290	91	0.98199	0.99442	ns			K14857	85	0.821869	0.950091	ns
K00290	218	0.433407	0.586084	ns			K00293	80.5	0.104833	0.318055	ns			K16371	85	0.821869	0.950091	ns
K00293	276	0.15256	0.29602	ns			K00294	80.5	0.104833	0.318055	ns			K11775	84	0.752611	0.950091	ns
K00294	276	0.15256	0.29602	ns			K00295	80.5	0.104833	0.318055	ns			K00803	104	0.218702	0.950091	ns
K00295	276	0.15256	0.29602	ns			K00297	110	0.437239	0.736854	ns			K18179	84	0.752611	0.950091	ns
K00297	198	0.218239	0.378312	ns			K00299	96	0.8707	0.959184	ns			K06694	85	0.821869	0.950091	ns
K00299	222	0.476511	0.625038	ns			K00303	104	0.311657	0.642806	ns			K14783	85	0.821869	0.950091	ns
K00303	244	0.723572	0.814048	ns			K00311	108	0.229789	0.558089	ns			K12762	84	0.752611	0.950091	ns
K00311	229	0.36651	0.52083	ns			K00313	68	0.287761	0.639075	ns			K12771	85	0.821869	0.950091	ns
K00313	276	0.609199	0.72909	ns			K00322	80	0.597485	0.829993	ns			K02213	80.5	0.447877	0.950091	ns
K00322	209	0.30734	0.478663	ns			K00324	61	0.171979	0.463919	ns			K14556	84	0.752611	0.950091	ns
K00324	342.5	0.0432921	0.29602	ns			K00325	72.5	0.390553	0.719636	ns			K11788	84	0.752611	0.950091	ns
K00325	189.5	0.150348	0.29602	ns			K00326	80.5	0.104833	0.318055	ns			K09539	86	0.892545	0.960026	ns
K00326	276	0.15256	0.29602	ns			K00327	80.5	0.104833	0.318055	ns			K11556	96	0.41612	0.950091	ns
K00327	276	0.15256	0.29602	ns			K00330	134	0.0600089	0.318055	ns			K10041	85	0.821869	0.950091	ns
K00330	129	0.00429917	0.121638	ns			K00331	140	0.0299123	0.318055	ns			K15452	96	0.41612	0.950091	ns
K00331	123	0.00266955	0.10655	ns			K00332	100	0.426698	0.731641	ns			K01900	84	0.752611	0.950091	ns
K00332	252	0.981654	0.994558	ns			K00333	118	0.199368	0.514419	ns			K03868	81.5	0.515346	0.950091	ns
K00333	231	0.591783	0.717644	ns			K00334	64	0.213503	0.538365	ns			K20363	86	0.892545	0.960026	ns
K00334	286	0.460404	0.609761	ns			K00335	112	0.386202	0.713939	ns			K02978	100	0.300364	0.950091	ns
K00335	250	0.955189	0.978487	ns			K00336	94	0.947127	0.986429	ns			K14778	77	0.113436	0.950091	ns
K00336	250	0.955189	0.978487	ns			K00337	125	0.144812	0.408509	ns			K14801	84	0.752611	0.950091	ns
K00337	119	0.00191543	0.0951078	ns			K00338	109	0.464084	0.75427	ns			K14675	84	0.752611	0.950091	ns
K00338	183	0.115197	0.29602	ns			K00339	114	0.338829	0.668914	ns			K15202	84	0.752611	0.950091	ns
K00339	174	0.0745019	0.29602	ns			K00340	107	0.511874	0.783336	ns			K15508	85	0.821869	0.950091	ns
K00340	191	0.162454	0.309679	ns			K00341	111	0.411266	0.731641	ns			K09142	96	0.41612	0.950091	ns
K00341	124	0.0028953	0.109442	ns			K00342	115	0.316544	0.642806	ns			K17822	84	0.752611	0.950091	ns
K00342	116	0.00193886	0.0951078	ns			K00343	104	0.610535	0.829993	ns			K11274	84	0.752611	0.950091	ns
K00343	149	0.0177135	0.211364	ns			K00344	81	0.635452	0.847893	ns			K18345	100	0.300364	0.950091	ns
K00344	152	0.0223383	0.235408	ns			K00346	117	0.274813	0.619037	ns			K02272	84	0.752611	0.950091	ns
K00346	133	0.00665367	0.142522	ns			K00347	117	0.274813	0.619037	ns			K11533	75	0.42914	0.950091	ns
K00347	172	0.0675682	0.29602	ns			K00348	133	0.066791	0.318055	ns			K09240	84	0.752611	0.950091	ns
K00348	145	0.0146486	0.194512	ns			K00349	107	0.520318	0.785969	ns			K03939	77	0.113436	0.950091	ns
K00349	158	0.0318408	0.279436	ns			K00350	132	0.0741651	0.318055	ns			K11883	84	0.752611	0.950091	ns
K00350	124	0.0028953	0.109442	ns			K00351	121	0.202611	0.514838	ns			K12836	77	0.113436	0.950091	ns
K00351	150	0.0188891	0.21714	ns			K00354	80.5	0.104833	0.318055	ns			K06639	84	0.752611	0.950091	ns
K00354	276	0.15256	0.29602	ns			K00355	91.5	1	1	ns			K17790	84	0.752611	0.950091	ns
K00355	275.5	0.617292	0.734046	ns			K00362	97.5	0.819911	0.936072	ns			K02321	84	0.752611	0.950091	ns
K00362	182.5	0.108584	0.29602	ns			K00363	84	0.725035	0.89554	ns			K01549	81.5	0.515346	0.950091	ns
K00363	225	0.513303	0.654722	ns			K00364	85	0.768732	0.910833	ns			K22211	85	0.821869	0.950091	ns
K00364	248	0.918392	0.954334	ns			K00366	107	0.511874	0.783336	ns			K18551	84	0.752611	0.950091	ns
K00366	230	0.606021	0.726547	ns			K00368	91	0.969099	0.99442	ns			K10849	84	0.752611	0.950091	ns
K00368	244	0.723572	0.814048	ns			K00370	96.5	0.856195	0.956389	ns			K15117	85	0.821869	0.950091	ns
K00370	205.5	0.283262	0.455405	ns			K00371	85	0.767909	0.910833	ns			K06062	80.5	0.447877	0.950091	ns
K00371	226	0.542492	0.680072	ns			K00372	96	0.843784	0.944812	ns			K20361	84	0.752611	0.950091	ns
K00372	211	0.1954	0.349928	ns			K00373	72	0.367844	0.697132	ns			K11563	85	0.821869	0.950091	ns
K00373	262.5	0.835631	0.894961	ns			K00374	73	0.401953	0.728811	ns			K17714	85	0.821869	0.950091	ns
K00374	229	0.592603	0.718503	ns			K00375	52.5	0.0782688	0.318055	ns			K02207	84	0.752611	0.950091	ns
K00375	377	0.00429917	0.121638	ns			K00380	94	0.945347	0.986429	ns			K14553	84	0.752611	0.950091	ns
K00380	199.5	0.221762	0.383797	ns			K00381	90	0.945704	0.986429	ns			K03004	85	0.821869	0.950091	ns
K00381	191.5	0.162027	0.309386	ns			K00382	112	0.386202	0.713939	ns			K02584	81.5	0.515346	0.950091	ns
K00382	126	0.00339846	0.114939	ns			K00383	45	0.0338159	0.318055	ns			K12870	84	0.752611	0.950091	ns
K00383	318	0.144238	0.29602	ns			K00384	77	0.520318	0.785969	ns			K12273	85	0.821869	0.950091	ns
K00384	218	0.437157	0.588062	ns			K00385	73	0.10361	0.318055	ns			K08850	84	0.752611	0.950091	ns
K00385	264	0.581436	0.70822	ns			K00389	74	0.426887	0.731641	ns			K00062	84	0.752611	0.950091	ns
K00389	213	0.360773	0.515403	ns			K00390	62	0.186855	0.491519	ns			K07941	100	0.300364	0.950091	ns
K00390	229	0.593579	0.719009	ns			K00394	77	0.512684	0.783336	ns			K20046	84	0.752611	0.950091	ns
K00394	359	0.0165852	0.206743	ns			K00395	66	0.249606	0.590317	ns			K15264	84	0.752611	0.950091	ns
K00395	364	0.0120964	0.177065	ns			K00404	104	0.311657	0.642806	ns			K20039	85	0.821869	0.950091	ns
K00404	220	0.0879394	0.29602	ns			K00411	66	0.0951361	0.318055	ns			K10524	85	0.821869	0.950091	ns
K00411	245	0.754981	0.838167	ns			K00412	88.5	0.79183	0.922194	ns			K19783	84	0.752611	0.950091	ns
K00412	293.5	0.149947	0.29602	ns			K00413	91	0.969099	0.99442	ns			K22587	96	0.41612	0.950091	ns
K00413	246	0.7868	0.860445	ns			K00414	80.5	0.104833	0.318055	ns			K17637	85	0.821869	0.950091	ns
K00414	276	0.15256	0.29602	ns			K00418	80.5	0.104833	0.318055	ns			K18589	92	0.597746	0.950091	ns
K00418	276	0.15256	0.29602	ns			K00419	80.5	0.104833	0.318055	ns			K14009	100	0.300364	0.950091	ns
K00419	276	0.15256	0.29602	ns			K00424	93	0.969099	0.99442	ns			K05355	84	0.752611	0.950091	ns
K00424	264	0.705485	0.800114	ns			K00425	91	0.982362	0.99442	ns			K03264	84	0.752611	0.950091	ns
K00425	140	0.0106114	0.169152	ns			K00426	111	0.411266	0.731641	ns			K14003	85	0.821869	0.950091	ns
K00426	153	0.022824	0.235408	ns			K00427	93	0.981837	0.99442	ns			K01674	84	0.752611	0.950091	ns
K00427	209	0.317426	0.487658	ns			K00428	77	0.510329	0.782374	ns			K12198	84	0.752611	0.950091	ns
K00428	247	0.900075	0.941462	ns			K00432	52	0.0742588	0.318055	ns			K14313	96	0.41612	0.950091	ns
K00432	339	0.052139	0.29602	ns			K00441	104	0.311657	0.642806	ns			K11886	85	0.821869	0.950091	ns
K00441	220	0.0879394	0.29602	ns			K00452	80.5	0.104833	0.318055	ns			K17794	86	0.892545	0.960026	ns
K00452	276	0.15256	0.29602	ns			K00453	108	0.229789	0.558089	ns			K03392	92	0.597746	0.950091	ns
K00453	209	0.0454353	0.29602	ns			K00457	97.5	0.724539	0.89554	ns			K22838	92	0.597746	0.950091	ns
K00457	209	0.0454353	0.29602	ns			K00459	89.5	0.860328	0.957595	ns			K15271	84	0.752611	0.950091	ns
K00459	254	0.981654	0.994558	ns			K00463	80.5	0.104833	0.318055	ns			K17666	86	0.892545	0.960026	ns
K00463	276	0.15256	0.29602	ns			K00483	114.5	0.215481	0.540618	ns			K06657	84	0.752611	0.950091	ns
K00483	201.5	0.124694	0.29602	ns			K00486	80.5	0.104833	0.318055	ns			K11268	85	0.821869	0.950091	ns
K00486	276	0.15256	0.29602	ns			K00507	92	1	1	ns			K13127	84	0.752611	0.950091	ns
K00507	244	0.723572	0.814048	ns			K00511	80.5	0.104833	0.318055	ns			K13996	86	0.892545	0.960026	ns
K00511	276	0.15256	0.29602	ns			K00523	104	0.311657	0.642806	ns			K11234	81.5	0.515346	0.950091	ns
K00523	220	0.0879394	0.29602	ns			K00525	81	0.642009	0.848618	ns			K13281	84	0.752611	0.950091	ns
K00525	212	0.361327	0.515403	ns			K00526	75	0.464084	0.75427	ns			K06666	85	0.821869	0.950091	ns
K00526	293	0.373371	0.527546	ns			K00528	86	0.80781	0.924313	ns			K03165	81.5	0.515346	0.950091	ns
K00528	362	0.0127307	0.181195	ns			K00529	111	0.328935	0.660281	ns			K15542	84	0.752611	0.950091	ns
K00529	174	0.0181151	0.21557	ns			K00533	89.5	0.860328	0.957595	ns			K18083	84	0.752611	0.950091	ns
K00533	241.5	0.563574	0.696046	ns			K00534	89.5	0.860328	0.957595	ns			K03860	85	0.821869	0.950091	ns
K00534	242.5	0.599558	0.721355	ns			K00537	71	0.362047	0.690805	ns			K14635	86	0.892545	0.960026	ns
K00537	334	0.0672476	0.29602	ns			K00547	97	0.842261	0.943605	ns			K19323	84	0.752611	0.950091	ns
K00547	251	0.973105	0.990209	ns			K00548	126	0.132475	0.379952	ns			K11401	85	0.821869	0.950091	ns
K00548	182	0.109971	0.29602	ns			K00549	49	0.0537795	0.318055	ns			K04555	80.5	0.447877	0.950091	ns
K00549	408	0.000273086	0.0935742	ns			K00551	80.5	0.104833	0.318055	ns			K00295	84	0.752611	0.950091	ns
K00551	276	0.15256	0.29602	ns			K00554	111	0.411266	0.731641	ns			K03026	85	0.821869	0.950091	ns
K00554	198	0.218239	0.378312	ns			K00555	80.5	0.104833	0.318055	ns			K12182	84	0.752611	0.950091	ns
K00555	264.5	0.328065	0.487658	ns			K00556	123.5	0.160185	0.44302	ns			K14815	84	0.752611	0.950091	ns
K00556	126	0.00342498	0.11523	ns			K00557	84	0.729077	0.895802	ns			K06663	85	0.821869	0.950091	ns
K00557	199	0.206548	0.36534	ns			K00558	85	0.773706	0.910833	ns			K18586	85	0.821869	0.950091	ns
K00558	253	1	1	ns			K00560	85	0.773706	0.910833	ns			K14289	85	0.821869	0.950091	ns
K00560	186	0.132024	0.29602	ns			K00561	108	0.491791	0.766047	ns			K12394	80.5	0.447877	0.950091	ns
K00561	230	0.612751	0.730662	ns			K00563	77	0.520318	0.785969	ns			K14304	84	0.752611	0.950091	ns
K00563	214	0.385655	0.538977	ns			K00564	73	0.411266	0.731641	ns			K13201	84	0.752611	0.950091	ns
K00564	295	0.349525	0.503832	ns			K00565	80.5	0.104833	0.318055	ns			K16944	96	0.41612	0.950091	ns
K00565	276	0.15256	0.29602	ns			K00566	116	0.295209	0.639075	ns			K01656	84	0.752611	0.950091	ns
K00566	149	0.0177135	0.211364	ns			K00567	89	0.911983	0.970845	ns			K08288	85	0.821869	0.950091	ns
K00567	199	0.226891	0.38932	ns			K00568	78	0.538766	0.804222	ns			K20476	85	0.821869	0.950091	ns
K00568	200	0.222584	0.385118	ns			K00571	100	0.740024	0.895802	ns			K21627	86	0.892545	0.960026	ns
K00571	267	0.761491	0.840203	ns			K00573	89	0.909631	0.970845	ns			K13509	85	0.821869	0.950091	ns
K00573	198	0.210361	0.369338	ns			K00574	69	0.29539	0.639075	ns			K03038	80.5	0.447877	0.950091	ns
K00574	296	0.328679	0.487747	ns			K00575	87	0.842261	0.943605	ns			K15507	85	0.821869	0.950091	ns
K00575	231	0.628657	0.742464	ns			K00586	80.5	0.104833	0.318055	ns			K09829	84	0.752611	0.950091	ns
K00586	276	0.15256	0.29602	ns			K00587	80.5	0.104833	0.318055	ns			K17743	85	0.821869	0.950091	ns
K00587	276	0.15256	0.29602	ns			K00589	80.5	0.104833	0.318055	ns			K10401	85	0.821869	0.950091	ns
K00589	276	0.15256	0.29602	ns			K00595	86	0.80781	0.924313	ns			K13108	96	0.41612	0.950091	ns
K00595	281	0.535988	0.674167	ns			K00598	89	0.906665	0.970845	ns			K03144	84	0.752611	0.950091	ns
K00598	254	0.990581	0.998022	ns			K00600	116	0.295209	0.639075	ns			K12397	85	0.821869	0.950091	ns
K00600	235	0.693922	0.789928	ns			K00601	80.5	0.104833	0.318055	ns			K11226	85	0.821869	0.950091	ns
K00601	276	0.15256	0.29602	ns			K00602	81	0.642009	0.848618	ns			K17607	84	0.752611	0.950091	ns
K00602	303	0.263885	0.432265	ns			K00603	137	0.0428695	0.318055	ns			K19792	96	0.41612	0.950091	ns
K00603	121.5	0.00292571	0.109502	ns			K00604	86	0.80781	0.924313	ns			K20312	96	0.41612	0.950091	ns
K00604	303	0.263885	0.432265	ns			K00605	144	0.0177884	0.318055	ns			K18177	75	0.321235	0.950091	ns
K00605	116	0.00148171	0.0951078	ns			K00606	139	0.0338159	0.318055	ns			K01526	85	0.821869	0.950091	ns
K00606	163	0.0413165	0.29602	ns			K00609	95	0.911983	0.970845	ns			K13095	85	0.821869	0.950091	ns
K00609	205	0.283831	0.455405	ns			K00610	91	0.982362	0.99442	ns			K17438	84	0.752611	0.950091	ns
K00610	226	0.550954	0.6852	ns			K00611	59	0.144812	0.408509	ns			K18716	80.5	0.447877	0.950091	ns
K00611	357	0.0177135	0.211364	ns			K00613	93	0.982362	0.99442	ns			K03133	86	0.892545	0.960026	ns
K00613	313	0.178456	0.327739	ns			K00615	75	0.464084	0.75427	ns			K12492	84	0.752611	0.950091	ns
K00615	222	0.492328	0.636816	ns			K00616	119	0.236854	0.566025	ns			K00670	70	0.115027	0.950091	ns
K00616	122	0.00245962	0.104672	ns			K00619	84	0.426698	0.731641	ns			K02910	80.5	0.447877	0.950091	ns
K00619	299	0.0803913	0.29602	ns			K00620	50	0.0600089	0.318055	ns			K08876	84	0.752611	0.950091	ns
K00620	405	0.000368935	0.0948311	ns			K00624	80.5	0.104833	0.318055	ns			K12812	85	0.821869	0.950091	ns
K00624	276	0.15256	0.29602	ns			K00625	94	0.947127	0.986429	ns			K14555	86	0.892545	0.960026	ns
K00625	250	0.955189	0.978487	ns			K00626	76	0.491791	0.766047	ns			K14538	84	0.752611	0.950091	ns
K00626	278	0.581477	0.70822	ns			K00627	96	0.877011	0.959184	ns			K19278	96	0.41612	0.950091	ns
K00627	238	0.744408	0.828897	ns			K00631	93	0.981889	0.99442	ns			K01922	84	0.752611	0.950091	ns
K00631	195	0.186327	0.338422	ns			K00632	85.5	0.786471	0.918707	ns			K22285	86	0.892545	0.960026	ns
K00632	157	0.0298245	0.271551	ns			K00633	88	0.873743	0.959184	ns			K11396	86	0.892545	0.960026	ns
K00633	260.5	0.872519	0.921727	ns			K00634	97	0.832854	0.943605	ns			K03846	84	0.752611	0.950091	ns
K00634	188.5	0.128174	0.29602	ns			K00639	95	0.909631	0.970845	ns			K12488	84	0.752611	0.950091	ns
K00637	276	0.15256	0.29602	ns			K00640	68	0.295209	0.639075	ns			K19992	96	0.41612	0.950091	ns
K00639	200	0.231387	0.395872	ns			K00641	119	0.221034	0.545923	ns			K10733	75	0.321235	0.950091	ns
K00640	219	0.450613	0.599511	ns			K00643	80.5	0.104833	0.318055	ns			K14308	86	0.892545	0.960026	ns
K00641	148	0.0123104	0.179347	ns			K00645	98	0.80781	0.924313	ns			K12831	85	0.821869	0.950091	ns
K00643	276	0.15256	0.29602	ns			K00647	115	0.316544	0.642806	ns			K14758	85	0.821869	0.950091	ns
K00645	221	0.478202	0.625341	ns			K00648	109	0.464084	0.75427	ns			K15158	85	0.821869	0.950091	ns
K00647	84	0.000129617	0.0935742	ns			K00651	124	0.157976	0.438438	ns			K16905	104	0.218702	0.950091	ns
K00648	148	0.0166012	0.206743	ns			K00652	127	0.120928	0.354686	ns			K17796	86	0.892545	0.960026	ns
K00651	289	0.423931	0.57679	ns			K00654	80.5	0.104833	0.318055	ns			K15134	84	0.752611	0.950091	ns
K00652	154	0.0253129	0.247985	ns			K00655	90	0.947127	0.986429	ns			K07064	91	0.856702	0.960026	ns
K00654	276	0.15256	0.29602	ns			K00656	69	0.316544	0.642806	ns			K16962	92	0.597746	0.950091	ns
K00655	243	0.830892	0.890777	ns			K00657	111	0.411266	0.731641	ns			K14798	87.5	1	1	ns
K00656	297	0.326651	0.487658	ns			K00658	84	0.740024	0.895802	ns			K12767	85	0.821869	0.950091	ns
K00657	161	0.0368576	0.29602	ns			K00661	116	0.295209	0.639075	ns			K17279	84	0.752611	0.950091	ns
K00658	221.5	0.481494	0.629133	ns			K00662	96	0.605822	0.829993	ns			K05534	85	0.821869	0.950091	ns
K00661	197	0.209821	0.368492	ns			K00663	100	0.699635	0.883159	ns			K03232	96	0.41612	0.950091	ns
K00662	266	0.511634	0.652722	ns			K00666	95	0.911983	0.970845	ns			K11303	85	0.821869	0.950091	ns
K00663	252	0.989771	0.998022	ns			K00670	69	0.0170994	0.318055	ns			K14806	84	0.752611	0.950091	ns
K00664	276	0.15256	0.29602	ns			K00671	80.5	0.104833	0.318055	ns			K09235	84	0.752611	0.950091	ns
K00666	316	0.15728	0.302781	ns			K00673	89.5	0.926833	0.984508	ns			K11762	84	0.752611	0.950091	ns
K00668	276	0.15256	0.29602	ns			K00674	70	0.338829	0.668914	ns			K14543	96	0.41612	0.950091	ns
K00670	264.5	0.328065	0.487658	ns			K00675	84	0.732735	0.895802	ns			K07195	85	0.821869	0.950091	ns
K00671	276	0.15256	0.29602	ns			K00677	121	0.202611	0.514838	ns			K15620	86	0.892545	0.960026	ns
K00673	240.5	0.782051	0.856272	ns			K00679	80.5	0.104833	0.318055	ns			K12272	84	0.752611	0.950091	ns
K00674	268	0.744408	0.828897	ns			K00681	80	0.610535	0.829993	ns			K06679	84	0.752611	0.950091	ns
K00675	224	0.513564	0.654857	ns			K00684	113	0.362047	0.690805	ns			K19932	81.5	0.515346	0.950091	ns
K00677	122	0.00304457	0.112439	ns			K00685	80.5	0.104833	0.318055	ns			K13126	84	0.752611	0.950091	ns
K00679	276	0.15256	0.29602	ns			K00687	105	0.463275	0.75427	ns			K19565	96	0.41612	0.950091	ns
K00681	131	0.00578613	0.133705	ns			K00688	64	0.219277	0.542849	ns			K11397	86	0.892545	0.960026	ns
K00684	167	0.0515786	0.29602	ns			K00690	67	0.274813	0.619037	ns			K15027	84	0.752611	0.950091	ns
K00685	276	0.15256	0.29602	ns			K00691	123.5	0.14198	0.405565	ns			K03352	84	0.752611	0.950091	ns
K00687	236	0.630271	0.743961	ns			K00692	88.5	0.79183	0.922194	ns			K11548	84	0.752611	0.950091	ns
K00688	316	0.15728	0.302781	ns			K00693	80.5	0.104833	0.318055	ns			K22803	85	0.821869	0.950091	ns
K00690	324	0.109971	0.29602	ns			K00694	82	0.66534	0.864782	ns			K16466	81.5	0.515346	0.950091	ns
K00691	160.5	0.0233422	0.238099	ns			K00697	96	0.873743	0.959184	ns			K10745	77	0.113436	0.950091	ns
K00692	242.5	0.599558	0.721355	ns			K00698	80.5	0.104833	0.318055	ns			K02736	81.5	0.515346	0.950091	ns
K00693	276	0.15256	0.29602	ns			K00700	86	0.80781	0.924313	ns			K12869	85	0.821869	0.950091	ns
K00694	241	0.792079	0.864747	ns			K00702	89	0.910104	0.970845	ns			K21143	96	0.41612	0.950091	ns
K00697	194	0.179927	0.329686	ns			K00703	94	0.947127	0.986429	ns			K02974	96	0.41612	0.950091	ns
K00698	276	0.15256	0.29602	ns			K00705	70	0.338829	0.668914	ns			K19840	84	0.752611	0.950091	ns
K00700	304	0.254276	0.422763	ns			K00706	80.5	0.104833	0.318055	ns			K15136	80.5	0.447877	0.950091	ns
K00702	203	0.260726	0.430479	ns			K00712	96	0.605822	0.829993	ns			K14573	84	0.752611	0.950091	ns
K00703	203	0.263885	0.432265	ns			K00720	75	0.201115	0.514838	ns			K15561	84	0.752611	0.950091	ns
K00705	251	0.973105	0.990209	ns			K00721	104	0.610535	0.829993	ns			K00249	80.5	0.447877	0.950091	ns
K00706	276	0.15256	0.29602	ns			K00728	72	0.0862392	0.318055	ns			K18442	84	0.752611	0.950091	ns
K00712	265	0.545982	0.682451	ns			K00729	80.5	0.104833	0.318055	ns			K14536	84	0.752611	0.950091	ns
K00720	266.5	0.588551	0.714804	ns			K00737	100	0.426698	0.731641	ns			K15902	86	0.892545	0.960026	ns
K00721	165	0.0469204	0.29602	ns			K00748	105	0.579728	0.823171	ns			K06681	85	0.821869	0.950091	ns
K00728	290	0.128817	0.29602	ns			K00750	80.5	0.104833	0.318055	ns			K10632	84	0.752611	0.950091	ns
K00729	276	0.15256	0.29602	ns			K00756	69	0.309258	0.642806	ns			K09238	84	0.752611	0.950091	ns
K00737	231	0.171636	0.319769	ns			K00757	116	0.295209	0.639075	ns			K10841	84	0.752611	0.950091	ns
K00748	172	0.0672476	0.29602	ns			K00758	105	0.549077	0.805135	ns			K12821	84	0.752611	0.950091	ns
K00750	276	0.15256	0.29602	ns			K00759	88	0.877011	0.959184	ns			K14558	84	0.752611	0.950091	ns
K00756	274	0.641486	0.753027	ns			K00760	132	0.0741651	0.318055	ns			K22381	80.5	0.447877	0.950091	ns
K00757	185	0.12622	0.29602	ns			K00761	61	0.171979	0.463919	ns			K12184	85	0.821869	0.950091	ns
K00758	208	0.277766	0.44983	ns			K00762	111	0.411266	0.731641	ns			K01111	96	0.41612	0.950091	ns
K00759	185	0.12622	0.29602	ns			K00763	88	0.877011	0.959184	ns			K12781	96	0.41612	0.950091	ns
K00760	245	0.866121	0.915862	ns			K00764	104	0.610535	0.829993	ns			K11232	86	0.892545	0.960026	ns
K00761	346	0.0347831	0.292944	ns			K00765	101	0.706805	0.883159	ns			K03237	84	0.752611	0.950091	ns
K00762	137	0.00781124	0.152106	ns			K00766	86	0.80781	0.924313	ns			K14962	84	0.752611	0.950091	ns
K00763	178	0.0908811	0.29602	ns			K00767	90	0.947127	0.986429	ns			K14777	81.5	0.515346	0.950091	ns
K00764	188	0.144238	0.29602	ns			K00768	127	0.120928	0.354686	ns			K02152	87.5	1	1	ns
K00765	249	0.937296	0.966784	ns			K00769	97.5	0.816129	0.932761	ns			K11518	84	0.752611	0.950091	ns
K00766	238	0.744408	0.828897	ns			K00772	73	0.10361	0.318055	ns			K14780	84	0.752611	0.950091	ns
K00767	205	0.283831	0.455405	ns			K00773	84	0.740024	0.895802	ns			K12585	84	0.752611	0.950091	ns
K00768	171	0.06384	0.29602	ns			K00782	106	0.549648	0.805135	ns			K05290	84	0.752611	0.950091	ns
K00769	186	0.111184	0.29602	ns			K00783	86	0.80781	0.924313	ns			K14642	84	0.752611	0.950091	ns
K00772	277	0.279793	0.452087	ns			K00784	98	0.80781	0.924313	ns			K16803	85	0.821869	0.950091	ns
K00773	375	0.00501142	0.126806	ns			K00785	85	0.490903	0.766047	ns			K03035	84	0.752611	0.950091	ns
K00782	195	0.193682	0.347946	ns			K00786	75.5	0.456824	0.754051	ns			K12823	84	0.752611	0.950091	ns
K00783	188	0.144238	0.29602	ns			K00787	80.5	0.104833	0.318055	ns			K15292	84	0.752611	0.950091	ns
K00784	283	0.506671	0.649355	ns			K00788	96	0.877011	0.959184	ns			K11304	84	0.752611	0.950091	ns
K00785	242	0.350529	0.503832	ns			K00789	140	0.0299123	0.318055	ns			K02885	86	0.892545	0.960026	ns
K00786	166.5	0.0377415	0.29602	ns			K00790	124	0.157976	0.438438	ns			K03001	96	0.41612	0.950091	ns
K00787	276	0.15256	0.29602	ns			K00791	116	0.295209	0.639075	ns			K14547	84	0.752611	0.950091	ns
K00788	265	0.795994	0.866812	ns			K00793	112	0.386202	0.713939	ns			K17261	85	0.821869	0.950091	ns
K00789	172	0.0672476	0.29602	ns			K00794	133	0.066791	0.318055	ns			K19114	81.5	0.515346	0.950091	ns
K00790	163	0.0413165	0.29602	ns			K00795	81.5	0.646127	0.851756	ns			K05824	84	0.752611	0.950091	ns
K00791	244	0.84847	0.903441	ns			K00796	106	0.549648	0.805135	ns			K19845	84	0.752611	0.950091	ns
K00793	216	0.410937	0.565093	ns			K00797	114	0.338829	0.668914	ns			K11245	96	0.41612	0.950091	ns
K00794	157	0.0291362	0.26747	ns			K00798	108	0.491791	0.766047	ns			K03357	85	0.821869	0.950091	ns
K00795	202	0.238493	0.404049	ns			K00799	73.5	0.414794	0.731641	ns			K17679	84	0.752611	0.950091	ns
K00796	144	0.0127307	0.181195	ns			K00800	81	0.642009	0.848618	ns			K01694	85	0.821869	0.950091	ns
K00797	155	0.0258173	0.247985	ns			K00803	104	0.311657	0.642806	ns			K11806	84	0.752611	0.950091	ns
K00798	127	0.0043726	0.121638	ns			K00804	80.5	0.104833	0.318055	ns			K11843	84	0.752611	0.950091	ns
K00799	212.5	0.35919	0.513837	ns			K00805	99	0.773706	0.910833	ns			K09510	84	0.752611	0.950091	ns
K00800	155	0.0258173	0.247985	ns			K00806	80	0.610535	0.829993	ns			K15436	84	0.752611	0.950091	ns
K00802	276	0.15256	0.29602	ns			K00809	80.5	0.104833	0.318055	ns			K03023	84	0.752611	0.950091	ns
K00803	263	0.732401	0.820647	ns			K00812	103	0.642009	0.848618	ns			K12811	88.5	1	1	ns
K00804	276	0.15256	0.29602	ns			K00813	74	0.428577	0.733547	ns			K12619	84	0.752611	0.950091	ns
K00805	222	0.492328	0.636816	ns			K00814	80.5	0.104833	0.318055	ns			K11764	96	0.41612	0.950091	ns
K00806	347	0.032807	0.283964	ns			K00817	79	0.579728	0.823171	ns			K19476	85	0.821869	0.950091	ns
K00809	276	0.15256	0.29602	ns			K00819	92	1	1	ns			K22721	81.5	0.515346	0.950091	ns
K00812	158	0.0318746	0.279436	ns			K00820	92	1	1	ns			K11099	81.5	0.515346	0.950091	ns
K00813	189	0.145505	0.29602	ns			K00821	55	0.100119	0.318055	ns			K17783	96	0.41612	0.950091	ns
K00814	276	0.15256	0.29602	ns			K00822	108	0.229789	0.558089	ns			K22193	84	0.752611	0.950091	ns
K00817	271	0.693922	0.789928	ns			K00823	90	0.942684	0.986429	ns			K14830	87.5	1	1	ns
K00819	196	0.199239	0.354908	ns			K00824	85	0.490903	0.766047	ns			K00894	85	0.821869	0.950091	ns
K00820	276	0.612751	0.730662	ns			K00826	108	0.491791	0.766047	ns			K19800	84	0.752611	0.950091	ns
K00821	285	0.478202	0.625341	ns			K00830	92	1	1	ns			K08333	84	0.752611	0.950091	ns
K00822	209	0.0454353	0.29602	ns			K00831	81	0.642009	0.848618	ns			K18584	85	0.821869	0.950091	ns
K00823	194	0.133623	0.29602	ns			K00832	85.5	0.78022	0.915108	ns			K14788	84	0.752611	0.950091	ns
K00824	264	0.581436	0.70822	ns			K00833	112	0.386202	0.713939	ns			K14408	84	0.752611	0.950091	ns
K00826	171	0.06384	0.29602	ns			K00835	93	0.97948	0.99442	ns			K17782	84	0.752611	0.950091	ns
K00830	242	0.662176	0.767741	ns			K00836	83	0.674622	0.864899	ns			K14326	84	0.752611	0.950091	ns
K00831	306	0.235781	0.400721	ns			K00838	80.5	0.104833	0.318055	ns			K12274	86	0.892545	0.960026	ns
K00832	241.5	0.79981	0.870377	ns			K00840	85	0.764045	0.910833	ns			K02608	84	0.752611	0.950091	ns
K00833	179	0.0953893	0.29602	ns			K00841	72.5	0.368108	0.697132	ns			K19327	85	0.821869	0.950091	ns
K00835	247	0.88604	0.930799	ns			K00844	93	0.969099	0.99442	ns			K12867	85	0.821869	0.950091	ns
K00836	167.5	0.0158915	0.205058	ns			K00845	85	0.773706	0.910833	ns			K00411	62	0.0654973	0.950091	ns
K00838	276	0.15256	0.29602	ns			K00847	55	0.100119	0.318055	ns			K14773	85	0.821869	0.950091	ns
K00840	211	0.332702	0.492614	ns			K00848	98	0.80781	0.924313	ns			K15015	84	0.752611	0.950091	ns
K00841	328.5	0.0814373	0.29602	ns			K00849	104	0.610535	0.829993	ns			K02148	84	0.752611	0.950091	ns
K00844	263	0.732401	0.820647	ns			K00850	127	0.120928	0.354686	ns			K14771	85	0.821869	0.950091	ns
K00845	303	0.263885	0.432265	ns			K00851	66	0.255368	0.594206	ns			K08735	84	0.752611	0.950091	ns
K00847	380	0.00339846	0.114939	ns			K00852	116	0.295209	0.639075	ns			K16368	84	0.752611	0.950091	ns
K00848	188	0.144238	0.29602	ns			K00853	95	0.909823	0.970845	ns			K14565	84	0.752611	0.950091	ns
K00849	242	0.813398	0.878027	ns			K00854	102	0.674121	0.864782	ns			K17971	84	0.752611	0.950091	ns
K00850	99	0.00030216	0.0935742	ns			K00855	89	0.909038	0.970845	ns			K14676	86	0.892545	0.960026	ns
K00851	239	0.761491	0.840203	ns			K00857	127	0.120928	0.354686	ns			K21144	96	0.41612	0.950091	ns
K00852	167	0.0515786	0.29602	ns			K00858	77	0.520318	0.785969	ns			K11341	84	0.752611	0.950091	ns
K00853	164	0.0433344	0.29602	ns			K00859	91	0.982362	0.99442	ns			K13339	85	0.821869	0.950091	ns
K00854	163	0.0413165	0.29602	ns			K00860	111	0.411266	0.731641	ns			K12608	84	0.752611	0.950091	ns
K00855	215	0.390008	0.544363	ns			K00861	80.5	0.104833	0.318055	ns			K01456	86	0.892545	0.960026	ns
K00857	164	0.0437082	0.29602	ns			K00863	87	0.781467	0.915725	ns			K03448	85	0.821869	0.950091	ns
K00858	271	0.693922	0.789928	ns			K00864	79	0.579728	0.823171	ns			K12814	85	0.821869	0.950091	ns
K00859	252	0.991033	0.998022	ns			K00865	64	0.219277	0.542849	ns			K13754	77	0.113436	0.950091	ns
K00860	170	0.0605734	0.29602	ns			K00866	80.5	0.104833	0.318055	ns			K11360	85	0.821869	0.950091	ns
K00861	276	0.15256	0.29602	ns			K00867	75	0.456158	0.754051	ns			K12603	84	0.752611	0.950091	ns
K00863	255	0.962674	0.984897	ns			K00868	68	0.295209	0.639075	ns			K14852	87.5	1	1	ns
K00864	314	0.171178	0.319769	ns			K00869	56	0.0286374	0.318055	ns			K20353	84	0.752611	0.950091	ns
K00865	304	0.254276	0.422763	ns			K00872	63	0.202611	0.514838	ns			K17615	85	0.821869	0.950091	ns
K00866	276	0.15256	0.29602	ns			K00873	86	0.80781	0.924313	ns			K00565	84	0.752611	0.950091	ns
K00867	261	0.864691	0.915862	ns			K00874	120	0.219277	0.542849	ns			K19998	84	0.752611	0.950091	ns
K00868	275	0.628657	0.742464	ns			K00876	116	0.295209	0.639075	ns			K07542	84	0.752611	0.950091	ns
K00869	336	0.0192593	0.220214	ns			K00877	80.5	0.104833	0.318055	ns			K17668	96	0.41612	0.950091	ns
K00872	277	0.597023	0.72087	ns			K00878	61	0.171979	0.463919	ns			K17676	85	0.821869	0.950091	ns
K00873	277	0.597023	0.72087	ns			K00879	72	0.367844	0.697132	ns			K08991	84	0.752611	0.950091	ns
K00874	151	0.0201307	0.224974	ns			K00880	78	0.53726	0.803107	ns			K18573	84	0.752611	0.950091	ns
K00876	166	0.0488355	0.29602	ns			K00881	92	1	1	ns			K02847	96	0.41612	0.950091	ns
K00877	276	0.15256	0.29602	ns			K00882	74	0.437239	0.736854	ns			K08852	84	0.752611	0.950091	ns
K00878	308	0.218239	0.378312	ns			K00883	77	0.512556	0.783336	ns			K03515	84	0.752611	0.950091	ns
K00879	235	0.679483	0.780125	ns			K00884	65	0.231095	0.559081	ns			K01477	85	0.821869	0.950091	ns
K00880	180.5	0.0910981	0.29602	ns			K00885	52	0.0742588	0.318055	ns			K14526	84	0.752611	0.950091	ns
K00881	223	0.449413	0.599511	ns			K00886	80	0.417642	0.731641	ns			K14303	84	0.752611	0.950091	ns
K00882	234	0.677372	0.778536	ns			K00887	63	0.171924	0.463919	ns			K03259	84	0.752611	0.950091	ns
K00883	142.5	0.012028	0.177039	ns			K00888	80.5	0.104833	0.318055	ns			K17619	84	0.752611	0.950091	ns
K00884	220	0.456278	0.605544	ns			K00889	80.5	0.104833	0.318055	ns			K03062	85	0.821869	0.950091	ns
K00885	218	0.43006	0.583277	ns			K00891	91	0.982362	0.99442	ns			K20362	85	0.821869	0.950091	ns
K00886	344	0.0122676	0.179162	ns			K00892	82	0.662698	0.864782	ns			K20003	84	0.752611	0.950091	ns
K00887	336.5	0.0484964	0.29602	ns			K00894	80.5	0.104833	0.318055	ns			K11231	85	0.821869	0.950091	ns
K00888	276	0.15256	0.29602	ns			K00895	79	0.529286	0.797194	ns			K05285	84	0.752611	0.950091	ns
K00889	276	0.15256	0.29602	ns			K00897	87	0.768366	0.910833	ns			K02747	77	0.448207	0.950091	ns
K00891	296	0.337966	0.497542	ns			K00899	105	0.496767	0.771235	ns			K12404	84	0.752611	0.950091	ns
K00892	210	0.325458	0.487658	ns			K00900	80.5	0.104833	0.318055	ns			K06127	84	0.752611	0.950091	ns
K00894	276	0.15256	0.29602	ns			K00901	73	0.411266	0.731641	ns			K04711	84	0.752611	0.950091	ns
K00895	280	0.513614	0.654857	ns			K00902	80.5	0.104833	0.318055	ns			K11246	86	0.892545	0.960026	ns
K00897	232	0.430843	0.583808	ns			K00906	90	0.943917	0.986429	ns			K10643	85	0.821869	0.950091	ns
K00899	196.5	0.091817	0.29602	ns			K00912	118	0.255368	0.594206	ns			K09245	84	0.752611	0.950091	ns
K00900	276	0.15256	0.29602	ns			K00915	80.5	0.104833	0.318055	ns			K03255	85	0.821869	0.950091	ns
K00901	217	0.423931	0.57679	ns			K00916	80.5	0.104833	0.318055	ns			K09499	85	0.821869	0.950091	ns
K00902	276	0.15256	0.29602	ns			K00917	53.5	0.0810258	0.318055	ns			K00414	84	0.752611	0.950091	ns
K00906	216	0.377888	0.531708	ns			K00919	106	0.549648	0.805135	ns			K06653	84	0.752611	0.950091	ns
K00912	152	0.0214414	0.228116	ns			K00921	80.5	0.104833	0.318055	ns			K12860	84	0.752611	0.950091	ns
K00915	276	0.15256	0.29602	ns			K00925	115	0.316544	0.642806	ns			K15204	85	0.821869	0.950091	ns
K00916	276	0.15256	0.29602	ns			K00926	77	0.520318	0.785969	ns			K14856	85	0.821869	0.950091	ns
K00917	327	0.0911713	0.29602	ns			K00927	80	0.610535	0.829993	ns			K21594	85	0.821869	0.950091	ns
K00919	291	0.398177	0.552224	ns			K00928	80	0.610535	0.829993	ns			K03138	84	0.752611	0.950091	ns
K00921	276	0.15256	0.29602	ns			K00929	110	0.437239	0.736854	ns			K18725	84	0.752611	0.950091	ns
K00925	212	0.361327	0.515403	ns			K00930	102	0.674121	0.864782	ns			K12188	86	0.892545	0.960026	ns
K00926	287	0.450613	0.599511	ns			K00931	84	0.740024	0.895802	ns			K05609	86	0.892545	0.960026	ns
K00927	346	0.0347831	0.292944	ns			K00932	92.5	1	1	ns			K12193	86	0.892545	0.960026	ns
K00928	317	0.150654	0.29602	ns			K00936	75	0.446073	0.746591	ns			K20047	84	0.752611	0.950091	ns
K00929	144	0.0137527	0.190054	ns			K00937	100	0.740024	0.895802	ns			K08284	84	0.752611	0.950091	ns
K00930	232	0.644733	0.754792	ns			K00938	85	0.748185	0.903398	ns			K16348	80.5	0.447877	0.950091	ns
K00931	352	0.0242816	0.241538	ns			K00939	94	0.947127	0.986429	ns			K14789	84	0.752611	0.950091	ns
K00932	197.5	0.20481	0.363065	ns			K00940	121	0.202611	0.514838	ns			K18749	84	0.752611	0.950091	ns
K00936	337	0.0549741	0.29602	ns			K00941	98	0.80781	0.924313	ns			K14969	84	0.752611	0.950091	ns
K00937	223	0.506671	0.649355	ns			K00942	69	0.316544	0.642806	ns			K13338	85	0.821869	0.950091	ns
K00938	321.5	0.110541	0.29602	ns			K00943	73	0.411266	0.731641	ns			K06110	84	0.752611	0.950091	ns
K00939	267	0.761491	0.840203	ns			K00945	107	0.520318	0.785969	ns			K11570	96	0.41612	0.950091	ns
K00940	240	0.778689	0.853173	ns			K00946	127	0.120928	0.354686	ns			K14644	84	0.752611	0.950091	ns
K00941	179	0.0953893	0.29602	ns			K00948	68	0.295209	0.639075	ns			K20368	81.5	0.515346	0.950091	ns
K00942	233	0.660974	0.767374	ns			K00949	115	0.316544	0.642806	ns			K22073	84	0.752611	0.950091	ns
K00943	335	0.06384	0.29602	ns			K00950	92	1	1	ns			K17867	81.5	0.515346	0.950091	ns
K00945	242	0.813398	0.878027	ns			K00951	90	0.947127	0.986429	ns			K18423	84	0.752611	0.950091	ns
K00946	71	3.76847e-05	0.0935742	ns			K00953	80.5	0.104833	0.318055	ns			K15053	85	0.821869	0.950091	ns
K00948	393	0.00113837	0.0951078	ns			K00954	82	0.674121	0.864782	ns			K12851	84	0.752611	0.950091	ns
K00949	213	0.373371	0.527546	ns			K00956	122	0.186855	0.491519	ns			K01381	96	0.41612	0.950091	ns
K00950	197	0.209821	0.368492	ns			K00957	133	0.066791	0.318055	ns			K22315	89.5	0.936751	0.980901	ns
K00951	143	0.011895	0.175718	ns			K00958	87	0.768366	0.910833	ns			K09140	85	0.821869	0.950091	ns
K00953	276	0.15256	0.29602	ns			K00962	112	0.386202	0.713939	ns			K14850	84	0.752611	0.950091	ns
K00954	182	0.109971	0.29602	ns			K00963	106	0.549648	0.805135	ns			K14640	85	0.821869	0.950091	ns
K00956	231	0.628657	0.742464	ns			K00965	91	0.982362	0.99442	ns			K03850	84	0.752611	0.950091	ns
K00957	91	0.000131069	0.0935742	ns			K00966	80.5	0.104833	0.318055	ns			K09419	85	0.821869	0.950091	ns
K00958	275	0.502358	0.646975	ns			K00967	80.5	0.104833	0.318055	ns			K13886	87.5	1	1	ns
K00962	153	0.022824	0.235408	ns			K00968	92	1	1	ns			K10686	84	0.752611	0.950091	ns
K00963	230	0.612751	0.730662	ns			K00969	126	0.132475	0.379952	ns			K19841	81.5	0.515346	0.950091	ns
K00965	328	0.0908811	0.29602	ns			K00970	74	0.418999	0.731641	ns			K20489	92	0.597746	0.950091	ns
K00966	264.5	0.328065	0.487658	ns			K00971	141	0.0263822	0.318055	ns			K14154	84	0.752611	0.950091	ns
K00967	276	0.15256	0.29602	ns			K00972	108	0.229789	0.558089	ns			K20063	85	0.821869	0.950091	ns
K00968	269	0.576919	0.706822	ns			K00973	85	0.773706	0.910833	ns			K03013	87.5	1	1	ns
K00969	224	0.521226	0.661544	ns			K00974	75	0.464084	0.75427	ns			K09413	84	0.752611	0.950091	ns
K00970	300	0.2852	0.45726	ns			K00975	62	0.186855	0.491519	ns			K01412	84	0.752611	0.950091	ns
K00971	126	0.00339846	0.114939	ns			K00978	97	0.842261	0.943605	ns			K06693	86	0.892545	0.960026	ns
K00972	252	0.986411	0.998022	ns			K00979	121	0.202611	0.514838	ns			K18599	86	0.892545	0.960026	ns
K00973	323	0.115197	0.29602	ns			K00980	114	0.331254	0.663178	ns			K03128	85	0.821869	0.950091	ns
K00974	287	0.450613	0.599511	ns			K00981	113	0.362047	0.690805	ns			K15118	85	0.821869	0.950091	ns
K00975	389	0.00161531	0.0951078	ns			K00982	68	0.288541	0.639075	ns			K15084	85	0.821869	0.950091	ns
K00978	175.5	0.0800555	0.29602	ns			K00983	100	0.672834	0.864782	ns			K10866	84	0.752611	0.950091	ns
K00979	112	0.00104099	0.0951078	ns			K00984	76.5	0.485439	0.766047	ns			K03230	81.5	0.515346	0.950091	ns
K00980	191	0.162108	0.309386	ns			K00986	111.5	0.386981	0.714755	ns			K13337	85	0.821869	0.950091	ns
K00981	174	0.0745019	0.29602	ns			K00989	69	0.316544	0.642806	ns			K14439	84	0.752611	0.950091	ns
K00982	271	0.69107	0.789231	ns			K00990	83	0.701064	0.883159	ns			K14311	85	0.821869	0.950091	ns
K00983	176	0.00589683	0.134372	ns			K00991	97	0.842261	0.943605	ns			K20311	85	0.821869	0.950091	ns
K00984	201	0.217354	0.378312	ns			K00993	80.5	0.104833	0.318055	ns			K15450	84	0.752611	0.950091	ns
K00986	175	0.0748826	0.29602	ns			K00995	84	0.740024	0.895802	ns			K19844	84	0.752611	0.950091	ns
K00988	276	0.15256	0.29602	ns			K00997	58	0.132475	0.379952	ns			K16575	84	0.752611	0.950091	ns
K00989	305	0.244908	0.411661	ns			K00998	74	0.42168	0.731641	ns			K03754	86	0.892545	0.960026	ns
K00990	185.5	0.12611	0.29602	ns			K00999	80.5	0.104833	0.318055	ns			K00452	84	0.752611	0.950091	ns
K00991	301	0.283831	0.455405	ns			K01000	107	0.520318	0.785969	ns			K14833	84	0.752611	0.950091	ns
K00993	276	0.15256	0.29602	ns			K01001	80.5	0.104833	0.318055	ns			K02145	84	0.752611	0.950091	ns
K00995	335	0.06384	0.29602	ns			K01002	100	0.734819	0.895802	ns			K20404	84	0.752611	0.950091	ns
K00997	354	0.0214414	0.228116	ns			K01006	110	0.437239	0.736854	ns			K21507	92	0.597746	0.950091	ns
K00998	244	0.844093	0.901919	ns			K01007	103	0.634288	0.847893	ns			K16569	85	0.821869	0.950091	ns
K00999	276	0.15256	0.29602	ns			K01008	110	0.437239	0.736854	ns			K07942	96	0.41612	0.950091	ns
K01000	308	0.218239	0.378312	ns			K01011	77	0.503102	0.778113	ns			K10356	84	0.752611	0.950091	ns
K01001	276	0.15256	0.29602	ns			K01012	110	0.437239	0.736854	ns			K06672	85	0.821869	0.950091	ns
K01002	257	0.937296	0.966784	ns			K01023	89	0.911983	0.970845	ns			K17424	84	0.752611	0.950091	ns
K01006	281	0.535988	0.674167	ns			K01026	72	0.378493	0.708202	ns			K15075	85	0.821869	0.950091	ns
K01007	235	0.689504	0.78853	ns			K01028	100	0.426698	0.731641	ns			K18015	92	0.597746	0.950091	ns
K01008	238	0.744408	0.828897	ns			K01029	104	0.311657	0.642806	ns			K15156	85	0.821869	0.950091	ns
K01011	212	0.338977	0.498231	ns			K01031	104	0.311657	0.642806	ns			K11380	84	0.752611	0.950091	ns
K01012	194	0.185956	0.33794	ns			K01034	67	0.274813	0.619037	ns			K04708	85	0.821869	0.950091	ns
K01023	196.5	0.203393	0.360952	ns			K01035	69	0.316544	0.642806	ns			K10352	84	0.752611	0.950091	ns
K01026	331	0.0784492	0.29602	ns			K01040	108	0.425249	0.731641	ns			K11309	84	0.752611	0.950091	ns
K01028	231	0.171636	0.319769	ns			K01042	93	0.981955	0.99442	ns			K10027	96	0.41612	0.950091	ns
K01029	230	0.300765	0.472547	ns			K01046	110	0.411805	0.731641	ns			K14802	85	0.821869	0.950091	ns
K01031	232	0.345777	0.503832	ns			K01048	74	0.437239	0.736854	ns			K11541	85	0.821869	0.950091	ns
K01034	263	0.830892	0.890777	ns			K01051	100	0.740024	0.895802	ns			K21156	85	0.821869	0.950091	ns
K01035	302.5	0.265872	0.434731	ns			K01052	80.5	0.104833	0.318055	ns			K21797	85	0.821869	0.950091	ns
K01040	310	0.17594	0.326101	ns			K01054	80.5	0.104833	0.318055	ns			K08334	85	0.821869	0.950091	ns
K01042	188	0.140145	0.29602	ns			K01055	112	0.16933	0.462671	ns			K22645	84	0.752611	0.950091	ns
K01046	229.5	0.589374	0.715373	ns			K01056	127	0.120928	0.354686	ns			K12591	85	0.821869	0.950091	ns
K01048	188	0.14259	0.29602	ns			K01057	105	0.572505	0.823171	ns			K12858	84	0.752611	0.950091	ns
K01051	162	0.0398651	0.29602	ns			K01058	79	0.572156	0.823171	ns			K21768	85	0.821869	0.950091	ns
K01052	276	0.15256	0.29602	ns			K01060	61	0.152602	0.429152	ns			K02540	84	0.752611	0.950091	ns
K01054	276	0.15256	0.29602	ns			K01061	75	0.446073	0.746591	ns			K03200	96	0.41612	0.950091	ns
K01055	209	0.0946098	0.29602	ns			K01066	66	0.255368	0.594206	ns			K15150	96	0.41612	0.950091	ns
K01056	200	0.235781	0.400721	ns			K01067	80.5	0.104833	0.318055	ns			K04561	67.5	0.179517	0.950091	ns
K01057	319	0.136903	0.29602	ns			K01069	100	0.740024	0.895802	ns			K09137	85	0.821869	0.950091	ns
K01058	194	0.183794	0.335528	ns			K01070	74	0.426887	0.731641	ns			K09495	85	0.821869	0.950091	ns
K01060	329	0.0806703	0.29602	ns			K01071	118	0.255368	0.594206	ns			K05727	85	0.821869	0.950091	ns
K01061	232.5	0.638825	0.750725	ns			K01077	99	0.773706	0.910833	ns			K03033	84	0.752611	0.950091	ns
K01066	298	0.315579	0.486893	ns			K01078	80.5	0.104833	0.318055	ns			K12856	85	0.821869	0.950091	ns
K01067	276	0.15256	0.29602	ns			K01079	83	0.706805	0.883159	ns			K01663	85	0.821869	0.950091	ns
K01069	167	0.0515786	0.29602	ns			K01081	111	0.380846	0.711914	ns			K10625	85	0.821869	0.950091	ns
K01070	226.5	0.551181	0.685217	ns			K01082	89	0.911983	0.970845	ns			K11092	85	0.821869	0.950091	ns
K01071	163	0.0413165	0.29602	ns			K01085	75	0.448693	0.748412	ns			K07976	96	0.41612	0.950091	ns
K01077	172	0.0672476	0.29602	ns			K01087	73	0.395645	0.721938	ns			K18891	88.5	1	1	ns
K01078	276	0.15256	0.29602	ns			K01089	138	0.0381273	0.318055	ns			K03262	86	0.892545	0.960026	ns
K01079	318	0.144238	0.29602	ns			K01091	107	0.520318	0.785969	ns			K00671	85	0.821869	0.950091	ns
K01081	176	0.0563827	0.29602	ns			K01092	127	0.120928	0.354686	ns			K15176	84	0.752611	0.950091	ns
K01082	144.5	0.0140863	0.193415	ns			K01093	71	0.311303	0.642806	ns			K06646	84	0.752611	0.950091	ns
K01085	248	0.916346	0.95313	ns			K01094	80.5	0.104833	0.318055	ns			K02732	84	0.752611	0.950091	ns
K01087	232	0.633891	0.747547	ns			K01095	82	0.667983	0.864782	ns			K19786	84	0.752611	0.950091	ns
K01089	136	0.0072662	0.147761	ns			K01096	75	0.446073	0.746591	ns			K09291	96	0.41612	0.950091	ns
K01091	261	0.866121	0.915862	ns			K01098	80.5	0.104833	0.318055	ns			K20307	85	0.821869	0.950091	ns
K01092	145	0.0136167	0.189396	ns			K01101	78	0.295585	0.639075	ns			K18168	84	0.752611	0.950091	ns
K01093	257	0.929521	0.96387	ns			K01102	80.5	0.104833	0.318055	ns			K14017	84	0.752611	0.950091	ns
K01094	276	0.15256	0.29602	ns			K01104	80	0.610535	0.829993	ns			K10661	84	0.752611	0.950091	ns
K01095	221	0.474407	0.623424	ns			K01114	100	0.426698	0.731641	ns			K10685	84	0.752611	0.950091	ns
K01096	230	0.595269	0.720376	ns			K01115	80.5	0.104833	0.318055	ns			K14951	85	0.821869	0.950091	ns
K01098	276	0.15256	0.29602	ns			K01118	71	0.354529	0.687271	ns			K12795	84	0.752611	0.950091	ns
K01101	286.5	0.234925	0.400359	ns			K01119	77	0.520318	0.785969	ns			K22503	80.5	0.447877	0.950091	ns
K01102	276	0.15256	0.29602	ns			K01120	80.5	0.104833	0.318055	ns			K09549	86	0.892545	0.960026	ns
K01104	414	0.000145975	0.0935742	ns			K01126	121	0.202611	0.514838	ns			K04508	85	0.821869	0.950091	ns
K01111	276	0.15256	0.29602	ns			K01129	49	0.0537795	0.318055	ns			K08658	88.5	1	1	ns
K01114	231	0.171636	0.319769	ns			K01130	128.5	0.102896	0.318055	ns			K00729	84	0.752611	0.950091	ns
K01115	276	0.15256	0.29602	ns			K01138	71	0.343792	0.673374	ns			K17974	85	0.821869	0.950091	ns
K01118	194	0.184025	0.335839	ns			K01139	93.5	0.963683	0.99442	ns			K15177	80.5	0.447877	0.950091	ns
K01119	193	0.178456	0.327739	ns			K01141	90.5	0.963378	0.99442	ns			K09613	84	0.752611	0.950091	ns
K01120	276	0.15256	0.29602	ns			K01142	88	0.877011	0.959184	ns			K08330	84	0.752611	0.950091	ns
K01126	107	0.000657773	0.0951078	ns			K01146	83	0.697677	0.883159	ns			K11906	86	0.892545	0.960026	ns
K01129	351	0.0258173	0.247985	ns			K01147	69	0.308768	0.642806	ns			K15505	84	0.752611	0.950091	ns
K01130	180	0.098389	0.29602	ns			K01150	75	0.45081	0.74958	ns			K11359	84	0.752611	0.950091	ns
K01138	236	0.700134	0.795449	ns			K01151	91	0.982362	0.99442	ns			K17815	80.5	0.447877	0.950091	ns
K01139	189	0.144449	0.29602	ns			K01153	108	0.491791	0.766047	ns			K06174	84	0.752611	0.950091	ns
K01141	281	0.52936	0.670279	ns			K01154	86	0.80781	0.924313	ns			K10839	84	0.752611	0.950091	ns
K01142	262	0.84847	0.903441	ns			K01155	106	0.53726	0.803107	ns			K20048	84	0.752611	0.950091	ns
K01146	214	0.374769	0.529078	ns			K01156	121	0.202611	0.514838	ns			K14807	85	0.821869	0.950091	ns
K01147	205	0.278172	0.450374	ns			K01159	116	0.295209	0.639075	ns			K15732	85	0.821869	0.950091	ns
K01150	211.5	0.340835	0.500619	ns			K01160	77	0.473897	0.76238	ns			K20520	85	0.821869	0.950091	ns
K01151	218	0.437157	0.588062	ns			K01163	96	0.877011	0.959184	ns			K02141	84	0.752611	0.950091	ns
K01153	227	0.566119	0.697045	ns			K01164	80.5	0.104833	0.318055	ns			K01724	86	0.892545	0.960026	ns
K01154	249	0.937296	0.966784	ns			K01166	80.5	0.104833	0.318055	ns			K02153	77	0.113436	0.950091	ns
K01155	180	0.0934643	0.29602	ns			K01169	82	0.655934	0.861999	ns			K11273	85	0.821869	0.950091	ns
K01156	263	0.830892	0.890777	ns			K01173	130	0.0903396	0.318055	ns			K10295	85	0.821869	0.950091	ns
K01159	203	0.263885	0.432265	ns			K01174	88	0.818818	0.935161	ns			K18178	84	0.752611	0.950091	ns
K01160	223	0.43386	0.586573	ns			K01175	63	0.177005	0.474854	ns			K00921	84	0.752611	0.950091	ns
K01163	235	0.693922	0.789928	ns			K01176	109	0.464084	0.75427	ns			K21849	84	0.752611	0.950091	ns
K01164	276	0.15256	0.29602	ns			K01179	141	0.0276665	0.318055	ns			K01178	96	0.41612	0.950091	ns
K01166	276	0.15256	0.29602	ns			K01180	80.5	0.104833	0.318055	ns			K21842	84	0.752611	0.950091	ns
K01169	230	0.595269	0.720376	ns			K01181	93	0.976595	0.99442	ns			K13093	84	0.752611	0.950091	ns
K01173	139	0.00993868	0.164001	ns			K01182	57	0.120928	0.354686	ns			K10601	85	0.821869	0.950091	ns
K01174	315	0.088783	0.29602	ns			K01183	91	0.982362	0.99442	ns			K06673	100	0.300364	0.950091	ns
K01175	250	0.950862	0.978421	ns			K01185	97	0.838454	0.943605	ns			K01230	96	0.41612	0.950091	ns
K01176	112	0.00104099	0.0951078	ns			K01186	87	0.842261	0.943605	ns			K17919	85	0.821869	0.950091	ns
K01178	276	0.15256	0.29602	ns			K01187	94	0.947127	0.986429	ns			K06699	85	0.821869	0.950091	ns
K01179	147	0.0155911	0.201812	ns			K01190	101	0.706805	0.883159	ns			K15172	85	0.821869	0.950091	ns
K01180	276	0.15256	0.29602	ns			K01191	74	0.437239	0.736854	ns			K14961	84	0.752611	0.950091	ns
K01181	201.5	0.0664106	0.29602	ns			K01192	123	0.171979	0.463919	ns			K07055	84	0.752611	0.950091	ns
K01182	340	0.0488355	0.29602	ns			K01193	60	0.157976	0.438438	ns			K08331	84	0.752611	0.950091	ns
K01183	180	0.0996843	0.29602	ns			K01194	96	0.87401	0.959184	ns			K17672	84	0.752611	0.950091	ns
K01185	196	0.196262	0.351303	ns			K01195	82	0.674121	0.864782	ns			K03963	77	0.113436	0.950091	ns
K01186	222	0.492328	0.636816	ns			K01196	80.5	0.104833	0.318055	ns			K11131	84	0.752611	0.950091	ns
K01187	171	0.06384	0.29602	ns			K01197	101	0.698741	0.883159	ns			K05756	80.5	0.447877	0.950091	ns
K01190	118	0.00175964	0.0951078	ns			K01198	84	0.740024	0.895802	ns			K06649	84	0.752611	0.950091	ns
K01191	298	0.315579	0.486893	ns			K01200	82	0.674121	0.864782	ns			K14001	84	0.752611	0.950091	ns
K01192	195	0.193682	0.347946	ns			K01201	113	0.362047	0.690805	ns			K02320	84	0.752611	0.950091	ns
K01193	363	0.011895	0.175718	ns			K01205	104	0.60361	0.829993	ns			K15196	84	0.752611	0.950091	ns
K01194	177	0.0835111	0.29602	ns			K01206	110	0.437239	0.736854	ns			K05310	84	0.752611	0.950091	ns
K01195	255	0.973105	0.990209	ns			K01207	102	0.674121	0.864782	ns			K14679	84	0.752611	0.950091	ns
K01196	276	0.15256	0.29602	ns			K01208	72	0.375977	0.706765	ns			K14541	84	0.752611	0.950091	ns
K01197	223	0.4989	0.642987	ns			K01209	84	0.740024	0.895802	ns			K04646	84	0.752611	0.950091	ns
K01198	211	0.349525	0.503832	ns			K01210	80.5	0.104833	0.318055	ns			K07168	96	0.41612	0.950091	ns
K01200	183	0.115197	0.29602	ns			K01214	56	0.110156	0.330415	ns			K14293	86	0.892545	0.960026	ns
K01201	316.5	0.15257	0.29602	ns			K01215	88	0.860179	0.957595	ns			K18718	85	0.821869	0.950091	ns
K01205	212	0.357632	0.512064	ns			K01218	139	0.0357781	0.318055	ns			K20224	84	0.752611	0.950091	ns
K01206	158	0.0309259	0.274868	ns			K01220	61.5	0.171953	0.463919	ns			K18696	84	0.752611	0.950091	ns
K01207	254	0.991033	0.998022	ns			K01222	94	0.943354	0.986429	ns			K12385	84	0.752611	0.950091	ns
K01208	196	0.19114	0.345406	ns			K01223	45	0.0338159	0.318055	ns			K20297	84	0.752611	0.950091	ns
K01209	166	0.0488355	0.29602	ns			K01224	30	0.00549174	0.318055	ns			K02542	85	0.821869	0.950091	ns
K01210	276	0.15256	0.29602	ns			K01226	79	0.567822	0.823171	ns			K10751	84	0.752611	0.950091	ns
K01214	373	0.00582592	0.133705	ns			K01227	47	0.0444577	0.318055	ns			K20040	84	0.752611	0.950091	ns
K01215	240	0.744637	0.829009	ns			K01228	80.5	0.104833	0.318055	ns			K17772	81.5	0.515346	0.950091	ns
K01218	127	0.0043726	0.121638	ns			K01232	84	0.65988	0.864782	ns			K17757	84	0.752611	0.950091	ns
K01220	325.5	0.0988534	0.29602	ns			K01235	111	0.380846	0.711914	ns			K08497	84	0.752611	0.950091	ns
K01222	287	0.436407	0.588062	ns			K01238	80.5	0.104833	0.318055	ns			K02604	80.5	0.447877	0.950091	ns
K01223	364	0.0111073	0.171989	ns			K01239	87	0.838953	0.943605	ns			K20293	84	0.752611	0.950091	ns
K01224	288	0.433119	0.585941	ns			K01240	80.5	0.104833	0.318055	ns			K11370	85	0.821869	0.950091	ns
K01226	234	0.670701	0.775585	ns			K01241	102	0.667699	0.864782	ns			K12666	80.5	0.447877	0.950091	ns
K01227	375	0.00574593	0.133705	ns			K01243	63	0.202611	0.514838	ns			K12572	84	0.752611	0.950091	ns
K01228	276	0.15256	0.29602	ns			K01246	73	0.411266	0.731641	ns			K15192	84	0.752611	0.950091	ns
K01230	276	0.15256	0.29602	ns			K01247	66	0.249176	0.590317	ns			K11482	84	0.752611	0.950091	ns
K01232	297	0.228686	0.391982	ns			K01250	93.5	0.963988	0.99442	ns			K09647	84	0.752611	0.950091	ns
K01235	321	0.116842	0.29602	ns			K01251	116	0.295209	0.639075	ns			K02893	84	0.752611	0.950091	ns
K01238	276	0.15256	0.29602	ns			K01252	73	0.399598	0.726645	ns			K11324	85	0.821869	0.950091	ns
K01239	376	0.00538103	0.131076	ns			K01255	77	0.520318	0.785969	ns			K06652	85	0.821869	0.950091	ns
K01240	276	0.15256	0.29602	ns			K01256	56	0.110156	0.330415	ns			K14766	85	0.821869	0.950091	ns
K01241	168	0.0543585	0.29602	ns			K01258	104	0.610535	0.829993	ns			K14674	85	0.821869	0.950091	ns
K01243	397	0.000792279	0.0951078	ns			K01259	61	0.0735094	0.318055	ns			K19697	92	0.597746	0.950091	ns
K01246	188	0.144238	0.29602	ns			K01261	88.5	0.79183	0.922194	ns			K18158	84	0.752611	0.950091	ns
K01247	269	0.72415	0.814527	ns			K01262	123	0.171979	0.463919	ns			K15146	87.5	1	1	ns
K01250	198	0.218239	0.378312	ns			K01264	80.5	0.104833	0.318055	ns			K18914	85	0.821869	0.950091	ns
K01251	198	0.218239	0.378312	ns			K01265	125	0.144812	0.408509	ns			K15423	84	0.752611	0.950091	ns
K01252	229	0.587979	0.714515	ns			K01266	84	0.711067	0.887436	ns			K14376	86	0.892545	0.960026	ns
K01255	156	0.0284388	0.266396	ns			K01267	114	0.338829	0.668914	ns			K07766	85	0.821869	0.950091	ns
K01256	307	0.226891	0.38932	ns			K01268	80.5	0.104833	0.318055	ns			K09494	88.5	1	1	ns
K01258	217	0.423931	0.57679	ns			K01270	131	0.0821542	0.318055	ns			K20372	86	0.892545	0.960026	ns
K01259	249.5	0.914012	0.951165	ns			K01271	106	0.541408	0.805135	ns			K14569	84	0.752611	0.950091	ns
K01261	242.5	0.599558	0.721355	ns			K01273	82	0.674121	0.864782	ns			K11378	84	0.752611	0.950091	ns
K01262	219	0.450613	0.599511	ns			K01274	81	0.459276	0.75427	ns			K17799	84	0.752611	0.950091	ns
K01264	276	0.15256	0.29602	ns			K01277	122	0.186855	0.491519	ns			K12819	84	0.752611	0.950091	ns
K01265	188	0.144238	0.29602	ns			K01278	80	0.610535	0.829993	ns			K02139	96	0.41612	0.950091	ns
K01266	257	0.931971	0.965788	ns			K01281	39	0.0177375	0.318055	ns			K19838	84	0.752611	0.950091	ns
K01267	255	0.973105	0.990209	ns			K01282	80.5	0.104833	0.318055	ns			K03107	85	0.821869	0.950091	ns
K01268	276	0.15256	0.29602	ns			K01284	109	0.464084	0.75427	ns			K14545	87.5	1	1	ns
K01270	162	0.0390342	0.29602	ns			K01286	36.5	0.0105338	0.318055	ns			K07575	80.5	0.447877	0.950091	ns
K01271	202	0.250215	0.41861	ns			K01293	80.5	0.104833	0.318055	ns			K11662	84	0.752611	0.950091	ns
K01273	220.5	0.467466	0.616318	ns			K01295	54	0.0901446	0.318055	ns			K05528	85	0.821869	0.950091	ns
K01274	242	0.662176	0.767741	ns			K01297	101	0.706805	0.883159	ns			K15340	84	0.752611	0.950091	ns
K01277	176	0.0823689	0.29602	ns			K01299	68	0.295209	0.639075	ns			K22483	74	0.284044	0.950091	ns
K01278	292	0.385655	0.538977	ns			K01304	65	0.236854	0.566025	ns			K14301	84	0.752611	0.950091	ns
K01281	375	0.0057958	0.133705	ns			K01305	92	1	1	ns			K17213	104	0.218702	0.950091	ns
K01282	276	0.15256	0.29602	ns			K01308	103	0.63535	0.847893	ns			K14774	84	0.752611	0.950091	ns
K01284	111	0.00131223	0.0951078	ns			K01309	80.5	0.104833	0.318055	ns			K07748	84	0.752611	0.950091	ns
K01286	352.5	0.0224694	0.235408	ns			K01322	117.5	0.224377	0.552675	ns			K12621	87.5	1	1	ns
K01293	276	0.15256	0.29602	ns			K01336	80.5	0.104833	0.318055	ns			K02866	84	0.752611	0.950091	ns
K01295	141	0.010389	0.167318	ns			K01338	101	0.706805	0.883159	ns			K02180	84	0.752611	0.950091	ns
K01297	213	0.373371	0.527546	ns			K01354	72	0.378637	0.708202	ns			K07561	84	0.752611	0.950091	ns
K01299	220.5	0.467466	0.616318	ns			K01355	95.5	0.832544	0.943605	ns			K14455	84	0.752611	0.950091	ns
K01304	280	0.550954	0.6852	ns			K01356	89	0.911983	0.970845	ns			K19525	84	0.752611	0.950091	ns
K01305	240	0.778689	0.853173	ns			K01358	98	0.80781	0.924313	ns			K16948	85	0.821869	0.950091	ns
K01308	297	0.323139	0.487658	ns			K01361	68	0.124046	0.360335	ns			K15216	84	0.752611	0.950091	ns
K01309	276	0.15256	0.29602	ns			K01372	100	0.740024	0.895802	ns			K03263	84	0.752611	0.950091	ns
K01322	166.5	0.0250295	0.247446	ns			K01405	80.5	0.104833	0.318055	ns			K17301	85	0.821869	0.950091	ns
K01336	287.5	0.0742411	0.29602	ns			K01407	72	0.372839	0.702322	ns			K12161	77	0.113436	0.950091	ns
K01338	171	0.06384	0.29602	ns			K01408	80.5	0.104833	0.318055	ns			K08167	81.5	0.515346	0.950091	ns
K01354	376	0.00540542	0.131076	ns			K01409	100	0.740024	0.895802	ns			K20178	84	0.752611	0.950091	ns
K01355	209	0.0454353	0.29602	ns			K01410	80.5	0.104833	0.318055	ns			K07555	86	0.892545	0.960026	ns
K01356	339	0.0515786	0.29602	ns			K01412	80.5	0.104833	0.318055	ns			K14557	86	0.892545	0.960026	ns
K01358	178	0.0908811	0.29602	ns			K01414	87	0.838113	0.943605	ns			K17413	85	0.821869	0.950091	ns
K01361	291	0.222961	0.385561	ns			K01419	76	0.483912	0.766047	ns			K14546	85	0.821869	0.950091	ns
K01372	266	0.778689	0.853173	ns			K01420	82	0.674121	0.864782	ns			K11839	85	0.821869	0.950091	ns
K01381	276	0.15256	0.29602	ns			K01421	68	0.295209	0.639075	ns			K05533	84	0.752611	0.950091	ns
K01405	276	0.15256	0.29602	ns			K01423	73	0.392917	0.721314	ns			K20290	84	0.752611	0.950091	ns
K01407	239.5	0.764405	0.843129	ns			K01424	121	0.202611	0.514838	ns			K11269	84	0.752611	0.950091	ns
K01408	276	0.15256	0.29602	ns			K01425	134	0.0600089	0.318055	ns			K11227	85	0.821869	0.950091	ns
K01409	278	0.581477	0.70822	ns			K01426	79.5	0.586677	0.829993	ns			K14401	84	0.752611	0.950091	ns
K01410	276	0.15256	0.29602	ns			K01428	80	0.602915	0.829993	ns			K12879	84	0.752611	0.950091	ns
K01412	276	0.15256	0.29602	ns			K01429	48	0.044553	0.318055	ns			K17496	85	0.821869	0.950091	ns
K01414	205	0.277291	0.449513	ns			K01430	65	0.225867	0.555482	ns			K14298	80.5	0.447877	0.950091	ns
K01419	191.5	0.164863	0.31227	ns			K01433	125	0.144812	0.408509	ns			K11552	84	0.752611	0.950091	ns
K01420	238	0.744408	0.828897	ns			K01436	73	0.225982	0.55555	ns			K06668	85	0.821869	0.950091	ns
K01421	387	0.00191543	0.0951078	ns			K01438	114	0.338829	0.668914	ns			K15275	85	0.821869	0.950091	ns
K01423	238.5	0.742504	0.828897	ns			K01439	59	0.144812	0.408509	ns			K00223	84	0.752611	0.950091	ns
K01424	281	0.535988	0.674167	ns			K01440	80.5	0.104833	0.318055	ns			K09272	84	0.752611	0.950091	ns
K01425	145	0.0136167	0.189396	ns			K01442	64	0.219277	0.542849	ns			K20302	84	0.752611	0.950091	ns
K01426	289.5	0.413156	0.567174	ns			K01443	123	0.171979	0.463919	ns			K14819	84	0.752611	0.950091	ns
K01428	294	0.356456	0.510824	ns			K01447	119.5	0.154211	0.432909	ns			K14841	84	0.752611	0.950091	ns
K01429	295	0.327185	0.487658	ns			K01448	99	0.773706	0.910833	ns			K04713	84	0.752611	0.950091	ns
K01430	280	0.539798	0.677656	ns			K01449	105	0.579728	0.823171	ns			K21155	84	0.752611	0.950091	ns
K01433	152	0.0214414	0.228116	ns			K01452	80.5	0.104833	0.318055	ns			K14297	85	0.821869	0.950091	ns
K01436	288	0.262204	0.431478	ns			K01456	80.5	0.104833	0.318055	ns			K11376	84	0.752611	0.950091	ns
K01438	125	0.00379059	0.119992	ns			K01457	82	0.638924	0.848618	ns			K11567	84	0.752611	0.950091	ns
K01439	349	0.0291362	0.26747	ns			K01458	104	0.311657	0.642806	ns			K14394	85	0.821869	0.950091	ns
K01440	276	0.15256	0.29602	ns			K01460	89	0.908614	0.970845	ns			K19306	80.5	0.447877	0.950091	ns
K01442	209	0.326651	0.487658	ns			K01462	101	0.706805	0.883159	ns			K01067	84	0.752611	0.950091	ns
K01443	170	0.0605734	0.29602	ns			K01464	67	0.274813	0.619037	ns			K12863	71	0.137296	0.950091	ns
K01447	241.5	0.78103	0.8553	ns			K01465	87	0.842261	0.943605	ns			K10875	85	0.821869	0.950091	ns
K01448	279	0.566119	0.697045	ns			K01466	53	0.0818897	0.318055	ns			K03064	84	0.752611	0.950091	ns
K01449	283	0.506671	0.649355	ns			K01467	68	0.287761	0.639075	ns			K15440	84	0.752611	0.950091	ns
K01452	276	0.15256	0.29602	ns			K01468	118	0.255368	0.594206	ns			K14812	84	0.752611	0.950091	ns
K01456	276	0.15256	0.29602	ns			K01469	80.5	0.104833	0.318055	ns			K03065	84	0.752611	0.950091	ns
K01457	199.5	0.151467	0.29602	ns			K01470	100	0.740024	0.895802	ns			K02212	84	0.752611	0.950091	ns
K01458	220	0.0879394	0.29602	ns			K01476	58	0.116161	0.346626	ns			K16961	92	0.597746	0.950091	ns
K01460	220	0.445653	0.59724	ns			K01477	85	0.490903	0.766047	ns			K12590	85	0.821869	0.950091	ns
K01462	311	0.193682	0.347946	ns			K01478	76	0.491791	0.766047	ns			K09831	85	0.821869	0.950091	ns
K01464	319	0.136941	0.29602	ns			K01479	64	0.213503	0.538365	ns			K09175	84	0.752611	0.950091	ns
K01465	278	0.581477	0.70822	ns			K01480	93	0.982362	0.99442	ns			K10088	84	0.752611	0.950091	ns
K01466	197	0.205128	0.363428	ns			K01482	76	0.483205	0.766047	ns			K02607	84	0.752611	0.950091	ns
K01467	253	1	1	ns			K01483	79.5	0.581649	0.824435	ns			K06100	84	0.752611	0.950091	ns
K01468	157	0.0291362	0.26747	ns			K01484	75.5	0.448502	0.748412	ns			K11135	84	0.752611	0.950091	ns
K01469	276	0.15256	0.29602	ns			K01485	109.5	0.408702	0.731641	ns			K13239	84	0.752611	0.950091	ns
K01470	217	0.423931	0.57679	ns			K01486	111	0.411266	0.731641	ns			K19983	84	0.752611	0.950091	ns
K01476	178.5	0.0538233	0.29602	ns			K01487	95	0.911983	0.970845	ns			K15447	84	0.752611	0.950091	ns
K01477	265	0.545982	0.682451	ns			K01488	94	0.947127	0.986429	ns			K04728	85	0.821869	0.950091	ns
K01478	317	0.150654	0.29602	ns			K01489	95	0.911983	0.970845	ns			K09554	84	0.752611	0.950091	ns
K01479	294	0.356902	0.511246	ns			K01490	80.5	0.104833	0.318055	ns			K02993	96	0.41612	0.950091	ns
K01480	154	0.0242816	0.241538	ns			K01491	119	0.236854	0.566025	ns			K15198	85	0.821869	0.950091	ns
K01482	377	0.00503028	0.126806	ns			K01493	93	0.982362	0.99442	ns			K11663	85	0.821869	0.950091	ns
K01483	229.5	0.595946	0.72087	ns			K01494	65	0.236854	0.566025	ns			K19705	84	0.752611	0.950091	ns
K01484	223	0.471831	0.621212	ns			K01495	99	0.773706	0.910833	ns			K00679	85	0.821869	0.950091	ns
K01485	205	0.236117	0.401187	ns			K01496	69	0.316544	0.642806	ns			K04460	85	0.821869	0.950091	ns
K01486	132	0.00540516	0.131076	ns			K01497	73	0.400947	0.728056	ns			K07151	84	0.752611	0.950091	ns
K01487	253	1	1	ns			K01505	104	0.311657	0.642806	ns			K11375	85	0.821869	0.950091	ns
K01488	215	0.398177	0.552224	ns			K01507	89	0.911983	0.970845	ns			K02943	96	0.41612	0.950091	ns
K01489	184	0.120612	0.29602	ns			K01512	85	0.773706	0.910833	ns			K03869	85	0.821869	0.950091	ns
K01490	276	0.15256	0.29602	ns			K01514	80.5	0.104833	0.318055	ns			K02350	81.5	0.515346	0.950091	ns
K01491	214	0.385655	0.538977	ns			K01515	74	0.437239	0.736854	ns			K22725	84	0.752611	0.950091	ns
K01493	305	0.244908	0.411661	ns			K01519	80.5	0.104833	0.318055	ns			K15454	96	0.41612	0.950091	ns
K01494	357	0.0177135	0.211364	ns			K01520	66	0.255368	0.594206	ns			K15160	84	0.752611	0.950091	ns
K01495	224	0.521226	0.661544	ns			K01521	95	0.909959	0.970845	ns			K21416	81.5	0.515346	0.950091	ns
K01496	367	0.00900958	0.157325	ns			K01523	66	0.255368	0.594206	ns			K21864	85	0.821869	0.950091	ns
K01497	204	0.267302	0.436624	ns			K01524	88	0.877011	0.959184	ns			K10877	85	0.821869	0.950091	ns
K01505	220	0.0879394	0.29602	ns			K01525	83	0.69956	0.883159	ns			K03350	85	0.821869	0.950091	ns
K01507	189	0.150654	0.29602	ns			K01526	80.5	0.104833	0.318055	ns			K19940	84	0.752611	0.950091	ns
K01512	264	0.813398	0.878027	ns			K01527	80.5	0.104833	0.318055	ns			K14963	84	0.752611	0.950091	ns
K01514	276	0.15256	0.29602	ns			K01530	80.5	0.104833	0.318055	ns			K02365	84	0.752611	0.950091	ns
K01515	378	0.00397788	0.121328	ns			K01531	87	0.842261	0.943605	ns			K22009	85	0.821869	0.950091	ns
K01519	276	0.15256	0.29602	ns			K01533	110	0.437239	0.736854	ns			K02328	85	0.821869	0.950091	ns
K01520	348	0.0309259	0.274868	ns			K01534	110	0.437239	0.736854	ns			K12834	80.5	0.447877	0.950091	ns
K01521	192	0.166431	0.314277	ns			K01536	80.5	0.104833	0.318055	ns			K03238	84	0.752611	0.950091	ns
K01523	363	0.011895	0.175718	ns			K01537	97	0.842261	0.943605	ns			K13179	86	0.892545	0.960026	ns
K01524	246	0.883838	0.928636	ns			K01545	88.5	0.79183	0.922194	ns			K15448	76	0.361469	0.950091	ns
K01525	188	0.138233	0.29602	ns			K01546	136	0.0480793	0.318055	ns			K01115	84	0.752611	0.950091	ns
K01526	276	0.15256	0.29602	ns			K01547	110	0.437239	0.736854	ns			K03538	84	0.752611	0.950091	ns
K01530	276	0.15256	0.29602	ns			K01548	131	0.0821542	0.318055	ns			K21544	85	0.821869	0.950091	ns
K01531	199	0.226891	0.38932	ns			K01549	80.5	0.104833	0.318055	ns			K01264	84	0.752611	0.950091	ns
K01533	195	0.193682	0.347946	ns			K01551	104	0.6035	0.829993	ns			K02969	84	0.752611	0.950091	ns
K01534	217	0.423931	0.57679	ns			K01556	69	0.0170994	0.318055	ns			K00293	84	0.752611	0.950091	ns
K01535	276	0.15256	0.29602	ns			K01560	107	0.520318	0.785969	ns			K15414	84	0.752611	0.950091	ns
K01536	276	0.15256	0.29602	ns			K01567	98	0.80781	0.924313	ns			K03504	85	0.821869	0.950091	ns
K01537	256	0.955189	0.978487	ns			K01568	80.5	0.104833	0.318055	ns			K11126	85	0.821869	0.950091	ns
K01545	231	0.171636	0.319769	ns			K01571	105	0.579728	0.823171	ns			K20360	84	0.752611	0.950091	ns
K01546	134	0.00627526	0.136694	ns			K01572	127	0.120928	0.354686	ns			K20367	84	0.752611	0.950091	ns
K01547	159	0.032807	0.283964	ns			K01573	115	0.316544	0.642806	ns			K07901	85	0.821869	0.950091	ns
K01548	157	0.0291362	0.26747	ns			K01574	96	0.605822	0.829993	ns			K14822	84	0.752611	0.950091	ns
K01549	264.5	0.328065	0.487658	ns			K01575	90	0.935004	0.986429	ns			K17302	84	0.752611	0.950091	ns
K01551	222	0.48855	0.635657	ns			K01576	96	0.605822	0.829993	ns			K14310	84	0.752611	0.950091	ns
K01556	276	0.15256	0.29602	ns			K01577	88	0.872918	0.959184	ns			K03679	85	0.821869	0.950091	ns
K01560	272	0.677372	0.778536	ns			K01579	142	0.0232043	0.318055	ns			K10794	92	0.597746	0.950091	ns
K01567	264	0.813398	0.878027	ns			K01580	77	0.520318	0.785969	ns			K11644	84	0.752611	0.950091	ns
K01568	287.5	0.0742411	0.29602	ns			K01581	69	0.309551	0.642806	ns			K02925	88.5	1	1	ns
K01571	206	0.294169	0.466682	ns			K01582	78	0.539927	0.804632	ns			K06664	84	0.752611	0.950091	ns
K01572	189	0.150654	0.29602	ns			K01584	73	0.395645	0.721938	ns			K14838	84	0.752611	0.950091	ns
K01573	160	0.0356795	0.29602	ns			K01585	117	0.274813	0.619037	ns			K11557	85	0.821869	0.950091	ns
K01574	242	0.350529	0.503832	ns			K01586	93	0.982362	0.99442	ns			K11664	84	0.752611	0.950091	ns
K01575	228	0.474779	0.623446	ns			K01588	75	0.464084	0.75427	ns			K12763	84	0.752611	0.950091	ns
K01576	242	0.350529	0.503832	ns			K01589	103	0.642009	0.848618	ns			K03002	84	0.752611	0.950091	ns
K01577	206	0.277747	0.44983	ns			K01590	100.5	0.717954	0.892524	ns			K02727	84	0.752611	0.950091	ns
K01579	132	0.00540516	0.131076	ns			K01591	100	0.740024	0.895802	ns			K08955	84	0.752611	0.950091	ns
K01580	309	0.209821	0.368492	ns			K01595	65	0.236854	0.566025	ns			K05864	85	0.821869	0.950091	ns
K01581	181	0.103119	0.29602	ns			K01596	91	0.98088	0.99442	ns			K10771	84	0.752611	0.950091	ns
K01582	207	0.298023	0.471351	ns			K01597	81.5	0.573424	0.823171	ns			K03028	84	0.752611	0.950091	ns
K01584	223	0.493125	0.637205	ns			K01598	62.5	0.158727	0.440331	ns			K18182	86	0.892545	0.960026	ns
K01585	127	0.00367805	0.119369	ns			K01599	91	0.982362	0.99442	ns			K01052	84	0.752611	0.950091	ns
K01586	315	0.164121	0.311195	ns			K01601	78	0.295585	0.639075	ns			K15201	85	0.821869	0.950091	ns
K01588	392	0.00124388	0.0951078	ns			K01607	100	0.740024	0.895802	ns			K14552	84	0.752611	0.950091	ns
K01589	182	0.109971	0.29602	ns			K01608	94	0.944774	0.986429	ns			K20177	85	0.821869	0.950091	ns
K01590	304	0.254276	0.422763	ns			K01609	85	0.773706	0.910833	ns			K03134	81.5	0.515346	0.950091	ns
K01591	228	0.581477	0.70822	ns			K01610	128	0.110156	0.330415	ns			K11849	84	0.752611	0.950091	ns
K01595	309	0.209821	0.368492	ns			K01611	83	0.698741	0.883159	ns			K03364	86	0.892545	0.960026	ns
K01596	241	0.776814	0.852717	ns			K01612	113	0.325806	0.656185	ns			K15427	84	0.752611	0.950091	ns
K01597	284.5	0.401486	0.555735	ns			K01613	120	0.219277	0.542849	ns			K23010	80.5	0.447877	0.950091	ns
K01598	316	0.134372	0.29602	ns			K01615	92.5	1	1	ns			K19001	85	0.821869	0.950091	ns
K01599	236	0.710616	0.803805	ns			K01619	120	0.219277	0.542849	ns			K17917	84	0.752611	0.950091	ns
K01601	297	0.138382	0.29602	ns			K01620	93	0.982362	0.99442	ns			K08195	81.5	0.515346	0.950091	ns
K01607	337	0.0574436	0.29602	ns			K01621	74	0.123653	0.360335	ns			K13103	84	0.752611	0.950091	ns
K01608	174	0.0600627	0.29602	ns			K01623	85	0.490903	0.766047	ns			K21752	85	0.821869	0.950091	ns
K01609	262	0.84847	0.903441	ns			K01624	28	0.002696	0.318055	ns			K15322	87.5	1	1	ns
K01610	172	0.0672476	0.29602	ns			K01625	102	0.674121	0.864782	ns			K06670	84	0.752611	0.950091	ns
K01611	279	0.561039	0.69532	ns			K01626	61	0.171979	0.463919	ns			K20120	84	0.752611	0.950091	ns
K01612	186	0.101168	0.29602	ns			K01627	99	0.773706	0.910833	ns			K11483	86	0.892545	0.960026	ns
K01613	140	0.00966675	0.161428	ns			K01628	99	0.773706	0.910833	ns			K05302	85	0.821869	0.950091	ns
K01615	230.5	0.605661	0.726251	ns			K01629	96	0.877011	0.959184	ns			K01196	84	0.752611	0.950091	ns
K01619	192	0.171178	0.319769	ns			K01630	99	0.769095	0.910833	ns			K19986	85	0.821869	0.950091	ns
K01620	190	0.15728	0.302781	ns			K01631	115.5	0.275933	0.620677	ns			K17800	85	0.821869	0.950091	ns
K01621	275	0.322759	0.487658	ns			K01633	99	0.773706	0.910833	ns			K07203	96	0.41612	0.950091	ns
K01623	266	0.511634	0.652722	ns			K01634	80.5	0.104833	0.318055	ns			K10276	85	0.821869	0.950091	ns
K01624	419	8.43516e-05	0.0935742	ns			K01635	61	0.164917	0.455117	ns			K07870	85	0.821869	0.950091	ns
K01625	177	0.0865423	0.29602	ns			K01637	91	0.98177	0.99442	ns			K12872	84	0.752611	0.950091	ns
K01626	367	0.00900958	0.157325	ns			K01638	84.5	0.749936	0.905169	ns			K15364	84	0.752611	0.950091	ns
K01627	140	0.0106268	0.169152	ns			K01639	79	0.579728	0.823171	ns			K14997	85	0.821869	0.950091	ns
K01628	313	0.178456	0.327739	ns			K01640	55	0.0987154	0.318055	ns			K16783	92	0.597746	0.950091	ns
K01629	222	0.492328	0.636816	ns			K01641	84	0.623529	0.842787	ns			K05755	86	0.892545	0.960026	ns
K01630	172.5	0.0685295	0.29602	ns			K01643	94	0.94582	0.986429	ns			K12351	85	0.821869	0.950091	ns
K01631	183	0.0959619	0.29602	ns			K01644	88	0.874326	0.959184	ns			K10750	84	0.752611	0.950091	ns
K01633	204	0.273736	0.444986	ns			K01646	75	0.464084	0.75427	ns			K11133	84	0.752611	0.950091	ns
K01634	276	0.15256	0.29602	ns			K01647	116	0.295209	0.639075	ns			K22382	84	0.752611	0.950091	ns
K01635	329	0.0841954	0.29602	ns			K01649	72	0.386202	0.713939	ns			K11088	84	0.752611	0.950091	ns
K01637	187	0.12966	0.29602	ns			K01652	103	0.642009	0.848618	ns			K15111	84	0.752611	0.950091	ns
K01638	204	0.26181	0.431051	ns			K01653	71	0.362047	0.690805	ns			K02326	85	0.821869	0.950091	ns
K01639	222	0.492328	0.636816	ns			K01654	90	0.940943	0.986429	ns			K13336	84	0.752611	0.950091	ns
K01640	287	0.445065	0.596826	ns			K01656	80.5	0.104833	0.318055	ns			K19169	77	0.113436	0.950091	ns
K01641	274	0.522443	0.662826	ns			K01657	105	0.579728	0.823171	ns			K12818	84	0.752611	0.950091	ns
K01643	230	0.608441	0.728769	ns			K01658	94	0.947127	0.986429	ns			K00231	86	0.892545	0.960026	ns
K01644	296	0.334531	0.494866	ns			K01659	63	0.171924	0.463919	ns			K20792	85	0.821869	0.950091	ns
K01646	258	0.919434	0.954334	ns			K01661	63	0.202611	0.514838	ns			K20742	96	0.41612	0.950091	ns
K01647	232	0.644733	0.754792	ns			K01662	112	0.386202	0.713939	ns			K19589	86	0.892545	0.960026	ns
K01649	344	0.0390342	0.29602	ns			K01663	80.5	0.104833	0.318055	ns			K19950	84	0.752611	0.950091	ns
K01652	213	0.373371	0.527546	ns			K01664	73	0.400947	0.728056	ns			K03114	84	0.752611	0.950091	ns
K01653	353	0.022824	0.235408	ns			K01665	70	0.338829	0.668914	ns			K15014	85	0.821869	0.950091	ns
K01654	223.5	0.449848	0.599511	ns			K01666	109	0.464084	0.75427	ns			K04393	85	0.821869	0.950091	ns
K01656	276	0.15256	0.29602	ns			K01667	117	0.268659	0.614483	ns			K02149	84	0.752611	0.950091	ns
K01657	174	0.0745019	0.29602	ns			K01668	84	0.731781	0.895802	ns			K12396	84	0.752611	0.950091	ns
K01658	159	0.0337312	0.287626	ns			K01669	84.5	0.693499	0.882686	ns			K11808	84	0.752611	0.950091	ns
K01659	247	0.890888	0.935279	ns			K01671	86	0.798121	0.924313	ns			K08712	84	0.752611	0.950091	ns
K01661	249	0.937296	0.966784	ns			K01673	76	0.491791	0.766047	ns			K22072	81.5	0.515346	0.950091	ns
K01662	181	0.10493	0.29602	ns			K01674	80.5	0.104833	0.318055	ns			K19703	89.5	0.936751	0.980901	ns
K01663	276	0.15256	0.29602	ns			K01676	131	0.0820749	0.318055	ns			K00463	84	0.752611	0.950091	ns
K01664	228	0.573378	0.703305	ns			K01677	92	1	1	ns			K06216	90.5	0.873899	0.960026	ns
K01665	271	0.691099	0.789231	ns			K01678	89	0.910131	0.970845	ns			K06009	96	0.41612	0.950091	ns
K01666	164.5	0.0454553	0.29602	ns			K01679	65	0.236854	0.566025	ns			K20028	84	0.752611	0.950091	ns
K01667	130	0.00464323	0.124843	ns			K01681	88	0.877011	0.959184	ns			K13024	85	0.821869	0.950091	ns
K01668	213.5	0.364909	0.519778	ns			K01682	105	0.57036	0.823171	ns			K06976	77	0.448207	0.950091	ns
K01669	238.5	0.67341	0.777878	ns			K01684	99	0.767909	0.910833	ns			K19054	84	0.752611	0.950091	ns
K01671	237	0.714403	0.806811	ns			K01685	93	0.982362	0.99442	ns			K10689	75	0.321235	0.950091	ns
K01673	401	0.000544302	0.0951078	ns			K01686	122	0.186855	0.491519	ns			K17907	85	0.821869	0.950091	ns
K01674	276	0.15256	0.29602	ns			K01687	117	0.274813	0.619037	ns			K03843	84	0.752611	0.950091	ns
K01676	135	0.00762405	0.152106	ns			K01689	93	0.982362	0.99442	ns			K07874	84	0.752611	0.950091	ns
K01677	176	0.0823689	0.29602	ns			K01690	100.5	0.713381	0.88945	ns			K07556	84	0.752611	0.950091	ns
K01678	284	0.488593	0.635657	ns			K01692	89	0.903297	0.970845	ns			K08267	85	0.821869	0.950091	ns
K01679	239	0.759172	0.840203	ns			K01693	59	0.144812	0.408509	ns			K22833	84	0.752611	0.950091	ns
K01681	230	0.612751	0.730662	ns			K01694	80.5	0.104833	0.318055	ns			K02515	85	0.821869	0.950091	ns
K01682	166	0.0453588	0.29602	ns			K01695	66	0.255368	0.594206	ns			K02137	84	0.752611	0.950091	ns
K01684	147	0.0146505	0.194512	ns			K01696	95	0.911983	0.970845	ns			K15174	84	0.752611	0.950091	ns
K01685	171	0.06384	0.29602	ns			K01697	71	0.354529	0.687271	ns			K03093	73	0.249884	0.950091	ns
K01686	165	0.0462133	0.29602	ns			K01698	84	0.740024	0.895802	ns			K11427	84	0.752611	0.950091	ns
K01687	168	0.0544466	0.29602	ns			K01699	109.5	0.338504	0.668914	ns			K12600	84	0.752611	0.950091	ns
K01689	217	0.423931	0.57679	ns			K01702	80.5	0.104833	0.318055	ns			K17662	84	0.752611	0.950091	ns
K01690	200.5	0.227021	0.389438	ns			K01703	98	0.80781	0.924313	ns			K11763	85	0.821869	0.950091	ns
K01692	192	0.120842	0.29602	ns			K01704	57	0.120928	0.354686	ns			K18722	84	0.752611	0.950091	ns
K01693	396	0.000868459	0.0951078	ns			K01705	80.5	0.104833	0.318055	ns			K11271	87.5	1	1	ns
K01694	276	0.15256	0.29602	ns			K01706	75.5	0.468527	0.757228	ns			K03021	84	0.752611	0.950091	ns
K01695	226	0.550954	0.6852	ns			K01707	93	0.969099	0.99442	ns			K01164	84	0.752611	0.950091	ns
K01696	173	0.0708002	0.29602	ns			K01708	85	0.766424	0.910833	ns			K19781	85	0.821869	0.950091	ns
K01697	350.5	0.0275816	0.258744	ns			K01709	75	0.456158	0.754051	ns			K10577	86	0.892545	0.960026	ns
K01698	286	0.464296	0.613524	ns			K01710	86	0.80781	0.924313	ns			K00063	84	0.752611	0.950091	ns
K01699	243	0.801022	0.871401	ns			K01711	144	0.0177884	0.318055	ns			K20352	86	0.892545	0.960026	ns
K01702	276	0.15256	0.29602	ns			K01712	115	0.316544	0.642806	ns			K15565	85	0.821869	0.950091	ns
K01703	243	0.830892	0.890777	ns			K01714	101	0.706805	0.883159	ns			K14772	84	0.752611	0.950091	ns
K01704	392	0.00124388	0.0951078	ns			K01715	55	0.100119	0.318055	ns			K00511	85	0.821869	0.950091	ns
K01705	276	0.15256	0.29602	ns			K01716	69	0.308768	0.642806	ns			K14688	86	0.892545	0.960026	ns
K01706	272	0.673876	0.778276	ns			K01719	115	0.316544	0.642806	ns			K02307	85	0.821869	0.950091	ns
K01707	220	0.0879394	0.29602	ns			K01720	75	0.446073	0.746591	ns			K02178	85	0.821869	0.950091	ns
K01708	221	0.469087	0.618203	ns			K01724	85	0.490903	0.766047	ns			K11267	85	0.821869	0.950091	ns
K01709	153	0.0228594	0.235408	ns			K01725	65	0.225867	0.555482	ns			K15218	85	0.821869	0.950091	ns
K01710	198	0.218239	0.378312	ns			K01727	69.5	0.17503	0.470351	ns			K14550	84	0.752611	0.950091	ns
K01711	159	0.032807	0.283964	ns			K01733	61	0.171979	0.463919	ns			K12873	84	0.752611	0.950091	ns
K01712	165	0.0462133	0.29602	ns			K01734	133	0.066791	0.318055	ns			K02981	86	0.892545	0.960026	ns
K01714	199	0.226891	0.38932	ns			K01735	85	0.773706	0.910833	ns			K07952	84	0.752611	0.950091	ns
K01715	329	0.0865423	0.29602	ns			K01736	111	0.411266	0.731641	ns			K00953	84	0.752611	0.950091	ns
K01716	203.5	0.261346	0.43095	ns			K01737	106	0.549648	0.805135	ns			K20523	84	0.752611	0.950091	ns
K01719	133	0.00665367	0.142522	ns			K01738	63	0.202611	0.514838	ns			K13100	85	0.821869	0.950091	ns
K01720	257	0.93546	0.966784	ns			K01739	62	0.186855	0.491519	ns			K21845	84	0.752611	0.950091	ns
K01724	265	0.545982	0.682451	ns			K01740	82	0.674121	0.864782	ns			K15457	85	0.821869	0.950091	ns
K01725	233	0.65053	0.758676	ns			K01744	130	0.0907982	0.318055	ns			K12555	85	0.821869	0.950091	ns
K01727	350.5	0.00866067	0.157325	ns			K01745	135	0.0537795	0.318055	ns			K04499	85	0.821869	0.950091	ns
K01733	288	0.437157	0.588062	ns			K01749	85	0.773706	0.910833	ns			K09153	93	0.745157	0.950091	ns
K01734	143	0.011895	0.175718	ns			K01750	109	0.439036	0.738706	ns			K00372	78	0.4926	0.950091	ns
K01735	299	0.304752	0.475671	ns			K01751	63	0.202611	0.514838	ns			K11827	84	0.752611	0.950091	ns
K01736	208	0.315579	0.486893	ns			K01752	115	0.316544	0.642806	ns			K08739	84	0.752611	0.950091	ns
K01737	211	0.349525	0.503832	ns			K01753	67	0.257878	0.598291	ns			K10258	84	0.752611	0.950091	ns
K01738	368	0.00839173	0.154958	ns			K01754	85	0.773706	0.910833	ns			K12830	84	0.752611	0.950091	ns
K01739	366	0.00966675	0.161428	ns			K01755	84	0.740024	0.895802	ns			K03404	84	0.752611	0.950091	ns
K01740	283	0.506671	0.649355	ns			K01756	68	0.295209	0.639075	ns			K12769	84	0.752611	0.950091	ns
K01744	174	0.0745019	0.29602	ns			K01758	70.5	0.195468	0.508906	ns			K08596	84	0.752611	0.950091	ns
K01745	157	0.0291362	0.26747	ns			K01759	93	0.982362	0.99442	ns			K03848	84	0.752611	0.950091	ns
K01749	143	0.011895	0.175718	ns			K01760	82	0.666238	0.864782	ns			K14787	84	0.752611	0.950091	ns
K01750	186.5	0.110829	0.29602	ns			K01761	89	0.904619	0.970845	ns			K06678	84	0.752611	0.950091	ns
K01751	259	0.901612	0.941462	ns			K01764	80.5	0.104833	0.318055	ns			K03258	84	0.752611	0.950091	ns
K01752	243	0.830892	0.890777	ns			K01766	70	0.32356	0.652462	ns			K08493	84	0.752611	0.950091	ns
K01753	242.5	0.812106	0.878027	ns			K01768	84	0.426698	0.731641	ns			K12837	84	0.752611	0.950091	ns
K01754	204	0.273736	0.444986	ns			K01770	94	0.947127	0.986429	ns			K03241	84	0.752611	0.950091	ns
K01755	207	0.304752	0.475671	ns			K01771	87.5	0.849718	0.950953	ns			K15278	86	0.892545	0.960026	ns
K01756	377	0.00429917	0.121638	ns			K01772	66	0.255368	0.594206	ns			K10998	84	0.752611	0.950091	ns
K01758	292.5	0.240354	0.40663	ns			K01775	80	0.610535	0.829993	ns			K11561	81.5	0.515346	0.950091	ns
K01759	287	0.450613	0.599511	ns			K01776	92	1	1	ns			K04627	84	0.752611	0.950091	ns
K01760	208	0.307699	0.478991	ns			K01777	99	0.714395	0.890365	ns			K13985	84	0.752611	0.950091	ns
K01761	215	0.336292	0.49667	ns			K01778	131	0.0821542	0.318055	ns			K19177	86	0.892545	0.960026	ns
K01764	276	0.15256	0.29602	ns			K01779	116.5	0.205334	0.521131	ns			K20121	84	0.752611	0.950091	ns
K01766	229	0.579014	0.708173	ns			K01782	98.5	0.78022	0.915108	ns			K02208	85	0.821869	0.950091	ns
K01768	325	0.014864	0.196535	ns			K01783	116	0.295209	0.639075	ns			K12815	85	0.821869	0.950091	ns
K01770	117	0.00161531	0.0951078	ns			K01784	73	0.411266	0.731641	ns			K14263	84	0.752611	0.950091	ns
K01771	217.5	0.388278	0.542407	ns			K01785	70	0.338829	0.668914	ns			K14013	85	0.821869	0.950091	ns
K01772	313	0.178456	0.327739	ns			K01787	113	0.362047	0.690805	ns			K00888	84	0.752611	0.950091	ns
K01775	284	0.492328	0.636816	ns			K01788	102	0.674121	0.864782	ns			K11344	85	0.821869	0.950091	ns
K01776	380	0.00339846	0.114939	ns			K01790	119	0.236854	0.566025	ns			K15219	84	0.752611	0.950091	ns
K01777	236	0.630271	0.743961	ns			K01791	124	0.157976	0.438438	ns			K19308	80.5	0.447877	0.950091	ns
K01778	184	0.120612	0.29602	ns			K01792	66	0.249176	0.590317	ns			K11292	85	0.821869	0.950091	ns
K01779	206.5	0.21316	0.373241	ns			K01802	65	0.231378	0.559081	ns			K11322	84	0.752611	0.950091	ns
K01782	189.5	0.134244	0.29602	ns			K01803	112	0.386202	0.713939	ns			K10959	85	0.821869	0.950091	ns
K01783	172	0.0672476	0.29602	ns			K01804	93	0.982362	0.99442	ns			K03252	84	0.752611	0.950091	ns
K01784	312	0.185956	0.33794	ns			K01805	105	0.579728	0.823171	ns			K12845	86	0.892545	0.960026	ns
K01785	223	0.506671	0.649355	ns			K01807	77	0.520318	0.785969	ns			K20406	85	0.821869	0.950091	ns
K01787	185	0.12622	0.29602	ns			K01808	112	0.386202	0.713939	ns			K18720	85	0.821869	0.950091	ns
K01788	226	0.550954	0.6852	ns			K01809	117	0.274813	0.619037	ns			K02537	86	0.892545	0.960026	ns
K01790	117	0.00161531	0.0951078	ns			K01810	115	0.316544	0.642806	ns			K11407	85	0.821869	0.950091	ns
K01791	218	0.437157	0.588062	ns			K01811	80	0.610535	0.829993	ns			K11134	84	0.752611	0.950091	ns
K01792	254	0.990892	0.998022	ns			K01812	121	0.202611	0.514838	ns			K01702	84	0.752611	0.950091	ns
K01802	359.5	0.0160575	0.205959	ns			K01813	105	0.579728	0.823171	ns			K20347	81.5	0.515346	0.950091	ns
K01803	174	0.0745019	0.29602	ns			K01814	83	0.706805	0.883159	ns			K02975	96	0.41612	0.950091	ns
K01804	332	0.0745019	0.29602	ns			K01815	113	0.362047	0.690805	ns			K16196	84	0.752611	0.950091	ns
K01805	175	0.0783568	0.29602	ns			K01816	75	0.446073	0.746591	ns			K18561	85	0.821869	0.950091	ns
K01807	350	0.0274344	0.257739	ns			K01817	99	0.773706	0.910833	ns			K03018	84	0.752611	0.950091	ns
K01808	193	0.178456	0.327739	ns			K01818	111	0.411266	0.731641	ns			K20463	84	0.752611	0.950091	ns
K01809	147	0.0155494	0.201812	ns			K01819	80	0.6035	0.829993	ns			K18638	84	0.752611	0.950091	ns
K01810	232	0.644733	0.754792	ns			K01821	68	0.295209	0.639075	ns			K15456	87.5	1	1	ns
K01811	250	0.955189	0.978487	ns			K01823	79	0.572389	0.823171	ns			K10848	84	0.752611	0.950091	ns
K01812	142	0.0111073	0.171989	ns			K01825	82	0.66534	0.864782	ns			K11871	96	0.41612	0.950091	ns
K01813	210	0.337966	0.497542	ns			K01834	93	0.982362	0.99442	ns			K13343	86	0.892545	0.960026	ns
K01814	291	0.398177	0.552224	ns			K01835	121	0.202611	0.514838	ns			K11434	85	0.821869	0.950091	ns
K01815	188	0.144238	0.29602	ns			K01838	96.5	0.856555	0.956389	ns			K20301	88.5	1	1	ns
K01816	218	0.420651	0.575251	ns			K01839	96	0.877011	0.959184	ns			K11129	85	0.821869	0.950091	ns
K01817	329	0.0865423	0.29602	ns			K01840	99	0.773706	0.910833	ns			K10884	84	0.752611	0.950091	ns
K01818	134	0.00627526	0.136694	ns			K01841	84	0.426698	0.731641	ns			K12562	84	0.752611	0.950091	ns
K01819	301.5	0.275609	0.447238	ns			K01843	145	0.0138102	0.318055	ns			K13932	81.5	0.515346	0.950091	ns
K01821	264	0.813398	0.878027	ns			K01844	104	0.311657	0.642806	ns			K11272	85	0.821869	0.950091	ns
K01823	224	0.517502	0.658953	ns			K01845	96	0.877011	0.959184	ns			K18342	85	0.821869	0.950091	ns
K01825	199	0.217432	0.378312	ns			K01846	88.5	0.879989	0.962109	ns			K03126	84	0.752611	0.950091	ns
K01834	278	0.581477	0.70822	ns			K01847	109	0.456158	0.754051	ns			K11770	84	0.752611	0.950091	ns
K01835	152	0.0214414	0.228116	ns			K01848	67.5	0.255592	0.594509	ns			K17778	84	0.752611	0.950091	ns
K01838	161	0.0363671	0.29602	ns			K01849	69	0.29539	0.639075	ns			K03363	85	0.821869	0.950091	ns
K01839	211	0.349525	0.503832	ns			K01850	80.5	0.104833	0.318055	ns			K15451	84	0.752611	0.950091	ns
K01840	113	0.00153558	0.0951078	ns			K01852	80.5	0.104833	0.318055	ns			K17900	84	0.752611	0.950091	ns
K01841	254	0.97464	0.99083	ns			K01854	93	0.982362	0.99442	ns			K09074	86	0.892545	0.960026	ns
K01843	116.5	0.0010177	0.0951078	ns			K01856	132	0.0317541	0.318055	ns			K04536	84	0.752611	0.950091	ns
K01844	230	0.300765	0.472547	ns			K01858	87	0.838953	0.943605	ns			K03027	84	0.752611	0.950091	ns
K01845	341	0.0462133	0.29602	ns			K01866	142	0.0232043	0.318055	ns			K12817	85	0.821869	0.950091	ns
K01846	324	0.0960171	0.29602	ns			K01867	71	0.362047	0.690805	ns			K15163	85	0.821869	0.950091	ns
K01847	167	0.0521855	0.29602	ns			K01868	108	0.491791	0.766047	ns			K06306	104	0.218702	0.950091	ns
K01848	315	0.151138	0.29602	ns			K01869	90	0.947127	0.986429	ns			K20291	84	0.752611	0.950091	ns
K01849	297	0.31221	0.484061	ns			K01870	64	0.219277	0.542849	ns			K16324	108	0.158991	0.950091	ns
K01850	276	0.15256	0.29602	ns			K01872	115	0.316544	0.642806	ns			K03130	85	0.821869	0.950091	ns
K01852	276	0.15256	0.29602	ns			K01873	57	0.120928	0.354686	ns			K20221	84	0.752611	0.950091	ns
K01854	279	0.566119	0.697045	ns			K01874	91	0.982362	0.99442	ns			K04409	85	0.821869	0.950091	ns
K01856	162	0.008288	0.154958	ns			K01875	61	0.171979	0.463919	ns			K16938	85	0.821869	0.950091	ns
K01858	346	0.0355822	0.29602	ns			K01876	76	0.491791	0.766047	ns			K11681	84	0.752611	0.950091	ns
K01866	163	0.0413165	0.29602	ns			K01878	70	0.338829	0.668914	ns			K06662	86	0.892545	0.960026	ns
K01867	221	0.478202	0.625341	ns			K01879	56	0.110156	0.330415	ns			K22855	84	0.752611	0.950091	ns
K01868	191	0.164121	0.311195	ns			K01880	64	0.219277	0.542849	ns			K02684	84	0.752611	0.950091	ns
K01869	240	0.778689	0.853173	ns			K01881	98	0.80781	0.924313	ns			K19953	85	0.821869	0.950091	ns
K01870	254	0.991033	0.998022	ns			K01883	102	0.674121	0.864782	ns			K15026	85	0.821869	0.950091	ns
K01872	253	1	1	ns			K01885	85	0.773706	0.910833	ns			K11968	84	0.752611	0.950091	ns
K01873	230	0.612751	0.730662	ns			K01886	111	0.411266	0.731641	ns			K02922	85	0.821869	0.950091	ns
K01874	286	0.464296	0.613524	ns			K01887	85	0.773706	0.910833	ns			K11372	84	0.752611	0.950091	ns
K01875	343	0.0413165	0.29602	ns			K01889	88	0.877011	0.959184	ns			K06316	84	0.752611	0.950091	ns
K01876	268	0.744408	0.828897	ns			K01890	57	0.120928	0.354686	ns			K00643	84	0.752611	0.950091	ns
K01878	287	0.450613	0.599511	ns			K01892	95	0.911983	0.970845	ns			K02202	84	0.752611	0.950091	ns
K01879	273	0.660974	0.767374	ns			K01893	121	0.202611	0.514838	ns			K10684	87.5	1	1	ns
K01880	338	0.0544466	0.29602	ns			K01894	85	0.766424	0.910833	ns			K00804	84	0.752611	0.950091	ns
K01881	137	0.00781124	0.152106	ns			K01895	100	0.740024	0.895802	ns			K04705	84	0.752611	0.950091	ns
K01883	210	0.337966	0.497542	ns			K01897	113	0.362047	0.690805	ns			K18719	84	0.752611	0.950091	ns
K01885	243	0.830892	0.890777	ns			K01900	80.5	0.104833	0.318055	ns			K01556	74	0.284044	0.950091	ns
K01886	119	0.00191543	0.0951078	ns			K01902	73	0.411266	0.731641	ns			K02309	85	0.821869	0.950091	ns
K01887	259	0.901612	0.941462	ns			K01903	81	0.642009	0.848618	ns			K08900	86	0.892545	0.960026	ns
K01889	249	0.937296	0.966784	ns			K01905	84	0.719231	0.892887	ns			K17798	84	0.752611	0.950091	ns
K01890	273	0.660974	0.767374	ns			K01906	80.5	0.104833	0.318055	ns			K14002	84	0.752611	0.950091	ns
K01892	182	0.109971	0.29602	ns			K01908	79	0.563767	0.820329	ns			K17267	85	0.821869	0.950091	ns
K01893	131	0.00501142	0.126806	ns			K01910	69	0.308768	0.642806	ns			K16912	85	0.821869	0.950091	ns
K01894	213	0.362491	0.516833	ns			K01911	77	0.512556	0.783336	ns			K03032	84	0.752611	0.950091	ns
K01895	198	0.218239	0.378312	ns			K01912	124	0.157976	0.438438	ns			K14649	84	0.752611	0.950091	ns
K01897	284	0.492328	0.636816	ns			K01914	128	0.110156	0.330415	ns			K14813	84	0.752611	0.950091	ns
K01900	276	0.15256	0.29602	ns			K01915	75	0.464084	0.75427	ns			K13830	84	0.752611	0.950091	ns
K01902	289.5	0.41368	0.567772	ns			K01916	54	0.0907982	0.318055	ns			K07208	81.5	0.515346	0.950091	ns
K01903	259	0.901612	0.941462	ns			K01918	135	0.0537795	0.318055	ns			K20403	84	0.752611	0.950091	ns
K01905	239.5	0.748629	0.832731	ns			K01919	55	0.100119	0.318055	ns			K15446	85	0.821869	0.950091	ns
K01906	287.5	0.0742411	0.29602	ns			K01920	101	0.683701	0.872488	ns			K20471	84	0.752611	0.950091	ns
K01908	216	0.396454	0.551431	ns			K01921	73	0.411266	0.731641	ns			K20409	84	0.752611	0.950091	ns
K01910	239	0.758554	0.840136	ns			K01922	80.5	0.104833	0.318055	ns			K09522	84	0.752611	0.950091	ns
K01911	162	0.0397605	0.29602	ns			K01923	77	0.520318	0.785969	ns			K00993	84	0.752611	0.950091	ns
K01912	119	0.00191543	0.0951078	ns			K01924	62	0.186855	0.491519	ns			K14554	85	0.821869	0.950091	ns
K01914	199	0.226891	0.38932	ns			K01925	101	0.706805	0.883159	ns			K05294	84	0.752611	0.950091	ns
K01915	321	0.12622	0.29602	ns			K01926	98	0.80781	0.924313	ns			K21642	84	0.752611	0.950091	ns
K01916	321	0.12622	0.29602	ns			K01928	82	0.674121	0.864782	ns			K00824	85	0.821869	0.950091	ns
K01918	118	0.00175964	0.0951078	ns			K01929	88	0.877011	0.959184	ns			K10846	84	0.752611	0.950091	ns
K01919	321	0.12622	0.29602	ns			K01932	68.5	0.275933	0.620677	ns			K08150	84	0.752611	0.950091	ns
K01920	211.5	0.312187	0.484061	ns			K01933	61	0.171979	0.463919	ns			K03036	85	0.821869	0.950091	ns
K01921	205	0.283831	0.455405	ns			K01934	111	0.411266	0.731641	ns			K01705	84	0.752611	0.950091	ns
K01922	276	0.15256	0.29602	ns			K01935	97	0.842261	0.943605	ns			K22835	87.5	1	1	ns
K01923	338	0.0544466	0.29602	ns			K01937	97	0.842261	0.943605	ns			K17806	84	0.752611	0.950091	ns
K01924	254	0.991033	0.998022	ns			K01938	87	0.842261	0.943605	ns			K20474	84	0.752611	0.950091	ns
K01925	118	0.00175964	0.0951078	ns			K01939	84	0.740024	0.895802	ns			K12627	85	0.821869	0.950091	ns
K01926	211	0.349525	0.503832	ns			K01940	84	0.740024	0.895802	ns			K18191	89.5	0.936751	0.980901	ns
K01928	301	0.283831	0.455405	ns			K01941	95	0.905732	0.970845	ns			K02144	84	0.752611	0.950091	ns
K01929	222	0.492328	0.636816	ns			K01942	80.5	0.104833	0.318055	ns			K18155	84	0.752611	0.950091	ns
K01932	200.5	0.188822	0.341698	ns			K01945	100	0.740024	0.895802	ns			K04354	84	0.752611	0.950091	ns
K01933	316	0.15728	0.302781	ns			K01950	73	0.411266	0.731641	ns			K04482	84	0.752611	0.950091	ns
K01934	154	0.0242816	0.241538	ns			K01951	105	0.579728	0.823171	ns			K05288	84	0.752611	0.950091	ns
K01935	150	0.0188891	0.21714	ns			K01952	87	0.842261	0.943605	ns			K11682	84	0.752611	0.950091	ns
K01937	348	0.0309259	0.274868	ns			K01953	102	0.674121	0.864782	ns			K15078	84	0.752611	0.950091	ns
K01938	272	0.677372	0.778536	ns			K01955	74	0.437239	0.736854	ns			K01519	84	0.752611	0.950091	ns
K01939	183	0.115197	0.29602	ns			K01956	69	0.316544	0.642806	ns			K15119	85	0.821869	0.950091	ns
K01940	271	0.693922	0.789928	ns			K01958	121	0.192754	0.50287	ns			K00809	85	0.821869	0.950091	ns
K01941	179	0.0667669	0.29602	ns			K01960	122	0.166511	0.45852	ns			K18804	84	0.752611	0.950091	ns
K01942	276	0.15256	0.29602	ns			K01961	55	0.100119	0.318055	ns			K09497	84	0.752611	0.950091	ns
K01945	202	0.254276	0.422763	ns			K01962	82	0.674121	0.864782	ns			K03347	85	0.821869	0.950091	ns
K01950	328	0.0908811	0.29602	ns			K01963	92	1	1	ns			K12200	84	0.752611	0.950091	ns
K01951	126	0.00339846	0.114939	ns			K01966	62	0.0222782	0.318055	ns			K19843	85	0.821869	0.950091	ns
K01952	256	0.955189	0.978487	ns			K01968	104	0.311657	0.642806	ns			K08501	84	0.752611	0.950091	ns
K01953	214	0.385655	0.538977	ns			K01969	104	0.311657	0.642806	ns			K03139	84	0.752611	0.950091	ns
K01955	306	0.235781	0.400721	ns			K01972	74	0.437239	0.736854	ns			K05289	84	0.752611	0.950091	ns
K01956	305	0.244908	0.411661	ns			K01974	84	0.719231	0.892887	ns			K02138	85	0.821869	0.950091	ns
K01958	292	0.379422	0.533398	ns			K01975	63	0.198044	0.512045	ns			K14708	85	0.821869	0.950091	ns
K01960	166	0.0411286	0.29602	ns			K01989	79	0.579728	0.823171	ns			K08329	87.5	1	1	ns
K01961	355	0.0201307	0.224974	ns			K01990	72	0.386202	0.713939	ns			K02325	84	0.752611	0.950091	ns
[truncated: 5,381 more rows]

## Sheet: Sheet3
obese Chinese children vs control Chinese children							obese Chinese children vs overweight Chinese children							overweight Chinese children vs control Chinese children
[truncated: 703 more rows]

[truncated: 4 more sheets: Sheet4, Sheet5, Sheet6, Sheet7]
