# Supplementary material for: Metagenomic analysis reveals distinct changes in the gut microbiome of obese Chinese children
Source: BMC Genomics. 2023 Nov 29;24:721. doi: 10.1186/s12864-023-09805-4 (PMC10685578; doi:10.1186/s12864-023-09805-4)
Supplement: Supplementary file 4 — Additional file 4. [file 12864_2023_9805_MOESM4_ESM.r]

library("ggplot2") 
library("vegan")
library("data.table")
library("ggalt")

data.value <- fread('pcoa.txt',sep="\t",header =T) #pcoa.txt with samples in rows and features in columns
group.name <- read.table(file="group.txt",row.name =1, header =T,sep="\t",fileEncoding = "UTF-8") #group.txt is a file that first column is sample id, the second column is the group and the colnames of the second column must be "group"

count1 <- data.value[,1]
count2 <- as.vector(unlist(count1))
data.value <- data.value[,-1]
data.value <-as.matrix(data.value)
row.names(data.value) <- count2


distance <- vegdist(data.value, method = 'bray')
pcoa <- cmdscale(distance,eig = T)
points = as.data.frame(pcoa$points)
colnames(points) = c("x", "y") 


sum_eig=sum(pcoa$eig)
eig_percent=round(pcoa$eig/sum_eig*100,1)

mm = adonis2(distance~group.name$group,points,permutations = 999,method='bray')
ado = paste0("adonis R2: ",round(mm$R2,2), "; P-value: ", mm$`Pr(>F)`)

p<-ggplot(points, aes(x, y, fill =group.name$group))+ 
  stat_ellipse(aes(fill = group.name$group), geom = 'polygon', level = 0.95, alpha = 0.3, show.legend = FALSE) +  
  geom_point(alpha=1, size=4,shape = 21, color ="black") + 
  theme_bw(base_rect_size = 1) +
  theme(legend.title=element_blank(),
        #panel.grid.major =element_blank(), 
        #panel.grid.minor = element_blank(),
        axis.line = element_line(colour = "black", size =0),
        axis.text = element_text(color ="black", size =10),
        axis.title = element_text(size = 10),legend.position = 'right',
        legend.text = element_text(size = 10),legend.box.background = element_rect(color ="black"),
        axis.ticks=element_line(color="black"),legend.background=element_blank())+
  labs(x=paste("PCoA 1 (", eig_percent[1], "%)", sep=""),
       y=paste("PCoA 2 (", eig_percent[2], "%)", sep=""),
       title=ado)   
p
ggsave(p,file = paste("pcoa",".pdf",sep=""),width = 8, height = 7, dpi = 600, path = "C:/Users/52643/Desktop/pf/P/group1")
