# Supplementary material for: Metagenomic analysis reveals distinct changes in the gut microbiome of obese Chinese children
Source: BMC Genomics. 2023 Nov 29;24:721. doi: 10.1186/s12864-023-09805-4 (PMC10685578; doi:10.1186/s12864-023-09805-4)
Supplement: Supplementary file 6 — Additional file 6. [file 12864_2023_9805_MOESM6_ESM.xlsx]

## Sheet: Descriptions
Sheet1 The abundance table at species level
Sheet2 The abundance table at genus level
Sheet3 The abundance table at phylum level
Sheet4 The abundance table of GO terms
Sheet5 The abundance table of KEGG K numbers
Sheet6 The abundance table of metabolic pathways
Sheet7 The abundance table of CAZy enzymes
Sheet8 The abundance table of ARGs

## Sheet: Sheet1
sample	C01	C02	C03	C04	C05	C06	C07	C08	C09	C10	C11	C12	C13	C14	C15	C16	C17	C18	C19	C20	C21	C22	PF01	PF02	PF03	PF04	PF05	PF06	PF07	PF08	PF09	PF10	PF11	PF12	PF13	PF14	PF15	PF16	PF17	PF18	PF19	PF20	PF21	PF22	PF23	W1	W2	W3	W4
Faecalibacterium_prausnitzii	0.0580955	0.113645	0.000517374	0.0367871	0.13668	0.0114491	0.229294	0.0529311	0.194374	0.111482	0.03163	0.0246112	0.0603049	0.139211	0.0155225	0.0666463	0.0485034	0.03684	0.00865639	0.019639	0.106497	0.0732911	0.130732	0.000223152	0.0746855	0.0298994	0.184808	0.0981152	0.0702405	0.0694181	0.0656176	0.10325	0.148558	0.0116256	0.0173171	0.0779039	0.0563948	0.0583585	0.034656	0.0558028	0.125511	0.0462312	0.0926786	0.0452438	0.0876648	0.0365924	0.100201	0.0629127	0.0845727
Phocaeicola_vulgatus	0.27601	0.0967501	0.000586247	0.0274204	0.00250989	0.000104109	2.38e-05	0.170511	0.00282596	0.000260874	0.127697	0.048394	0.0324102	0.00018414	0.0569964	0.0530499	0.0706561	0.0985782	0.00097776	0.0284987	0.0094515	0.00606881	0.0106297	0.00443812	0.056385	0.42618	0.284799	0.237267	0.0241186	0.0204787	0.0188398	0.0461405	0.222109	0.0698231	0.048411	0.130621	0.0958703	0.030011	0.0380517	0.020959	0.0192896	0.207368	0.0788954	0.0226946	0.0297065	0.000434514	0.014277	0.181927	0.142492
Bifidobacterium_pseudocatenulatum	0.0406201	0.0672561	0.422027	0.0224085	0.158977	0.0833385	0.000140939	0.0724962	0.176565	0.0786812	0.14798	0.0156474	0.0482582	0.0816093	2.32e-05	0.00253351	0.166756	0.174789	0.0718647	0.118499	0.0444773	0.0249225	0.00122103	2.37e-06	0.00358029	0.0153887	0.0045767	0.0291076	0.109765	0.00468051	0.000120321	0.01023	0.000480866	0.0054056	9.53e-06	0.123113	0.0247893	0.102491	0.0184976	0.100095	0.0301049	0.00546381	0.0134161	0.00395017	0.212643	0.00563665	0.0136847	0.0101381	0.0649833
Blautia_sp._SC05B48	0.0125876	0.0207734	0.00147298	0.0822215	0.0341836	0.0175072	0.0691632	0.0378864	0.0235495	0.0894838	0.0541904	0.11451	0.0384391	0.15938	0.136978	0.0360463	0.0134937	0.0316796	0.0829582	0.0319065	0.116695	0.0085573	0.145767	0.000320649	0.0145616	0.0114144	0.00345226	0.024195	0.0398333	0.0215998	0.0320998	0.00720019	0.00584669	0.00402781	0.0164092	0.0905004	0.0817532	0.100922	0.125726	0.114357	0.0431156	0.000540249	0.0222665	0.183839	0.0691922	0.00211733	0.0448172	0.0529944	0.0165195
Bacteroides_uniformis	0.138161	0.0198374	0.000197632	0.000851041	0.0173782	0.0169456	7.35e-06	0.0528372	0.0100542	0.00396128	0.000566622	0.0724366	0.0334297	0.00253055	0.017797	0.0221477	0.00249641	0.00951022	0.0165949	0.0588802	0.00803936	0.184115	0.00870521	0.148288	0.00980557	0.0504222	0.0738437	0.0138974	0.0383789	0.0555376	0.0418475	0.0515551	0.0108872	0.0190891	0.0699765	0.0367859	0.0251512	0.0228946	0.0537429	0.0633027	0.0359245	0.0105376	0.0643181	0.127211	0.00205242	0.000554469	0.0183105	0.00457626	0.0676501
Anaerostipes_hadrus	0.0246588	0.0293779	0.0133837	0.0333753	0.0465594	0.0731805	0.00958155	0.0543886	0.00905019	0.0438392	0.106432	0.0522422	0.0237883	0.0584762	0.0678294	0.0970369	0.290216	0.289214	0.0230963	0.0846954	0.028405	0.0056811	0.029607	0.000184214	0.00507075	0.00410239	0.00464664	0.0571551	0.0444674	0.0107576	0.030348	0.00891739	0.00305446	0.0182239	0.00471673	0.026174	0.0241371	0.0506571	0.0599739	0.00619466	0.0157229	7.65e-05	0.0107314	0.0314723	0.0173546	0.000205516	0.0284323	0.033416	0.0392566
Bacteroides_ovatus	0.0476775	0.0341982	7.19e-05	0.0143047	0.0356005	0.0459273	3.7e-05	0.126173	0.0147552	0.0260068	0.0233163	0.0376245	0.0376264	0.0151286	0.0480644	0.013618	0.0122997	0.000758579	0.00149401	0.0141237	0.00429904	0.0631242	0.00120674	0.00191018	0.0448931	0.144407	0.119867	0.026981	0.0242988	0.0112806	0.0148766	0.139975	0.142964	0.0287963	0.00022491	0.0105697	0.0796041	0.00658249	0.0411881	0.0119717	0.0441744	0.0274845	0.0465694	0.0133849	0.00297361	0.00101269	0.0133412	0.0615759	0.0696592
Bacteroides_fragilis	0.0196905	0.00906449	0.00689075	0.00124041	0.0420562	0.0371088	6.52e-05	0.0547945	0.00829776	0.107697	0.0173364	0.0269293	0.0085453	0.0605806	0.0160194	0.00852374	0.0156556	0.00560877	0.00210579	0.0613966	0.0210894	0.0345749	0.00368082	0.353688	0.0105969	0.0491567	0.0153065	0.0991479	0.0508733	0.019404	0.00850599	0.045413	0.0441034	0.0410878	0.0143133	0.0188141	0.0831684	0.00662079	0.00980134	0.0189393	0.0127492	0.141648	0.0153816	0.0144263	0.00332973	0.0013565	0.00608829	0.0362444	0.0225861
Bifidobacterium_longum	0.00667074	0.0224337	0.0885542	0.0143414	0.0704826	0.00275844	0.000232299	0.043621	0.106448	0.0111845	0.00834129	0.01018	0.0329952	0.0112611	0.0201127	0.00143174	0.0613777	0.00266525	0.372576	0.0270123	0.0358635	0.014152	0.00459553	6.25e-06	0.0023246	0.00100593	0.000455934	0.0122671	0.0597736	0.011755	0.00019838	0.00662547	0.00085184	0.0640816	6.92e-05	0.0334213	0.027973	0.0143328	0.000539205	0.108012	0.0194354	0.0257913	0.0225394	0.00516241	0.0369749	0.0502319	0.0258814	0.000224508	0.0273503
Bacteroides_thetaiotaomicron	0.02644	0.0162453	3.23e-05	0.00268726	0.0168207	0.0380307	0.000104718	0.00152028	0.00169634	0.08177	0.0336553	0.0332887	0.0034888	0.0500744	0.00490721	0.0138809	0.00135128	0.00350928	0.00252975	0.00760816	0.00770047	0.00903912	0.00197435	0.00181833	0.0202443	0.00929572	0.0522124	0.00623883	0.0125325	0.0321967	0.00539357	0.117167	0.0288466	0.096882	0.000319568	0.00773742	0.0177119	0.00127411	0.00777233	0.0159546	0.0257889	0.153196	0.0127618	0.0250608	0.00343225	0.000678763	0.00583351	0.0325876	0.0119594
Anaerobutyricum_hallii	0.0117086	0.022858	0.00129089	0.074378	0.0122587	0.0103123	0.0428405	0.0222378	0.00483521	0.0258795	0.0344904	0.031026	0.0263798	0.034696	0.0568573	0.0259077	0.0213472	0.00476612	0.0267224	0.0633489	0.0493193	0.0154723	0.119127	0.000229965	0.00563996	0.00302192	0.00271769	0.00762025	0.0320982	0.0178299	0.0239665	0.00530609	0.00246071	0.0038216	0.0105383	0.0373939	0.0112144	0.0430753	0.0386617	0.0167014	0.0239883	0.000114526	0.024615	0.0365608	0.0670749	0.000439434	0.0255373	0.00496998	0.0164713
Phocaeicola_dorei	0.0321776	0.0124521	6.85e-05	0.00482192	0.0407509	0.00226006	7.35e-06	0.0144675	0.0250748	0.00346228	0.0130352	0.0225416	0.00383691	0.00207006	0.00664402	0.00812731	0.00906542	0.0108043	0.00618394	0.00408242	0.0010943	0.032984	0.00131749	0.00420492	0.0937002	0.0316638	0.0372674	0.142718	0.0131738	0.0136855	0.0148148	0.040289	0.0163876	0.0178749	0.00428192	0.0228532	0.123921	0.00467089	0.0118327	0.00991181	0.00866098	0.0629965	0.00940099	0.00687486	0.00262218	0.00639847	0.00429105	0.0235939	0.0163317
Ruminococcus_gnavus	0.00371335	0.00663744	0.0124076	0.0967913	0.0110321	0.104611	0.0438048	0.0450729	0.0526945	0.00556894	0.0317027	0.0288919	0.0325035	0.00745254	0.228185	0.00907447	0.0160582	0.0943414	0.00201829	0.0569932	0.0134522	0.0025172	0.0109223	0.0237531	0.00326156	0.00152139	0.00512275	0.00357024	0.00783749	0.0039841	0.0068943	0.00200846	0.00279674	0.00505051	0.00349958	0.0122455	0.00429026	0.00926685	0.00906339	0.00267631	0.00572987	0.0265802	0.00395758	0.00607261	0.0428936	0.0064347	0.00456453	0.0203127	0.00771621
Collinsella_aerofaciens	0.0103695	0.031725	0.140226	0.00117934	0.0384545	0.000317329	0.000755084	0.000507335	0.000191747	0.0442756	0.000591305	0.0208475	0.153013	0.0440346	0.000373734	0.0223431	9.46e-05	0.00370679	0.000161306	0.0301837	0.0349334	0.0310696	0.0596534	3.01e-05	0.00560017	0.0145874	8.49e-05	0.00645211	0.0529874	0.0233481	0.0228865	0.000463852	0.000330761	0.000168271	0.000269497	0.000650993	0.0253085	0.0026726	0.0910403	0.0106629	0.0230691	4.44e-05	0.0352035	0.013572	0.000593683	0.000102602	0.0491218	0.0155009	0.000434822
Roseburia_intestinalis	0.004268	0.090566	0.000586339	0.0134815	0.00639665	0.00437861	0.0150245	0.00568751	0.0335756	0.00822275	0.0217344	0.00853444	0.0339017	0.0109544	0.00843946	0.014752	0.00337711	0.00337682	0.00135714	0.00798352	0.0159702	0.00240463	0.0130721	0.000235916	0.00311805	0.0077541	0.000782726	0.032889	0.00675728	0.00785707	0.237991	0.0025416	0.0412807	0.00150613	0.00198513	0.0183498	0.00820325	0.0440919	0.00915216	0.00601328	0.0228292	0.000287962	0.0197956	0.00999657	0.0154003	0.000139232	0.0104759	0.0572	0.00659508
Alistipes_onderdonkii	0.00145539	0.00248299	1.93e-06	7.78e-06	0.0135954	0.000109451	1.32e-05	0.00630635	0.00190284	0.0222368	0.000466934	0.00120021	0.000310648	0.0107826	0.000182054	0.0240954	0.00294634	2.16e-05	0.0227831	0.00102265	0.00568961	0.125015	0.0104302	9.72e-05	0.0143082	0.000150769	0.000984085	0.0097494	0.000656223	0.00432317	0.00242489	0.00471952	0.00147174	0.0034326	0.424021	0.00114166	0.0217357	0.00021447	0.0154849	0.00566179	0.0168737	0.0144473	0.0219981	0.0359794	1.13e-05	9.35e-06	0.03841	0.000427619	0.00257419
Bifidobacterium_breve	0.000358775	0.00145338	0.117137	0.0010042	0.0308028	0.00815967	0.000271568	0.00816328	0.00380062	0.000717132	0.00161057	0.000913451	0.00132968	0.000811969	0.00518102	0.000510675	0.0255204	0.0580587	0.0199807	0.00163466	0.00110033	0.00073786	0.000339172	3.74e-05	0.000154214	0.000225023	0.000217665	0.000992633	0.0138399	0.000758888	0.000992652	0.000515591	7.4e-05	0.00762852	0.000116848	0.0020846	0.000775547	0.00117506	0.000317118	0.00117605	0.000579371	0.005227	0.000640522	0.000233102	0.00828529	0.734457	0.000608823	0.000223776	0.00112186
Escherichia_coli	0.000523004	9.17e-05	0.0275206	0.0851092	5.11e-05	0.0268184	7.32e-05	0.000261059	0.00142315	3e-05	0.0104278	0.0125379	0.000548182	3.08e-05	0.00486811	0.00373739	0.00862368	0.000255164	1.89e-05	0.000521181	0.00406566	0.0123856	0.0633356	0.128246	0.0728122	0.00210305	0.00417271	0.000553124	0.00763257	9.66e-05	0.000272597	0.00570786	0.00113908	0.0288533	7.28e-05	0.00256022	0.000166987	0.051568	4.11e-05	0.0161648	5.18e-05	0.00993666	0.00139657	0.00017581	0.000409982	0.0984997	0.0151357	0.0707966	0.0191594
Bacteroides_xylanisolvens	0.0109662	0.0376819	8.45e-05	0.00139731	0.00491288	0.0577067	1.97e-06	0.0122637	0.00411599	0.028034	0.0332915	0.0201916	0.00828524	0.0168271	0.0175708	0.00527133	0.0240025	0.000365798	0.000889532	0.00193822	0.000957176	0.00794584	0.000898161	0.000736596	0.00644029	0.022034	0.0406374	0.0255978	0.00496995	0.0138011	0.00326564	0.0550849	0.0209885	0.0176539	0.000114662	0.0179545	0.0216111	0.00266956	0.00755665	0.00883783	0.0110781	0.0279686	0.00750401	0.0116535	0.00477582	0.00052665	0.0025162	0.00885301	0.00975099
Lachnospiraceae_bacterium_GAM79	0.00679284	0.0257824	0.000528333	0.0135563	0.0186901	0.0171125	0.112902	0.00479686	0.00980964	0.0425736	0.0102435	0.00698555	0.0059726	0.0382288	0.00885828	0.0225414	0.00236314	0.00318865	0.00181164	0.00489096	0.0124646	0.00239143	0.0175185	0.000258253	0.00734486	0.00200652	0.00160573	0.00888071	0.00805754	0.0222414	0.0355703	0.00463461	0.00978126	0.00122548	0.00279437	0.010205	0.00920971	0.00890528	0.0118971	0.00409645	0.0319719	0.000286718	0.00889431	0.0143733	0.0126069	0.000389206	0.00879574	0.00512056	0.00548478
Bacteroides_sp._A1C1	0.0333554	0.0665211	4.75e-05	0.000374869	0.00820146	0.00327404	4.75e-06	0.0128579	0.00295797	0.000101548	0.00266231	0.0210805	0.00981987	6.68e-05	0.00631318	0.00563824	0.000495743	0.00479575	0.00606223	0.014708	0.00224712	0.0478251	0.0021879	0.0465817	0.00529487	0.0126549	0.0217207	0.00308295	0.017724	0.0181551	0.0105342	0.0164634	0.0295365	0.0250751	0.02212	0.00761125	0.00639678	0.00759087	0.0121382	0.0222938	0.00975176	0.00655602	0.0197861	0.0331891	0.000615906	0.000176087	0.00471504	0.00766932	0.0203471
Alistipes_shahii	0.00855302	0.00555735	1.51e-06	9.12e-06	0.00014918	0.000148662	1.66e-05	0.000214339	0.000186482	0.000172305	0.000498505	0.000734107	0.000365394	0.000107768	6.81e-05	0.00312939	8.43e-05	3.22e-05	0.00610825	0.0051183	0.00150193	0.0126962	0.00976359	9.13e-05	0.00831426	0.000290443	0.00105146	0.000486492	0.000446773	0.0198587	0.00552616	0.00304938	0.0142606	0.0687905	0.00150042	0.00104979	0.000398287	0.000569598	0.0358838	0.0257291	0.028066	0.00710761	0.0185368	0.032427	3.89e-06	4.79e-06	0.00930364	0.000365283	0.00303098
Parabacteroides_distasonis	0.0207121	0.00846926	8.78e-05	0.000333483	0.00638115	0.0060006	7.71e-06	0.0230014	0.00545062	0.0487831	0.00377718	0.0214657	0.00236871	0.0365958	0.00673804	0.0118334	0.0121672	0.00192291	0.00390543	0.00767955	0.00210083	0.00655028	0.00450501	0.00137647	0.00945376	0.0168135	0.0246565	0.0198056	0.00645478	0.0168948	0.0105531	0.0461015	0.0177409	0.00430214	0.0196158	0.0014291	0.0144376	0.00438566	0.00598552	0.0135197	0.00477343	0.0514872	0.026429	0.0156489	0.0045802	0.000301767	0.0210682	0.0286789	0.0202362
Bacteroides_caccae	0.0150338	0.0126161	1.58e-05	0.000146721	0.00167291	0.000539299	1.94e-05	0.000548121	0.00430618	0.000815368	0.00123536	0.0138006	0.000943328	0.000514743	0.0106006	0.0196818	0.000566628	0.00276864	0.000367719	0.0010035	0.0133902	0.0154489	0.00462738	0.00106699	0.0160732	0.000709508	0.00180579	0.000636046	0.00352169	0.0100899	0.0042745	0.00512346	0.023038	0.00133901	6.1e-05	0.000735883	0.0696219	0.00431986	0.00103833	0.0132885	0.00375452	0.00385258	0.0223961	0.012529	0.0035033	8.88e-05	0.00124819	0.0451122	0.018559
Lachnospiraceae_bacterium_Choco86	0.00602214	0.00907337	0.00335786	0.0134563	0.0066963	0.00961822	0.0148661	0.0107094	0.00604185	0.00760146	0.0110303	0.0129106	0.0150091	0.0106084	0.0163605	0.0193754	0.00332517	0.0125289	0.00440057	0.0325794	0.0403228	0.00505575	0.0221821	0.000589035	0.00490623	0.00309011	0.0012374	0.00646009	0.0112649	0.00842219	0.0129094	0.00319444	0.00444718	0.0045544	0.00672661	0.0178726	0.00812427	0.0166026	0.0226396	0.00945906	0.0115007	0.000466044	0.0099279	0.0153405	0.0173409	0.000297026	0.00929387	0.00596487	0.0116957
Roseburia_hominis	0.00257434	0.00614406	0.000395952	0.00942809	0.00410422	0.00546698	0.0662415	0.00803682	0.0124936	0.0465158	0.00960049	0.00600188	0.00552409	0.0428486	0.00437606	0.00996753	0.00203769	0.00174628	0.00155838	0.00571198	0.010511	0.00233333	0.0197083	0.000195641	0.00472321	0.00265756	0.000977217	0.00329993	0.00630267	0.00571673	0.0225341	0.00239774	0.00632902	0.000920417	0.00164226	0.0110622	0.00447458	0.00756893	0.00851744	0.00753535	0.0284929	0.000584852	0.00444594	0.0128795	0.0128955	0.000205606	0.00870765	0.0056162	0.00614452
Megamonas_funiformis	1.54e-05	3.6e-05	6.56e-06	9.74e-05	3.63e-05	4.39e-05	9.58e-05	2.93e-05	0.00842029	2.67e-05	2.51e-05	4.43e-05	7.07e-05	3.39e-05	6.59e-05	0.0933756	2.15e-05	2.92e-05	2.1e-05	8.59e-05	0.00571109	3.69e-05	0.00221113	2.72e-06	0.00364758	6.53e-05	4.42e-06	1.44e-05	4.18e-05	0.11138	3.81e-05	1.47e-05	3.33e-05	3.11e-05	1.81e-05	5.52e-05	3.53e-05	8.26e-05	0.0014051	4.73e-05	0.0164127	1.68e-06	6.65e-05	0.000139337	9.01e-05	8.05e-06	3.27e-05	2.79e-05	2.14e-05
Eggerthella_lenta	0.0245354	0.000819003	0.00328995	0.00502021	0.0029407	0.0252423	0.0110387	0.00236496	0.00227834	0.00298751	0.0600077	0.00282293	0.00779776	0.00309643	0.00892162	0.0123813	0.0300242	0.00201584	0.018222	0.00362029	0.0361909	0.00936948	0.00142021	0.00378414	0.0159796	0.000218195	0.00147937	0.000339625	0.0133837	0.00586194	0.00101008	0.00071636	0.00023677	0.0197415	0.0648795	0.00142845	0.000669623	0.00236892	0.00566234	0.00407647	0.00237769	0.0151699	0.000968685	0.000270269	0.00225024	0.000500619	0.000928404	0.0020739	0.0092781
Ruminococcus_bicirculans	0.000586578	0.00513718	1.16e-05	0.000736679	0.0189986	0.000180543	0.00275881	0.000217576	0.000795132	0.000416617	0.000601829	0.000367687	0.00610895	0.000544726	0.000693955	0.00708195	0.00325401	0.000138565	0.00128343	0.00114394	0.00347497	0.00353494	0.00352511	9.23e-06	0.000208238	0.00120308	3.22e-05	0.00601592	0.00319462	0.000696409	0.0190216	0.00123453	0.0561833	0.000185824	0.00181401	0.00123149	0.000970456	0.0022736	0.000366287	0.00781461	0.0141461	1.72e-05	0.00123325	0.00234128	0.00157294	1.65e-05	0.0289213	0.000998997	0.000224432
Bifidobacterium_adolescentis	0.00146448	0.0112876	0.0214594	0.000964922	0.0052167	0.00327796	0.000113415	0.00295721	0.00684686	0.00277181	0.00298191	0.000487461	0.00196007	0.00292072	6.72e-05	0.000137621	0.00549988	0.00426554	0.0048315	0.00348936	0.0454558	0.000718761	0.00548366	2.29e-06	0.000167194	0.000441469	0.000150419	0.0227822	0.00296207	0.0492087	2.93e-05	0.000780057	5.18e-05	0.000257627	1.17e-05	0.0025853	0.000795097	0.018437	0.000314295	0.0027802	0.00124359	0.000284559	0.0878595	0.00017928	0.0096008	0.00080574	0.0826582	0.000488265	0.00229444
Bacteroides_intestinalis	0.00738346	0.00124621	5.36e-06	0.000280479	0.00280763	0.00811847	1.21e-05	0.000310584	0.000689704	0.000146782	0.000240387	0.00267026	0.0014617	7.86e-05	0.00175759	0.00350037	0.00559074	0.00156275	0.00099707	0.00113526	0.000269187	0.00342799	0.00040495	0.00283423	0.00197177	0.000986551	0.00192456	0.00172709	0.00560687	0.00290467	0.00395543	0.0763257	0.00356891	0.178526	0.00158885	0.00172019	0.00107648	0.000867366	0.00310315	0.00674387	0.00695863	0.0046195	0.00152751	0.0166188	8.37e-05	8.62e-05	0.00567163	0.00715769	0.00218216
Longibaculum_sp._KGMB06250	0.00644698	0.00819751	0.000197907	0.0427229	0.00151889	0.066271	0.00370352	0.00882221	0.000496982	0.00126869	0.00152313	0.0213724	0.0314533	0.00164215	0.00148146	0.00220354	0.000839195	0.000745608	0.000734614	0.00265401	0.0240381	0.00992074	0.0152517	7.2e-05	0.00420523	0.00126419	0.000162048	0.00284976	0.00539834	0.00467878	0.00853036	0.00318819	0.0032839	0.0043823	0.00269431	0.00485189	0.0104564	0.019696	0.011474	0.00108188	0.00439244	0.000180498	0.00337013	0.00923604	0.0293858	0.000339292	0.00824125	0.000619467	0.000691999
Akkermansia_muciniphila	9.3e-05	0.0147166	1.75e-05	0.00287777	0.000688226	0.0210234	0.000754546	0.000244766	4.06e-05	0.00099294	0.000228779	0.0168646	0.00113382	0.000592924	0.000103642	0.0245866	3.32e-05	2.48e-05	0.0766507	0.00012728	0.00017905	8.79e-05	0.00344847	1.44e-05	0.000130647	3.96e-05	1.82e-05	8.28e-05	0.060328	0.000205877	0.000418314	0.000491014	0.000102512	0.0337381	0.0970105	7.77e-05	0.00260251	0.000135436	0.000202185	0.00404663	0.00346064	5.95e-05	0.0209083	0.00248578	0.000100488	1.32e-05	0.00919239	5e-05	0.000111127
Bifidobacterium_catenulatum	0.00319057	0.00671661	0.0603934	0.00214436	0.0212108	0.0118609	0.000247899	0.00949846	0.0219464	0.0104206	0.0153505	0.00174585	0.00615714	0.0107373	7.76e-05	0.000415816	0.0191208	0.0200667	0.0104435	0.0132875	0.00454377	0.00360451	0.000340509	2.24e-06	0.000510234	0.00166704	0.000553938	0.00360563	0.0116741	0.00155745	0.000192008	0.00130845	9.36e-05	0.00101952	3.84e-05	0.0144432	0.0043689	0.0138891	0.00185933	0.0101007	0.00368257	0.000638822	0.00196501	0.000485482	0.0275147	0.00284265	0.002379	0.00100665	0.00630147
Bacteroides_cellulosilyticus	0.00305815	0.00135112	7.7e-06	3.48e-05	0.00306983	0.00420767	6.89e-05	0.00129251	0.000693084	0.000145479	0.00052963	0.0137202	0.00159847	9e-05	0.0016509	0.000913007	0.00262976	0.00145713	0.00130807	0.00226128	0.000308228	0.00254544	0.000592673	0.00190669	0.00471274	0.000451028	0.00141866	0.0048697	0.00620465	0.00341018	0.020249	0.0113463	0.00335792	0.021954	0.000216661	0.00105618	0.0053202	0.000839513	0.0124556	0.00449216	0.0133202	0.00581741	0.0102048	0.00485174	5.53e-05	0.000178994	0.0741205	0.00271617	0.00254707
Lachnospira_eligens	0.00191288	0.0107027	0.000162462	0.003367	0.00258153	0.00117146	0.00406187	0.00149703	0.00435025	0.0021641	0.0026662	0.00243091	0.00307565	0.00310973	0.00677701	0.00502409	0.000980695	0.00185157	0.000385722	0.00432361	0.00395107	0.00353703	0.00447083	6.87e-05	0.000868076	0.00100627	0.0103593	0.00892186	0.00588346	0.0177963	0.0151299	0.00347579	0.0106278	0.000699836	0.000624247	0.00784739	0.00207195	0.00656152	0.00319646	0.0189903	0.0201835	1.27e-05	0.00424162	0.00307274	0.00661989	7.46e-05	0.00272335	0.0093129	0.0118554
Streptococcus_salivarius	0.0049958	0.00798066	0.0016453	9.01e-05	0.001738	0.00354937	0.00718226	0.00202184	0.042154	0.00173087	0.00230099	0.00551987	0.0883503	0.00163225	0.00572858	0.00353292	0.0112589	0.00379143	0.0065099	0.00311544	0.00734377	0.00411347	0.00243898	8.75e-05	0.00053551	1.27e-05	5.17e-05	0.00252172	0.000408363	0.00342195	0.000362182	0.00605357	0.000353445	2.4e-05	0.0074661	0.00142685	0.00279569	0.00331653	0.0104662	0.000346765	0.00235359	8.38e-06	0.00100938	0.0110993	0.00644795	0.000363534	0.0395176	0.0109126	0.00596203
Ruthenibacterium_lactatiformans	0.00168081	0.00430727	0.000187498	0.0122932	0.0080616	0.0247401	0.00307359	0.00396513	0.00363	0.00422742	0.0150562	0.0137396	0.00248356	0.00276945	0.00736606	0.00594739	0.00704188	0.00133083	0.0116756	0.00892638	0.0102189	0.00959687	0.00432297	0.000217891	0.00772	0.000578966	0.00239086	0.000688948	0.0137476	0.00113557	0.00318074	0.00125725	0.00226047	0.00717299	0.00832453	0.00180406	0.00146492	0.00205496	0.00451541	0.00158026	0.00322793	0.00332777	0.0036689	0.0040744	0.00250409	0.000339918	0.00446249	0.000771899	0.00222991
Flavonifractor_plautii	0.00167266	0.00327571	5.98e-05	0.0031039	0.00546192	0.0152741	0.0453312	0.00628478	0.0117003	0.00733847	0.00739134	0.0071455	0.00353867	0.00438191	0.00180201	0.00633896	0.00640799	0.00268343	0.00157536	0.0114018	0.00140969	0.00171689	0.00242193	0.0136972	0.0038142	0.00101361	0.0108316	0.000611988	0.00331364	0.000794532	0.00155125	0.000925781	0.00330544	0.00375785	0.00473541	0.00520889	0.00177594	0.00166458	0.00754694	0.00268475	0.0035192	0.00898163	0.00212459	0.00262373	0.00203702	0.000197868	0.00275536	0.0140155	0.0116216
Alistipes_finegoldii	0.00286943	0.00241436	8.35e-06	3.96e-05	0.000532426	9.75e-05	1.46e-05	0.000406289	0.000195712	0.00071697	0.000421778	0.00074431	0.00859173	0.000447253	0.000612688	0.00398846	0.000634423	5.71e-05	0.00103671	0.00141511	0.000570777	0.00412181	0.00801901	0.000164119	0.0138869	0.000100669	0.0119192	0.000620889	0.0206245	0.0152514	0.00205971	0.0223637	0.00555066	0.00467876	0.0478376	0.00120409	0.00107407	0.000239102	0.0350974	0.004243	0.00395681	0.00434039	0.00596474	0.00889945	8.11e-06	4.25e-06	0.0046416	0.0012565	0.00308443
Enterocloster_bolteae	0.00253288	0.00391511	0.000513155	0.0710992	0.00373464	0.00935642	0.00891164	0.0049988	0.00464079	0.00298805	0.00532793	0.00583464	0.00265069	0.00423357	0.00688158	0.00422525	0.00157733	0.00308327	0.0014898	0.0148357	0.00770955	0.00310331	0.00409129	0.00241755	0.00270072	0.00282937	0.00351462	0.00123053	0.00346949	0.00145554	0.00454316	0.00145483	0.00348247	0.0145911	0.0043303	0.00430061	0.00317601	0.00192918	0.00385982	0.00375043	0.00363679	0.00919659	0.00419932	0.00366695	0.0113241	0.000871801	0.00390019	0.00368307	0.00390414
Odoribacter_splanchnicus	0.00103143	0.00151399	8.94e-06	3.94e-05	0.00410318	0.000111497	4.38e-05	0.00280993	0.000478652	0.000159109	0.000119843	0.00372985	0.000385148	0.000113935	0.00322285	0.00389592	0.000193622	0.00022747	0.00202908	0.00192189	9.76e-05	0.0141875	0.00586998	0.000629656	0.0197196	0.000202363	0.000808681	0.000446563	0.00145114	0.0303003	0.00366943	0.00106327	0.000444072	0.00360773	0.00587357	0.000222691	0.00385986	0.000235447	0.00648058	0.0170647	0.0100659	0.000907098	0.0111379	0.00411488	4.17e-05	1.92e-05	0.00706747	0.00151041	0.0103701
Clostridioides_difficile	0.00173274	0.00541764	0.00109321	0.0112128	0.00489897	0.00547886	0.00953959	0.00608511	0.00410033	0.00493853	0.00502791	0.00598845	0.00528337	0.00597433	0.01294	0.0125152	0.00360494	0.00463986	0.00407152	0.0104851	0.0124154	0.00264343	0.00787266	0.00114952	0.00191775	0.00114654	0.00095101	0.00178953	0.00596531	0.0030125	0.0113507	0.00181647	0.00292611	0.00261715	0.00173556	0.00844605	0.00306467	0.00700499	0.00641344	0.00347319	0.00442773	0.00246301	0.00488	0.00527145	0.0179771	0.000311249	0.00536767	0.00356961	0.00342592
Clostridium_scindens	0.0073328	0.00363184	0.00107207	0.00768011	0.00432646	0.0066431	0.00808967	0.00381052	0.00715151	0.00585566	0.00421102	0.0072104	0.00804656	0.0075891	0.00702234	0.00531322	0.00171968	0.0033932	0.0432365	0.00475824	0.0115597	0.00136055	0.00509794	0.000445269	0.000898588	0.000515253	0.000965378	0.000980709	0.00636221	0.00226407	0.00571752	0.000920914	0.000909146	0.00485534	0.00588892	0.00395458	0.00234082	0.00323898	0.0054291	0.00121175	0.00245738	0.00019356	0.00231845	0.00276739	0.00511516	0.000113649	0.00232934	0.00168254	0.00265118
Paraprevotella_xylaniphila	0.0118175	0.000849825	6.28e-06	5.12e-05	0.000761283	6.43e-05	4.25e-05	0.000235811	0.000530976	6.22e-05	0.000140252	0.000918394	0.00295086	4.71e-05	0.000414301	0.0129601	0.000181622	0.000216439	0.000249243	0.000762925	0.00352406	0.0397639	0.00301878	0.000629526	0.0224983	0.000622196	0.0038782	0.000479858	0.00187433	0.00363466	0.000856681	0.00401608	0.000438374	0.000793518	0.00444162	0.000748675	0.00125991	0.00064985	0.00152465	0.0143691	0.0024453	0.00186871	0.00412098	0.000984921	5.81e-05	4.61e-05	0.00808474	0.0219342	0.00882191
Alistipes_communis	0.000600933	0.00214267	1.74e-06	2.36e-05	0.000673577	1.56e-05	2.1e-05	0.000655803	0.000272411	0.00319278	0.000838644	0.00397232	0.000133763	0.00206022	0.000155429	0.00644706	0.00035899	6.35e-05	0.000600991	0.00252755	0.00100024	0.00401323	0.00238741	0.000229017	0.00662035	0.00540213	0.000306779	0.000544307	0.000325171	0.00777887	0.00246743	0.00723511	0.000867794	0.00092897	0.00043786	0.00266619	0.000645887	0.000671958	0.00771813	0.00822355	0.0127127	0.00664434	0.0111459	0.00406483	2.22e-05	8.14e-06	0.0144064	0.000224283	0.00376408
Blautia_producta	0.00159473	0.00365647	0.0023935	0.00883438	0.0039936	0.00808699	0.00939211	0.00610761	0.00667162	0.00351371	0.0100991	0.0081364	0.0038828	0.00434649	0.0119134	0.0041134	0.00521854	0.00557881	0.00283537	0.0133773	0.00576114	0.00242859	0.00641985	0.00351248	0.000887715	0.000606193	0.000935799	0.00171357	0.00442222	0.00217936	0.00511788	0.00100072	0.00129727	0.00362941	0.00148739	0.00581308	0.00187808	0.00356704	0.00346758	0.00316159	0.00396718	0.00196842	0.00240396	0.00393853	0.00653352	0.000171167	0.00300603	0.00272361	0.00276158
Blautia_argi	0.00178019	0.00240946	0.0065872	0.0090441	0.00316833	0.0191991	0.0435266	0.00298019	0.00325931	0.00203693	0.00251817	0.00438278	0.0033289	0.00275169	0.0103109	0.00362921	0.00221511	0.00763782	0.000616478	0.015071	0.00386076	0.000754818	0.00540986	0.00185175	0.000665303	0.000506761	0.000619583	0.000906016	0.00234015	0.00125502	0.00254381	0.000704341	0.000852871	0.00293733	0.000734908	0.00412938	0.00152396	0.00318362	0.00350579	0.00139793	0.00209384	0.000852616	0.00156698	0.00229301	0.0070053	9.92e-05	0.00225792	0.00301405	0.00373938
Klebsiella_pneumoniae	1.09e-05	7.43e-05	0.000282325	0.000372084	3.49e-05	0.000127579	4.2e-05	3.59e-05	0.000724933	2.01e-05	0.000144717	2.19e-05	9.46e-05	1.83e-05	3.75e-05	0.00456583	1.72e-05	7.24e-06	7.11e-06	7.51e-06	2.79e-05	0.000138266	0.00118284	0.00359079	0.198783	0.00205922	0.000408322	0.000198384	6.76e-05	0.00196312	0.0147734	2.63e-05	3.4e-05	5.37e-05	2.82e-05	2.46e-05	8.91e-06	0.00159747	2.57e-05	5.07e-05	3.06e-05	2.44e-05	2.35e-05	2.22e-05	5.7e-05	0.000306597	0.000173601	0.000349235	0.000104529
Veillonella_parvula	0.000198149	0.0012043	3.94e-06	4.55e-05	3.97e-05	0.00940018	0.000918438	0.000106549	0.000502377	0.00025615	4.57e-05	5.84e-05	0.000583474	0.000375521	0.00160947	0.00110464	0.00240891	0.000711287	2.18e-05	0.000243259	5.83e-05	3.12e-05	7.93e-05	0.17586	5.9e-05	0.000173387	0.000149955	0.000818265	0.000120071	0.000523377	0.00021984	0.000118862	0.000208117	0.000108352	0.000101835	0.000242169	0.000121929	0.000289325	3.43e-05	0.000107263	6.17e-05	0.000100439	0.000261126	6.78e-05	0.00228884	0.00098867	0.000403975	0.00266651	0.000261353
Adlercreutzia_equolifaciens	1.47e-05	0.00473871	9.17e-07	0.0483041	2.22e-05	1.39e-05	5.58e-05	0.00847499	0.000122913	0.00572555	2.82e-05	0.00844819	0.00163123	0.0048063	7.64e-06	0.0015696	7.52e-06	1.4e-05	0.00889387	6.75e-06	0.00424585	0.00761653	0.0104712	9.49e-07	0.000922611	0.000484357	1.18e-06	6.72e-06	0.000105062	0.00781221	0.00583193	7.57e-06	1.94e-05	9.2e-06	2.14e-05	0.00612102	0.00523161	0.00974383	0.0206398	0.00256014	0.020275	3.17e-05	0.00718554	0.000978059	7.79e-06	1.16e-06	0.00825499	6.25e-06	2.64e-05
Clostridium_innocuum	0.00251065	0.00107464	0.0010065	0.0336043	0.00439701	0.00528701	0.0149971	0.00161302	0.00443306	0.00229509	0.0034012	0.011055	0.00212238	0.00324114	0.00602961	0.002513	0.00645747	0.00363388	0.000743858	0.00561971	0.00387063	0.00166434	0.00187338	0.00420919	0.000949879	0.000217598	0.00105588	0.000376824	0.00248142	0.000707851	0.00208276	0.000680124	0.000598138	0.00267826	0.00129007	0.00168436	0.00199804	0.00135149	0.0016882	0.00151485	0.00110527	0.016142	0.00149636	0.00108887	0.0037587	0.000696564	0.00137855	0.0010918	0.00142395
Bifidobacterium_bifidum	0.000426506	0.000739039	0.00232362	0.000315912	0.00144933	0.000724957	4.36e-05	0.000308696	0.00106501	0.000777247	0.00112196	0.000118887	0.0286566	0.000904972	0.000144076	0.000110895	0.00202265	0.00121262	0.000748698	0.00107	0.0348467	0.000182193	0.000324378	1.47e-06	0.011455	0.00245588	3.14e-05	0.00628648	0.000459577	0.000558033	3.5e-05	5.39e-05	1.32e-05	0.000267622	2.24e-05	0.0382412	0.00024696	0.0197682	0.000165549	0.000639056	0.000111138	0.000186096	0.0123748	5e-05	0.00131884	0.00319876	0.0216615	2.42e-05	0.000373751
Bacteroides_caecimuris	0.00333024	0.00560336	2.36e-05	0.000310438	0.00162296	0.00735124	7.53e-06	0.00233302	0.00160222	0.0046278	0.00565059	0.00353593	0.00209859	0.00276091	0.00354878	0.00202818	0.00323073	0.00041399	0.000400919	0.00205558	0.00040247	0.00323434	0.000939617	0.00310938	0.00425949	0.0035644	0.0107816	0.00351792	0.0050671	0.00370974	0.00194548	0.0115322	0.00492398	0.00382637	0.000277003	0.00259685	0.00701607	0.00102639	0.00160081	0.00305865	0.00456309	0.00554936	0.00184605	0.00415127	0.000699362	0.000256996	0.00105883	0.00778431	0.00299025
Massilistercora_timonensis	0.00168718	0.00209071	0.000288699	0.00812315	0.00668913	0.00110292	0.00937158	0.00441367	0.00302297	0.00313836	0.00634714	0.00856923	0.00644725	0.00351257	0.00153212	0.014158	0.00127202	0.00110241	0.00219847	0.00727842	0.00326631	0.00154425	0.00291973	0.000120912	0.000405432	0.000562451	0.000371918	0.000899886	0.00223981	0.000746047	0.00745177	0.000594132	0.00165115	0.00039298	0.00100857	0.0086521	0.00086399	0.00456853	0.00400354	0.00067436	0.00201778	3.75e-05	0.00179597	0.00241238	0.00231553	0.000103675	0.00237349	0.000759848	0.00183395
Bacteroides_sp._CBA7301	0.00360798	0.00360445	7.61e-06	0.00100554	0.00185218	0.00209554	2.63e-05	0.00186124	0.00117011	0.00394694	0.00239194	0.00282122	0.0013881	0.00227309	0.00351818	0.001512	0.00104988	0.00070944	0.000378995	0.00102383	0.000734019	0.00287869	0.00056133	0.00115138	0.00369534	0.00174036	0.00362366	0.00173327	0.00375503	0.00833155	0.005049	0.00878723	0.00429594	0.00219697	0.000114662	0.00120002	0.00215173	0.000746814	0.00175245	0.00436896	0.00833704	0.00611602	0.00148521	0.00528648	0.000260507	0.000119508	0.00072802	0.00299784	0.00318762
Clostridiales_bacterium_CCNA10	0.00123789	0.00301866	0.000134032	0.00575122	0.0080087	0.00195642	0.00628095	0.00236593	0.00199605	0.0022543	0.00455734	0.0029427	0.00346013	0.00237764	0.00125731	0.00412305	0.00307893	0.000501049	0.00155387	0.00765943	0.00229874	0.00125296	0.00268053	0.000188957	0.00271745	0.00105816	0.00187998	0.000998805	0.00544349	0.00106149	0.00291948	0.00177446	0.00253262	0.00406048	0.00146293	0.00242046	0.00149752	0.00159895	0.00304138	0.00230545	0.0031273	0.00429784	0.00285276	0.00278481	0.00272819	0.000275736	0.00307717	0.00279596	0.00161291
Dysosmobacter_welbionis	0.000832837	0.00345359	1.55e-05	0.00346398	0.00216292	0.0012746	0.00353774	0.00165418	0.00149439	0.00277703	0.00399844	0.0019404	0.00212527	0.00279406	0.00063015	0.00350364	0.000775654	0.000536885	0.000670053	0.00493258	0.00434428	0.00152173	0.00176682	0.000305686	0.00349052	0.00116689	0.000704314	0.0009543	0.00217267	0.00101045	0.00803501	0.00106886	0.00231815	0.000814055	0.00277193	0.00151995	0.00141873	0.00210579	0.00274581	0.00283778	0.00343655	0.00101603	0.00316543	0.00424034	0.00785981	0.000154484	0.0036438	0.00126337	0.00157157
Phocaeicola_salanitronis	0.00728503	0.000603192	6.92e-06	5.51e-05	0.0010434	7.47e-05	5.71e-05	0.000315439	0.00727046	8.61e-05	0.000361888	0.00342725	0.000789328	6.53e-05	0.000453806	0.00232049	0.00042768	0.000628725	0.000207332	0.00499171	0.000134069	0.000885212	0.000626021	0.00956169	0.00298791	0.00116203	0.00258733	0.000364145	0.0116214	0.00862107	0.000840844	0.00365469	0.000912782	0.000897942	0.000159825	0.00101083	0.0041633	0.00164917	0.00104825	0.010011	0.00412404	0.00118643	0.0010529	0.00272066	0.000109977	0.000622676	0.00197928	0.00966822	0.00846292
Bacteroides_helcogenes	0.00465765	0.00222612	1.4e-05	2.48e-05	0.00578437	0.000209355	9.23e-06	0.000291378	0.00061294	9.99e-05	0.000287329	0.00327097	0.00255324	5.39e-05	0.00313063	0.000994782	0.000141679	0.00240843	0.0010702	0.00113408	0.000737338	0.00470329	0.000396007	0.00218819	0.00222783	0.000433531	0.00140412	0.00146342	0.00973497	0.00311869	0.00274462	0.0126578	0.00554936	0.00259507	0.000738249	0.0019101	0.000584677	0.0012863	0.00267185	0.00494902	0.00315421	0.00891613	0.00100243	0.0026171	3.58e-05	8.24e-05	0.000639999	0.00204845	0.00177724
Erysipelotrichaceae_bacterium_GAM147	0.00312461	0.00197974	0.000208958	0.00910046	0.000403043	0.019578	0.00835515	0.00194367	0.000362174	0.000167092	0.000466615	0.00487537	0.00699151	0.000214801	0.00147668	0.000348481	0.000437397	0.000583184	0.000168614	0.000571487	0.00574149	0.00197397	0.005879	0.000334448	0.0010918	0.000313616	5.38e-05	0.00109533	0.00104896	0.00128984	0.00192767	0.000756381	0.000570787	0.00431995	0.000706944	0.00130991	0.00240794	0.00501305	0.0024236	0.000182394	0.0012048	7e-05	0.000802924	0.00166788	0.00695218	0.00019429	0.00162587	0.000211163	0.00019895
Alistipes_megaguti	0.000357722	0.000493755	9.17e-07	1.04e-05	0.000120803	0.000283118	6.46e-06	0.000366798	0.000179722	3.1e-05	0.000204925	0.00037206	5.08e-05	2.19e-05	4.08e-05	0.00154766	5.06e-06	2.27e-05	0.000256842	0.00108847	0.000266479	0.00136176	0.000747381	0.000834913	0.00211454	7.67e-05	0.000108875	0.000367461	0.000359293	0.0133208	0.000779184	0.00238921	0.000247244	0.000479303	5.6e-05	0.000609929	0.00028015	0.000290283	0.00323853	0.00656708	0.00445985	0.00250717	0.00589908	0.00127771	1.09e-05	0.000243712	0.00192586	0.000202378	0.00299563
Streptococcus_thermophilus	0.000176533	0.000547003	5.92e-05	5.68e-05	0.0015176	0.000153095	0.000238665	0.000105146	0.000855581	0.000497692	0.000120098	0.0404466	0.00119802	0.000193587	0.000288152	0.0566138	0.000284165	0.000318221	0.000302577	0.000145404	0.000350764	0.000763557	0.000191985	1.44e-05	3.26e-05	0.000336404	6.99e-06	0.000100263	4.26e-05	0.000177313	0.000159398	0.000237244	3.7e-05	2.1e-05	0.000251926	0.000408315	8.95e-05	0.000950229	0.000344802	2.54e-05	0.000118826	2.49e-06	6.8e-05	0.00222168	0.00038557	0.0147272	0.000822249	0.00415022	0.000666275
Butyricimonas_faecalis	0.00342025	0.000571145	2.57e-06	2.38e-05	0.000564604	4.44e-05	3.87e-05	0.000305836	0.000128568	7.32e-05	0.000168571	0.000730685	0.000447242	5.23e-05	0.000334296	0.000621889	0.000310092	0.000115889	6.36e-05	0.00073915	0.000425354	0.00374098	0.000375696	0.00164262	0.00800999	0.00121635	0.000366525	0.000440937	0.000565619	0.00306741	0.0024396	0.00154515	0.00226025	0.0155388	0.000142626	0.000227415	0.00109312	0.000555932	0.00321567	0.00485647	0.0111377	0.000943761	0.00231562	0.00694611	1.63e-05	2.73e-05	0.00192586	0.00164735	0.00222737
Ruminococcus_sp._JE7A12	0.000133744	0.000355825	3.04e-05	0.000922577	0.000296276	0.000168268	0.00202659	0.000145986	0.00127866	0.000205376	0.000173546	0.000962185	0.000404963	0.000235054	0.000198055	0.000893302	6.21e-05	8.3e-05	0.00377108	0.00361271	0.000270148	0.00112893	0.000474991	1.28e-05	0.000114537	0.000201808	1.55e-05	0.000248893	0.000980781	0.000713284	0.0222316	0.000357188	0.00199852	8.99e-05	0.000301462	0.00134312	0.00025085	0.00463077	0.000320217	0.000407249	0.00135575	3.59e-06	0.000506752	0.00240474	0.00585694	6.89e-06	0.00138608	0.000158682	0.0492008
Lachnospiraceae_bacterium	0.000967136	0.00129297	0.00198434	0.00514907	0.00167021	0.0119474	0.00961804	0.00189468	0.00290851	0.00111393	0.00244807	0.00215213	0.00178608	0.00169612	0.00671805	0.00308982	0.00302573	0.00319953	0.000475305	0.00386686	0.00454185	0.000588367	0.00303366	0.000621506	0.000549912	0.000399946	0.000406721	0.000505637	0.00150015	0.00103078	0.00219184	0.000429359	0.000571059	0.000852194	0.000568937	0.00246007	0.000934754	0.00194755	0.00266462	0.000896379	0.00164469	0.000102854	0.00114223	0.00154944	0.00492741	0.000334417	0.00127233	0.00178126	0.00126561
Phascolarctobacterium_faecium	0.00087607	0.0028629	4.13e-07	1.41e-05	0.00366784	3.75e-06	1.83e-05	2.97e-06	7.47e-06	8.8e-06	0.00314723	0.0042952	0.00165641	1.18e-05	3.98e-06	0.00739341	5.82e-07	4.29e-05	1.21e-06	0.0110839	0.000880054	0.00135158	8.94e-06	3.45e-07	0.00752065	2.9e-06	0.00216544	0.00270323	0.00253833	0.00236499	0.00414097	0.00137888	0.00302819	0.0031504	0.00240052	7.92e-06	0.00167815	2.43e-05	4.34e-06	0.000134669	0.00252026	0.00263337	0.000322895	0.00191772	2.1e-05	4.47e-07	0.00112418	0.00489774	0.00848714
Phascolarctobacterium_succinatutens	0.000756183	0.00227557	9.17e-07	1.84e-05	0.00270608	1.15e-05	3.65e-05	1.08e-05	1.84e-05	7.11e-06	0.00295212	0.00365317	0.00133902	8.49e-06	9.3e-06	0.00724175	6.05e-06	3.98e-05	1.51e-05	0.0126459	0.00108531	0.00166561	3.48e-05	2.06e-05	0.00622858	4.65e-06	0.00258261	0.00216127	0.00314769	0.0018566	0.00498153	0.00104032	0.00267295	0.00253744	0.00377799	1.34e-05	0.00136958	8.53e-06	1.92e-05	0.000124341	0.00217573	0.00243194	0.00028365	0.00284419	1.94e-05	1.74e-06	0.000917732	0.00172602	0.00904234
uncultured_crAssphage	0	0	0.013966	9.6e-08	0	1.48e-06	1.08e-06	0	0	0	0.00646838	1.9e-07	0.00115551	0	0	0	0	0	0	0	0	4.09e-05	0.00489667	8.62e-08	8.54e-07	0.000677331	0	8.4e-08	0	0.000253127	0	0	0	0.00174974	0	0	0.00135358	0.00274014	1.38e-07	2.16e-06	3.43e-07	0	0.00487633	1.62e-06	1.62e-07	5.37e-07	2.35e-05	0	0
Lachnospiraceae_bacterium_KM106-2	0.000739222	0.00199175	0.000142744	0.00200109	0.00122127	0.00101552	0.00385226	0.000965685	0.00331202	0.00192636	0.00437659	0.00118899	0.00193146	0.00262293	0.00290661	0.00224343	0.000494042	0.00106227	0.000242468	0.00201705	0.00552069	0.000478344	0.00271964	7.26e-05	0.000390403	0.00045952	0.000121936	0.00101081	0.00160717	0.001216	0.00731946	0.000435368	0.00120686	0.000377366	0.000675061	0.00490356	0.000903484	0.00471172	0.00211385	0.00122688	0.0024153	9.92e-06	0.000819722	0.00217997	0.00615687	2.54e-05	0.0013238	0.00127807	0.000970844
Faecalitalea_cylindroides	0.000431051	0.00118053	0.00022597	0.00239805	0.00150289	0.00151777	0.00197871	0.0012829	0.00154639	0.0014555	0.00211686	0.00317002	0.00204306	0.0023838	0.00379882	0.00236437	0.000406679	0.00236985	0.000936913	0.00101756	0.00459609	0.000649136	0.00262519	0.000115004	0.000536876	0.000387059	0.000513447	0.000481915	0.000954929	0.0012253	0.00300832	0.000559819	0.000699727	0.000276175	0.000723937	0.00402559	0.00180923	0.00221537	0.00442692	0.00224233	0.00154714	7.22e-05	0.00401401	0.00352306	0.00394751	0.000104391	0.00222974	0.00082911	0.00151177
Prevotella_ruminicola	0.000341538	3.3e-05	5.96e-06	2.41e-05	8.26e-05	1.92e-05	3.99e-05	1.19e-05	0.000163277	1.52e-05	3.29e-05	9.41e-05	5.56e-05	1.57e-05	3.79e-05	0.000248995	8.37e-06	2.53e-05	1.7e-05	0.000162563	0.000133109	5.96e-05	0.000162816	0.000219358	0.000611108	1.13e-05	3.12e-05	2.7e-05	0.000319045	0.0169625	0.000772062	0.00014957	8.09e-05	5.86e-05	9.24e-06	3.89e-05	9.38e-05	9.94e-05	0.000152052	0.00512088	0.00434151	0.000118514	0.00329683	0.000117592	1.11e-05	1.32e-05	0.000111595	0.000319503	0.000546856
Trichuris_trichiura	5.9e-05	0.000290138	0.000623022	0.000285281	0.000138025	0.00053947	0.000777588	0.000112915	0.000223856	0.000151072	0.000233945	0.000128456	0.000120513	0.000127568	5.68e-05	0.00079198	0.000144903	5.03e-05	3.88e-05	0.000105229	0.00661473	0.000355358	0.00140416	0.000462906	0.00102252	0.000109716	0.00029338	6.51e-05	0.00016473	0.0123366	0.000157524	0.000230454	0.000252345	0.000185824	4.74e-05	0.000190567	0.000112671	0.00123816	0.000327586	0.00331827	0.00266257	0.00026985	0.00226416	0.000208736	0.000244286	0.000894387	0.00041653	0.000228619	0.000177221
Enterocloster_clostridioformis	0.000526385	0.00231626	0.000104364	0.00531154	0.00130113	0.00170098	0.00242601	0.00122647	0.00119188	0.00121689	0.00273323	0.0023297	0.00191623	0.00161528	0.00208326	0.00162577	0.000709113	0.00211218	0.000772703	0.00487911	0.00320046	0.000508614	0.00119145	0.000709344	0.00107967	0.000497671	0.00120858	0.000920837	0.0016408	0.000795684	0.00492081	0.000565348	0.00126373	0.000741655	0.00109774	0.0027393	0.00178195	0.00074046	0.000876363	0.00141663	0.00135095	0.000527662	0.0013154	0.00246519	0.00442213	0.000194514	0.00203599	0.00111466	0.00104081
Lachnoclostridium_phocaeense	0.000639953	0.00150657	0.000262929	0.0024401	0.00151901	0.00190045	0.00402296	0.00157871	0.00194334	0.00237393	0.00168736	0.00181455	0.00210937	0.00294901	0.00197603	0.00277101	0.000732935	0.000757207	0.000745649	0.0034425	0.00420026	0.000937879	0.00288379	0.000249025	0.000755019	0.000530616	0.000197146	0.000557364	0.00189081	0.00107137	0.0017828	0.000585599	0.000822915	0.000652099	0.000778876	0.00207159	0.000813663	0.0020513	0.00272013	0.000693058	0.00169665	0.000322466	0.00148307	0.0015425	0.00233467	5.81e-05	0.00174556	0.000995956	0.00157962
Bacteroides_heparinolyticus	0.00239791	0.00117924	5.5e-06	4.25e-05	0.00307535	9.83e-05	1.44e-05	0.000326283	0.000435363	4.19e-05	8.27e-05	0.00174895	0.00142839	2.6e-05	0.00148438	0.000785758	3.98e-05	0.00118142	0.000621947	0.000875251	0.000279842	0.0028534	0.000288939	0.00172235	0.00143194	0.000377115	0.000539823	0.000774684	0.00540165	0.00222052	0.00151461	0.00624286	0.00298016	0.00126352	0.00071045	0.00118919	0.000303788	0.000736717	0.0014783	0.00345233	0.00225941	0.00475905	0.000889431	0.00189937	3.88e-05	8.95e-05	0.000594455	0.00112051	0.00180399
Lachnoclostridium_sp._YL32	0.000800025	0.00119664	0.000337625	0.00477305	0.00189883	0.00261722	0.00256685	0.00175906	0.00186378	0.000929785	0.00210104	0.00324144	0.00180445	0.00135211	0.0039986	0.00147977	0.000964575	0.00246103	0.000806774	0.00127446	0.00203576	0.000477881	0.00164847	0.00102404	0.000412491	0.000243416	0.000442493	0.000570464	0.00214822	0.000749257	0.00275971	0.000354845	0.000659189	0.00101639	0.000839878	0.00180028	0.00118511	0.00105677	0.000808394	0.00062299	0.00154954	0.000202598	0.000820027	0.000750045	0.00348529	0.000140619	0.00105451	0.000750557	0.00079792
Alistipes_sp._dk3624	0.000439864	0.000171448	1.33e-06	6.43e-06	8.62e-05	1.6e-05	4.03e-06	0.00011216	6.94e-05	0.00013174	7.99e-05	0.000315278	4.1e-05	8.25e-05	3.65e-05	0.000469348	1.38e-05	1.71e-05	0.000284476	0.000338702	0.00102478	0.00352569	0.000231018	0.000214442	0.0051784	0.000144197	0.000186359	0.000156566	0.000225439	0.000805974	0.000450081	0.000687515	0.000155206	0.0255033	0.00148087	0.000201396	0.000171271	6e-05	0.00842371	0.0012528	0.000689342	0.000739846	0.00201586	0.00193699	3.24e-06	1.43e-06	0.00332554	0.000161216	0.00278779
Megasphaera_elsdenii	1.65e-05	6.86e-05	1.74e-06	6.29e-05	0.00481537	4.18e-05	0.000178326	5.88e-05	5.79e-05	9.46e-05	8.06e-05	3.68e-05	7.5e-05	9.65e-05	5.02e-05	6.67e-05	1.92e-05	1.82e-05	3.04e-05	1.12e-05	0.00100268	2.46e-05	0.000575121	5.3e-06	3.91e-05	0.0627936	5.1e-06	1.98e-05	4.04e-05	0.000153523	7.29e-05	3.26e-05	6.69e-05	1.41e-05	3.3e-05	0.000136275	3.05e-05	7.68e-05	6.18e-05	5.81e-05	0.000226325	3.92e-06	0.000227913	6.36e-05	7.07e-05	4.96e-06	0.000108805	4.39e-05	4.41e-05
Prevotella_intermedia	0.000294924	0.000133028	2.24e-05	3.33e-05	0.00047702	4.47e-05	0.00010427	7.67e-05	0.000125188	6.42e-05	0.000106513	0.00023226	8.19e-05	5.43e-05	0.000553198	0.000229209	5.47e-05	6.48e-05	3.48e-05	0.000220381	0.000122016	0.000512607	0.000235949	0.00024605	0.000601886	0.000804118	0.000330669	0.000456724	0.00035041	0.00835839	0.000944954	0.000530795	0.000232754	0.000165238	0.00079026	7.83e-05	0.000255282	0.00018827	0.000193508	0.00300303	0.00199505	0.000232675	0.0023683	0.000361798	3.2e-05	1.61e-05	0.000141029	0.000507523	0.000792049
Prevotella_melaninogenica	0.00029897	2.92e-05	3.16e-06	1.1e-05	3.74e-05	1.69e-05	1.53e-05	9.33e-06	9.08e-05	2.31e-05	1.65e-05	0.000136378	2.96e-05	1.85e-05	4.49e-05	0.000167698	9.67e-06	1.78e-05	9.15e-06	0.000175105	0.000115815	5.17e-05	8.8e-05	9.74e-05	0.000454389	2.21e-05	0.000136178	6.34e-06	0.000244552	0.0126875	0.000410723	0.000155999	0.000151407	6.02e-05	1.01e-05	2.81e-05	9.18e-05	5.34e-05	0.000103503	0.00360894	0.00300971	9.03e-05	0.00267738	0.000126228	2.11e-05	1.21e-05	7.01e-05	0.000183008	0.000314616
Alistipes_dispar	0.000431273	0.000746025	1.15e-06	1.87e-05	0.000109158	3.67e-05	4.3e-05	0.000110002	0.000119273	8.94e-05	0.000285862	0.00249396	0.000360456	6.37e-05	2.75e-05	0.00254005	8.91e-06	1.15e-05	0.000316563	0.000668791	0.000330326	0.00172001	0.00102671	0.000160109	0.00296378	3.87e-05	0.000335851	0.000530535	0.000182679	0.00296418	0.000546319	0.00295167	6.74e-05	0.000469308	9.12e-05	0.00120082	0.000642785	0.000198715	0.00171334	0.00309584	0.00278222	0.00459136	0.00376853	0.00162763	2.01e-05	3.98e-05	0.00253022	0.000164651	0.00199652
Lachnospiraceae_bacterium_KGMB03038	0.000537193	0.000978012	0.000308508	0.00179954	0.000909176	0.00174053	0.00284515	0.00174239	0.00130433	0.000855987	0.000788322	0.00150839	0.00134209	0.00108346	0.00284135	0.00192151	0.000560583	0.0017977	0.00067378	0.00177676	0.00340248	0.000540561	0.0020428	0.000159678	0.000423022	0.000281183	0.000173298	0.000408272	0.0011264	0.000630061	0.00141022	0.00039769	0.000528893	0.000455584	0.000631135	0.00156894	0.000708969	0.00137003	0.00243262	0.000802009	0.0015306	0.00011105	0.00130296	0.0010608	0.00217805	2.63e-05	0.00097646	0.000670822	0.00107568
Christensenella_minuta	0.000223756	0.00108046	5.96e-05	0.000613483	0.000202931	0.00034023	0.00246689	0.000135897	0.00031154	0.000578496	0.000707704	0.000398233	0.00146043	0.00081706	0.000165787	0.0010472	0.000139261	6.8e-05	0.0102172	0.00676364	0.0014359	0.000883997	0.00116888	2.75e-05	0.000135543	0.000490929	2.41e-05	8.92e-05	0.000409159	0.000272225	0.00709034	9.65e-05	0.000185433	0.000960347	0.000252339	0.000730869	0.000504507	0.00030508	0.000441831	0.00225819	0.0017364	3.86e-05	0.00197936	0.00332774	0.000310062	4.07e-05	0.00112893	0.000122587	0.000409885
Haemophilus_parainfluenzae	0.000155249	0.00225848	1.14e-05	1.09e-05	4.55e-05	0.000257091	3.05e-05	2.59e-06	0.000387459	0.000255987	8.1e-06	8.21e-05	7.71e-05	6.35e-05	0.00102433	0.00547422	1.42e-05	0.00242102	2.25e-05	3.17e-06	0.000152149	1.24e-05	0.000468304	0.000675278	6.83e-06	0.000146971	0.00086198	0.00203267	2.33e-05	0.00287396	0.00253753	0.000382607	0.000380254	0.000114368	1.74e-05	0.000139255	0.00259975	0.000980259	8.26e-06	0.000469959	2.45e-05	6.71e-05	0.000653807	7.56e-06	0.00579222	0.000396407	0.00179989	0.004602	0.000672146
Bacteroides_zoogleoformans	0.00217527	0.000874151	5.14e-06	1.87e-05	0.00229396	8.71e-05	8.34e-06	0.000319323	0.000534161	4.02e-05	7.34e-05	0.00113747	0.00101042	2.39e-05	0.000979251	0.000530699	3.86e-05	0.000879723	0.000366896	0.000579963	0.00016656	0.00162099	0.000224331	0.0010848	0.00102878	0.000219518	0.000453363	0.000572899	0.00425644	0.00187405	0.00108092	0.00483472	0.00217402	0.000963828	0.000308638	0.000743806	0.000467919	0.000563418	0.00119045	0.00244801	0.00163514	0.00370596	0.000448419	0.00119651	7.87e-06	6.05e-05	0.000411508	0.00111635	0.00165618
Clostridium_hylemonae	0.000515244	0.000827827	0.000274209	0.00167769	0.000919105	0.00133438	0.00195119	0.001069	0.000914015	0.000645506	0.000734491	0.00119679	0.0015065	0.000816947	0.0014312	0.00218694	0.000401574	0.00056955	0.00337553	0.00191968	0.00456255	0.000492929	0.00189938	0.000116384	0.000390347	0.000245464	0.000101712	0.000265016	0.000791976	0.000570627	0.000904847	0.000342826	0.000337545	0.000418439	0.000451677	0.00136413	0.000513962	0.0011835	0.00243565	0.000370459	0.00111927	1.89e-05	0.000938755	0.00107113	0.00146069	2.39e-05	0.000803277	0.000617665	0.00107011
Caenorhabditis_angaria	2.3e-05	3.13e-05	0.000511046	0.000161797	5.17e-05	0.000374782	6.8e-05	4e-05	6.58e-05	3.19e-05	0.000167168	0.000107733	4.46e-05	4.24e-05	5.44e-05	9.56e-05	5e-05	3.91e-05	4.45e-05	4.95e-05	9.74e-05	0.000272422	0.000600696	0.00033876	0.000125011	2.35e-05	1.69e-05	1.26e-05	7.11e-05	4.38e-05	8.79e-05	3.82e-05	4.32e-05	8.75e-05	2.61e-05	6.11e-05	3.32e-05	0.000850306	8.74e-05	7.05e-05	5.88e-05	6.82e-05	7.45e-05	8.52e-05	9.3e-05	0.000722505	0.00022061	0.000128556	5.65e-05
Clostridium_perfringens	0.000108026	0.000432419	0.000151365	0.000474923	0.00046182	0.00418125	0.000785119	0.000293967	0.000547161	0.000639261	0.000378726	0.000626944	0.00103301	0.000594961	0.000598015	0.000371378	0.000814701	0.00163333	0.00220718	0.00152116	0.000933332	0.000832777	0.00201873	2.99e-05	9.31e-05	5.87e-05	7.38e-05	0.000191204	0.000505706	0.000128169	0.000496373	0.0002995	0.000230909	0.000632507	0.000163125	0.000399303	0.000132516	0.0114705	0.00173461	0.000359389	0.000190424	4.47e-05	0.000667398	0.00148174	0.00367102	3.1e-05	0.000622563	0.000192299	0.000445959
Prevotella_oris	0.00015536	3.02e-05	3.62e-06	6.24e-06	5.15e-05	6.93e-06	1.36e-05	1.83e-06	4.21e-05	1.72e-05	3.83e-06	7.18e-05	3.59e-05	1.12e-05	4.12e-05	0.000125096	3.99e-06	1.68e-05	1.04e-05	0.000107434	7.7e-05	4.19e-05	6.81e-05	0.000110865	0.000428943	1.67e-05	2.44e-05	1.47e-05	0.000163137	0.00869268	0.00054988	0.000135508	7.6e-05	5e-05	1.55e-05	2.28e-05	3.9e-05	4.7e-05	9.44e-05	0.00284291	0.00230032	7.91e-05	0.00182582	0.000105794	2.65e-05	8.36e-06	5.61e-05	0.000157049	0.000224553
Flintibacter_sp._KGMB00164	0.000385823	0.00110173	1.95e-05	0.00136524	0.000732538	0.000405412	0.00321534	0.00048581	0.00151968	0.000913277	0.000748523	0.000671178	0.00075777	0.000882457	0.000481426	0.00156904	0.000339377	0.000223588	0.000556805	0.000403066	0.00109343	0.000445355	0.00156121	7.61e-05	0.00124174	0.000248537	0.00037807	0.000314139	0.000949232	0.000675583	0.000476038	0.000413254	0.000963577	0.000311281	0.00048191	0.00158631	0.000548039	0.000847521	0.00149655	0.000887806	0.00139941	0.000269301	0.000854615	0.00107822	0.000965141	0.000120582	0.00138748	0.00054159	0.000681164
Romboutsia_sp._CE17	3.73e-05	0.00109854	8.3e-05	9.65e-05	0.000723345	0.000644943	9.36e-05	0.000211965	0.000137993	0.000755905	0.000545766	0.000719278	0.00128927	0.000735767	0.00361923	0.000110815	0.000883347	8.83e-05	0.00468829	0.000240641	0.00085586	0.00137276	0.000981575	1e-05	1.46e-05	6.83e-06	1.48e-05	0.000416585	0.00119746	0.000164636	0.00124688	0.000278347	0.000185813	0.000703117	0.000368114	0.00168537	0.000143448	0.00276495	0.00401621	9e-05	0.000351055	6.4e-05	0.0028575	0.00113768	0.00213693	5.19e-06	0.000919895	0.000334876	0.00113451
Romboutsia_hominis	3.79e-05	0.00117238	8.74e-05	4.38e-05	0.000760303	0.000696372	6.62e-05	0.000157261	0.000153527	0.00093603	0.000404748	0.000626564	0.00133932	0.000887209	0.00428742	5.34e-05	0.000709606	3.16e-05	0.0058591	0.000195503	0.000997528	0.00160855	0.00116244	7.2e-06	1.18e-05	4.31e-06	9.9e-06	0.000324342	0.00157127	0.000179865	0.00143336	0.000261281	0.00017078	0.000691531	0.000298822	0.00225736	0.000140543	0.00306568	0.00466822	6.39e-05	0.000410571	7.93e-05	0.00333058	0.00120792	0.00201447	5.9e-06	0.00103282	0.000385837	0.00145439
Adlercreutzia_sp._8CFCBH1	0.000225752	0.00116165	1.51e-05	0.00934292	2.29e-05	1.36e-05	6.46e-06	0.00238956	3.39e-05	0.00132338	0.000474843	0.00202836	0.000501626	0.00108691	5.91e-06	0.000414619	1.52e-05	1.36e-05	0.00184842	2.65e-05	0.000925559	0.00179086	0.00264826	3.28e-06	0.000333932	0.000111935	3.37e-06	5.63e-06	5.67e-05	0.00177255	0.00140515	1.33e-05	1.18e-05	3.28e-05	0.000547366	0.001191	0.00123578	0.00245482	0.00438044	0.000716415	0.0051632	4.21e-05	0.0018362	0.000374136	9.73e-06	3.67e-06	0.00200697	8e-06	2.57e-05
Prevotella_dentalis	0.000141448	4.76e-05	2.98e-06	2.09e-05	9.38e-05	6.88e-06	4.15e-05	1.89e-06	9.02e-05	1.7e-05	2.15e-05	4.03e-05	4.93e-05	9.79e-06	1.25e-05	0.000123021	3.63e-06	2.88e-05	2.47e-05	8.77e-05	7.49e-05	9.9e-05	0.000105813	6.2e-05	0.000328581	6.7e-06	4.68e-05	2.57e-05	0.00020363	0.0070283	0.000732518	0.000179315	0.000105659	7.33e-05	5.77e-06	4.72e-05	2.74e-05	5.68e-05	0.000117964	0.00235783	0.00205855	0.000176107	0.00108947	7.16e-05	3.41e-06	7.34e-06	7.64e-05	0.000125853	0.000305598
Gordonibacter_pamelaeae	0.00029243	0.000433522	0.000155584	0.00111798	0.000444353	0.000803494	0.000388928	0.000766937	0.000235426	0.000474287	0.0019907	0.00109799	0.00179391	0.000372692	0.000695946	0.00130936	0.000951186	9.86e-05	0.00193514	0.000479765	0.00150725	0.00304016	0.00243003	3.96e-05	0.000620843	3.47e-05	6.43e-05	2.09e-05	0.000695736	0.000568322	0.00123067	7.75e-05	6.8e-05	0.00146844	0.0027749	0.000119849	0.000151032	0.00058866	0.00126785	0.000596258	0.00536337	0.000428503	0.000710156	0.000363572	0.000155234	3.63e-05	0.00129137	6.28e-05	0.000534993
Schmidtea_mediterranea	0.000268208	0.000434073	9.15e-05	0.000633551	0.000497246	0.000906693	0.000884637	0.000322345	0.000570366	0.000399511	0.000401623	0.000588477	0.000569441	0.000474747	0.000800916	0.000786715	0.000422665	0.000336684	0.000750198	0.000757687	0.000818915	0.000745442	0.00135293	0.000119403	0.000209206	0.00011791	0.000121768	0.000197124	0.000496639	0.000946985	0.00123067	0.000325039	0.000429583	0.000498298	0.000212289	0.000412894	0.000346285	0.00305071	0.00105568	0.000484743	0.000696069	8.11e-05	0.000903404	0.00162162	0.0013014	6.11e-05	0.000753618	0.000389553	0.000508906
Anaerostipes_rhamnosivorans	0.000492464	0.000410114	9.68e-05	0.00108505	0.000593349	0.000461956	0.0129193	0.000575581	0.0018953	0.000429921	0.000433577	0.000615157	0.000670381	0.000552193	0.000809614	0.000767488	0.000435203	0.000426014	0.000471433	0.00157588	0.00103578	0.000234397	0.00117573	0.00082327	0.000181482	0.000151452	8.33e-05	0.000191582	0.000601824	0.00041126	0.000586052	0.000173606	0.000269385	0.000345791	0.000226932	0.000732468	0.000262669	0.000636359	0.000797031	0.000296138	0.000743366	0.00104138	0.000407265	0.00044392	0.000686223	1.27e-05	0.00048823	0.000346589	0.000515685
Enterococcus_faecium	0.00024831	0.000457725	0.000335057	0.00151782	0.00084905	0.000663526	0.000770057	0.000835722	0.00061723	0.000578387	0.00122655	0.00102676	0.00052108	0.000730563	0.00157315	0.000662178	0.000888899	0.000827223	0.000414663	0.00341673	0.000821448	0.00060463	0.000738689	0.00010983	0.000140666	0.000159688	0.000132975	0.000182933	0.000816971	0.00051284	0.000318327	0.000280871	0.000206	0.000626491	0.000203215	0.00136965	0.000269563	0.000902966	0.00070193	0.00235641	0.000289617	0.000154921	0.000405051	0.000497203	0.00335974	0.000120626	0.000506085	0.000372604	0.000319882
Clostridium_sp._SY8519	0.000395634	0.000482848	5.96e-05	0.00115533	0.000517594	0.00051617	0.0019415	0.000592629	0.000576476	0.00084366	0.000551315	0.0005874	0.000861299	0.00104765	0.000657836	0.0013356	0.000152964	0.000425399	0.000183617	0.000617934	0.00456805	0.00022971	0.00165632	4.86e-05	0.000285772	0.000202662	5.11e-05	0.000230713	0.000523594	0.000513663	0.00408071	0.000259659	0.000327397	0.000158027	0.000258195	0.00115873	0.000591079	0.00199133	0.00181394	0.000451666	0.00105845	4.55e-05	0.00153873	0.000615412	0.000858326	1.16e-05	0.000906364	0.000370182	0.000451648
Oscillibacter_sp._PEA192	0.000430719	0.0010804	1.93e-06	0.000670328	0.0012334	0.00080105	0.00157956	0.000561176	0.000252131	0.00100896	0.00114249	0.000740635	0.000543484	0.00064695	0.000127544	0.0017361	0.000841255	0.000181692	0.000235692	0.000495615	0.000739696	0.000238391	0.000277405	4.87e-05	0.00151169	0.000574784	0.000329194	9.16e-05	0.000923135	0.000223081	0.00031411	0.000324138	0.000769787	0.000404218	0.0017714	0.000299078	0.000651944	0.000998798	0.00147803	0.000450046	0.00123343	0.000999231	0.00129311	0.000746884	0.000174212	2.98e-05	0.00074476	0.000655055	0.000531967
Prevotella_fusca	0.000194048	2.52e-05	3.81e-06	2.41e-05	3.6e-05	1.29e-05	4.26e-05	1.39e-05	6.62e-05	1.14e-05	1.79e-05	4.95e-05	3.57e-05	1.09e-05	2.34e-05	0.000106427	3.63e-06	9.56e-06	5.52e-06	0.000109019	7.2e-05	3.34e-05	5.82e-05	0.000158858	0.000268353	9.6e-06	8.73e-05	6e-06	0.000130975	0.00779912	0.000362276	0.000648455	3.38e-05	4.04e-05	5.11e-06	2.14e-05	3.59e-05	4.12e-05	7.71e-05	0.00218171	0.00180319	6.89e-05	0.00160188	6.67e-05	1.42e-05	7.42e-06	5.68e-05	0.000115154	0.000242227
Prevotella_denticola	0.000188949	4.33e-05	3.53e-06	6.63e-06	8.36e-05	1.22e-05	6.1e-06	5.39e-06	0.000105103	5.16e-06	1.24e-05	5.36e-05	5.07e-05	4.92e-06	3.34e-05	0.000115043	1.23e-05	3.31e-05	1.78e-05	9.14e-05	5.69e-05	8.75e-05	9.04e-05	0.000148294	0.000315773	2.88e-05	5.32e-05	2.07e-05	0.000209572	0.0063123	0.000753602	0.000199326	0.000135398	6.92e-05	3.91e-05	4.46e-05	6.46e-05	4.94e-05	9.86e-05	0.00208039	0.00167015	0.000151592	0.00121905	8.96e-05	1.01e-05	1.29e-05	6.84e-05	0.000202547	0.000359406
Absiella_argi	0.000485868	0.000778378	0.000202126	0.00231048	0.000464027	0.00150805	0.00301567	0.00136507	0.00156127	0.000492153	0.000533839	0.00110604	0.000685618	0.000594961	0.00156598	0.0010464	0.000531745	0.000722932	0.000218995	0.00107055	0.00135362	0.000139539	0.000646499	0.000120998	0.000308087	0.000136729	0.000308801	0.000252294	0.00080527	0.000422044	0.00102976	0.000147827	0.000179897	0.000212875	0.000146916	0.00202283	0.00075846	0.000750644	0.000425924	0.000427905	0.000419289	0.000203952	0.000525	0.000606236	0.00228568	8.3e-05	0.000771961	0.000915433	0.000674204
Barnesiella_viscericola	0.000917529	0.00017635	1.56e-06	7.39e-06	0.000385698	1.09e-05	1.37e-05	8.96e-05	0.000219046	3.23e-05	4.46e-05	0.00127151	0.000135028	3.12e-05	5.32e-05	0.000250271	3.25e-05	0.000103012	6.12e-05	0.000743423	3.41e-05	0.000445239	0.000243806	0.00104465	0.00110552	0.000131651	0.000144815	0.000148462	0.000771087	0.00221608	0.000615382	0.00122414	0.000457965	0.0003259	5.82e-05	0.000265209	0.00059034	0.00030125	0.000407055	0.00170959	0.00109298	0.000658104	0.000795136	0.000953692	4.3e-06	7.62e-05	0.000630514	0.000781359	0.00123958
Veillonella_dispar	3.16e-05	0.00139554	1.15e-06	1.66e-05	2.72e-05	0.00579431	0.000952059	9.06e-05	0.000250181	0.000281401	8.87e-06	3.12e-05	0.000273549	0.000423267	0.000766258	0.00184636	0.000270418	0.000316753	6.24e-06	0.000197984	0.00013765	1.07e-05	6.64e-05	0.00658223	1.78e-05	0.000181751	0.000127077	0.000355076	2.79e-05	0.000493742	7.09e-05	4.93e-05	0.000136809	8.49e-05	1.78e-05	3.23e-05	6.92e-05	0.000186965	2.91e-05	3.47e-05	2.53e-05	3.58e-05	0.000195081	2.53e-05	0.000965952	0.000867865	0.000481953	0.00463939	0.000111732
Parabacteroides_sp._CT06	0.000448954	0.000109989	4.31e-06	1.91e-05	0.000215067	7.08e-05	1.79e-07	0.000969677	8.85e-05	0.0020877	9.69e-05	0.000495066	7.38e-05	0.0016408	0.000104903	0.000295826	9.23e-05	8.89e-05	0.000127429	0.000381841	5.4e-05	0.0050866	0.000234361	0.000191631	0.000453364	0.000664145	0.000110181	0.000175585	0.000372525	0.000476785	0.000453829	0.000574842	0.000259182	0.00482068	0.000142626	0.00526355	0.000348501	4.22e-05	0.000201771	0.000357228	0.000179989	0.00100578	0.000521412	0.000989317	9.73e-06	6.84e-06	0.000241883	0.000126698	0.000379198
Eubacterium_limosum	0.000298582	0.000462688	9.9e-05	0.00109455	0.000202993	0.00170638	0.00133328	0.00143963	0.000435233	0.000375726	0.0019768	0.00029088	0.00155372	0.000428132	0.00385446	0.000750175	0.00367704	0.00141566	0.000600023	0.000593332	0.000430594	0.000230925	0.000761757	2.67e-05	0.000322775	5.39e-05	0.000111613	0.000130115	0.000591532	0.000289594	0.000384204	0.000181418	0.000274703	0.000382438	0.000183047	0.000789739	0.000298371	0.000980346	0.000635545	0.000419129	0.00054292	0.000181998	0.000369165	0.000416084	0.000743726	4.61e-05	0.000555605	0.000175181	0.00037369
Eubacterium_cellulosolvens	0.000291931	0.000632604	5.2e-05	0.00140096	0.000724509	0.000611812	0.00165344	0.000616798	0.000502572	0.000610046	0.000588881	0.000783728	0.000812937	0.000738539	0.00125253	0.000922342	0.000234058	0.000455176	0.000150756	0.000775398	0.00097613	0.000292968	0.00147261	4.29e-05	0.000221046	0.000180343	5.57e-05	0.000248305	0.000673253	0.000444846	0.000776935	0.000235742	0.000282897	0.000127397	0.000185315	0.00120983	0.00036746	0.000973643	0.000726033	0.000401376	0.000817847	7.32e-06	0.000493314	0.000662526	0.0014808	2.03e-05	0.000693147	0.000351093	0.000588014
Ruminococcus_champanellensis	0.000108525	0.000569552	7.57e-06	0.000397818	0.00157791	7.86e-05	0.00114123	9.98e-05	0.000195322	0.000330003	0.000470888	0.000188597	0.000867864	0.000434016	0.000112871	0.0010689	7.68e-05	2.75e-05	0.00023937	0.000247256	0.000236434	0.000447728	0.00189687	3.08e-05	0.0004101	0.000105065	2.88e-05	7.88e-05	0.000746644	0.000538029	0.000737765	0.000130641	0.000553802	8.54e-05	0.000194389	0.000376118	0.000152312	0.000638361	0.000438457	0.00047779	0.001214	1.26e-05	0.000715577	0.00151544	0.000386705	1.82e-05	0.00156248	8.54e-05	0.000142782
Hungatella_hathewayi	0.000293982	0.000535054	9.01e-05	0.00132971	0.000824289	0.000670913	0.00178595	0.000580814	0.000734748	0.000476296	0.000606804	0.000732143	0.000681945	0.00065108	0.000917637	0.000848465	0.00020222	0.000349323	0.000262746	0.000836936	0.000736115	0.000283766	0.00109825	0.000330222	0.00023135	0.000222121	0.000156781	0.000273077	0.000627921	0.000296756	0.000873736	0.000214109	0.000575997	0.000634596	0.000230726	0.000959592	0.000370908	0.000639927	0.000624389	0.00028068	0.000874823	2.41e-05	0.000365653	0.000401587	0.00128867	7.48e-05	0.000699912	0.000418102	0.000476706
Lacrimispora_saccharolytica	0.000245539	0.000532236	0.000116011	0.00160097	0.000659113	0.000638635	0.00126908	0.000558803	0.000577126	0.000474993	0.000487535	0.000644942	0.000609974	0.000593886	0.000832321	0.000997255	0.000209922	0.000380615	0.000203605	0.000688982	0.000886604	0.000237523	0.0011759	0.000273259	0.000189964	0.000219689	0.000104071	0.000259767	0.000617996	0.000288195	0.00136458	0.000220418	0.000453135	0.000386217	0.000240625	0.000924052	0.000330921	0.000726881	0.00075771	0.000395098	0.000898711	1.71e-05	0.000379396	0.000590351	0.00113627	3.69e-05	0.000842406	0.000382402	0.000507756
Lacrimispora_sphenoides	0.000328124	0.000473718	9.01e-05	0.00171207	0.000666222	0.00057351	0.00151618	0.000631741	0.000738973	0.000491881	0.000479945	0.000783094	0.000700013	0.000626584	0.0012026	0.000873277	0.000229401	0.000478183	0.00018294	0.00086016	0.000863459	0.000283476	0.00127954	0.00030836	0.000205961	0.000211794	0.000108158	0.000244652	0.000660021	0.000368372	0.000761286	0.000211705	0.000403426	0.000422318	0.000197482	0.00108191	0.000368495	0.000782501	0.000690292	0.0003442	0.000792654	3.15e-05	0.000369318	0.000477848	0.00156807	3.61e-05	0.000690566	0.000468275	0.000467809
Victivallales_bacterium_CCUG_44730	1.84e-05	2.1e-05	0	9.7e-06	5.03e-06	3.92e-06	8.61e-06	8.42e-06	3.7e-06	1.05e-05	1.01e-05	1.14e-05	1.48e-05	1.09e-05	1.66e-06	3.17e-05	2.42e-06	1.42e-06	1.07e-05	6.13e-06	1.05e-05	7.5e-05	4.36e-05	8.15e-06	3.12e-05	3.46e-06	8.43e-07	2.9e-06	8.76e-06	4.21e-05	3.02e-05	2.21e-05	1.31e-05	7.31e-06	8.54e-06	1.44e-05	4.38e-06	1.31e-05	2.27e-05	3.29e-05	4.38e-05	1.38e-05	4.23e-05	7.56e-05	1.16e-05	2.24e-07	5.31e-05	1.41e-06	1.04e-05
Oscillibacter_valericigenes	0.000146381	0.00054541	1.16e-05	0.000318312	0.000345798	8.81e-05	0.00078476	0.000136329	0.000159312	0.000366277	0.000249699	0.000217431	0.000201819	0.000250328	0.000151313	0.0014974	7.93e-05	2.65e-05	0.000276587	9.92e-05	0.000267003	0.000178952	0.000596267	1.81e-05	0.00157528	0.00019067	3.11e-05	4.67e-05	0.000363275	0.00020102	0.00022565	0.000252207	0.000667438	0.000196167	0.00021629	0.00016462	0.000162604	0.000351037	0.000944607	0.00047671	0.000872283	6.72e-05	0.000750012	0.000646179	0.000176888	2.09e-05	0.000671665	0.000271302	0.000185513
Desulfovibrio_piger	1.6e-05	4.78e-05	1.42e-06	0.000403387	0.000146238	1.02e-05	7.9e-05	5.35e-05	6.11e-06	2.34e-05	2.86e-05	0.00266887	2.45e-05	1.93e-05	1.7e-05	3.33e-05	3.09e-06	1.28e-06	3.51e-05	0.00024574	1.69e-05	7.88e-05	0.000519706	5.17e-07	0.000364103	0.000108265	3.37e-06	9.57e-06	0.000131955	8.39e-05	0.0042418	9.69e-05	9.67e-05	0.000134706	2.45e-05	8.18e-05	0.00621226	7.79e-05	0.000467655	0.000238962	0.000390046	0.000108672	0.00301623	8.21e-05	1.46e-05	4.61e-06	0.000407532	5.74e-06	0.000148713
Streptococcus_pasteurianus	6.02e-05	0.000118322	2.31e-05	0.000286721	0.000155125	0.000114395	0.000192492	0.000160444	0.0145538	9.45e-05	0.000203714	0.000162741	0.000172669	0.000115462	0.00019427	0.000214928	0.000763027	0.000186615	3.77e-05	0.000912119	0.000224206	5.8e-05	0.000245143	0.00100649	3.79e-05	3.36e-05	1.28e-05	4.02e-05	0.00207863	0.000162002	0.000136158	5.32e-05	3.14e-05	8.12e-05	0.000183005	0.000274294	4.32e-05	0.000232052	7.53e-05	8.74e-05	6.51e-05	1.24e-05	9.74e-05	0.000907889	0.000490519	9.35e-06	0.000107411	7.83e-05	0.000140542
Pseudobutyrivibrio_xylanivorans	0.000256015	0.000537505	4.46e-05	0.00104529	0.00045042	0.000353926	0.00130136	0.00046628	0.00101723	0.00042373	0.000454561	0.000578147	0.000549025	0.000575897	0.000702918	0.000772993	0.000181443	0.000239636	0.000115329	0.000823636	0.000742753	0.000218192	0.000991688	3.44e-05	0.000179091	0.000139375	6.8e-05	0.00031796	0.000452593	0.000506255	0.00118794	0.000188089	0.000604488	0.000158574	0.000163991	0.000852971	0.000313981	0.000954494	0.000659441	0.000277844	0.00127057	2.89e-06	0.000426811	0.00054663	0.00123019	1.22e-05	0.000586992	0.000382177	0.000467082
Clostridium_botulinum	9.68e-05	0.0003114	4.6e-05	0.000418559	0.000325695	0.00139667	0.000698242	0.000195511	0.000209752	0.000394624	0.000226037	0.000286697	0.00035106	0.000416365	0.000536533	0.000401216	0.000291105	0.000246216	0.00132273	0.000365027	0.00082267	0.000474525	0.000939366	3.95e-05	5.61e-05	3.93e-05	2.86e-05	0.000136874	0.000267525	0.000156322	0.00045158	0.000151132	0.000217993	0.000323464	0.000116477	0.000335999	0.000130645	0.00645602	0.000592574	0.000168826	0.00026209	3.59e-05	0.000539889	0.000622198	0.00200774	2.84e-05	0.00036415	0.000162624	0.000211419
Butyrivibrio_fibrisolvens	0.000239387	0.00045221	3.81e-05	0.00136917	0.000481065	0.000354949	0.00141056	0.000451984	0.00063088	0.00040391	0.000411063	0.000663574	0.000516322	0.000505522	0.000853633	0.000778178	0.000181711	0.000381893	0.000155499	0.000922594	0.000895601	0.000259226	0.00103824	2.36e-05	0.000198902	0.000139674	5.34e-05	0.000213751	0.000501356	0.000452254	0.000725302	0.000168318	0.00031904	0.000129535	0.000140894	0.000863873	0.000302852	0.00106512	0.000650558	0.000307343	0.000761351	9.15e-06	0.000451244	0.000639779	0.00114795	1.82e-05	0.000547375	0.000318828	0.00038404
Anaerocolumna_sedimenticola	0.000230796	0.00043873	0.000101888	0.00110934	0.000460104	0.00058533	0.00122847	0.00050221	0.000675599	0.000406408	0.000367118	0.000574155	0.000667189	0.000539634	0.000896258	0.000723609	0.000188563	0.000390651	0.000161306	0.000790765	0.00105858	0.000225427	0.00112575	6.9e-05	0.00017226	0.000134724	7.55e-05	0.000212617	0.00049909	0.000366314	0.000714713	0.000171143	0.000238995	0.000206957	0.000160857	0.000762339	0.000262816	0.00073576	0.000765836	0.000279127	0.000798283	9.77e-06	0.000405967	0.000556732	0.000941053	1.45e-05	0.000474978	0.000426718	0.000452859
Dialister_massiliensis	8.04e-06	6.68e-06	4.13e-07	0.0045183	8.21e-06	1.25e-06	3.22e-05	1.81e-05	2.86e-06	2.28e-05	1.4e-05	4.06e-06	8.13e-06	2.77e-05	3.72e-06	5.58e-06	6.76e-06	2.31e-05	4.26e-06	1.38e-06	1.24e-05	0.000281624	0.00233868	1.72e-07	3.42e-06	6.05e-05	1.47e-06	1.93e-06	5.82e-06	8.4e-06	7.47e-05	5.47e-06	2.34e-05	6.46e-07	1.36e-06	0.00830767	3.15e-06	0.000495526	2.69e-06	4.66e-06	1.86e-05	1.28e-06	7.35e-05	5.55e-06	1.88e-05	1.34e-07	1.28e-05	5.07e-07	1.94e-06
Dialister_hominis	2.55e-06	2.82e-06	1.04e-05	0.00399162	4.35e-06	1.48e-06	5.47e-06	1.42e-05	2.1e-05	3.07e-05	4.97e-06	2.53e-06	4.22e-06	3.4e-05	6.64e-08	1.56e-05	9.36e-06	8.05e-07	4.98e-06	2.21e-06	1.67e-05	0.000298524	0.00228586	8.62e-08	1.48e-06	3.75e-05	5.9e-07	1.09e-06	1.04e-06	4.61e-06	6.37e-06	7.81e-06	2.72e-05	1.09e-06	1.28e-06	0.00763044	3.05e-06	0.000503011	1.72e-06	5.4e-06	1.76e-05	0	7.76e-05	3.62e-06	2.14e-05	1.03e-06	4.05e-06	1.18e-06	4.24e-06
Streptococcus_parasanguinis	0.000294425	0.000277944	8.81e-05	5.19e-05	0.000115225	0.000278629	0.000141926	0.000156506	0.00156836	0.000134618	0.000790426	0.000127442	0.0042129	0.00016038	0.000300833	0.000264313	0.00061669	0.00128155	0.000437458	9.82e-05	0.00280008	0.000108691	0.00022734	3.63e-05	0.00035027	1.33e-05	2.27e-05	0.000129023	0.000135692	0.000492672	0.000268099	5.53e-05	2.87e-05	4.63e-05	0.000290903	7.7e-05	0.000315114	0.000196713	0.000330134	6.95e-06	3.41e-05	5.96e-06	3.6e-05	0.00237983	0.000198219	0.000123176	0.00162769	0.000518222	0.00026214
Micoletzkya_japonica	1.18e-05	2.4e-05	1.87e-05	1.86e-05	1.41e-05	2.25e-05	4.43e-05	2.03e-05	3.78e-05	2.06e-05	1.9e-05	2.4e-05	3.73e-05	2.41e-05	2.6e-05	3.7e-05	1.13e-05	1.06e-05	2.43e-05	2.54e-05	5.53e-05	3.06e-05	6.06e-05	2.28e-05	1.57e-05	5.46e-06	3.16e-06	8.73e-06	1.27e-05	8.96e-05	2.84e-05	1.25e-05	1.15e-05	1.74e-05	9.49e-06	3.22e-05	1.79e-05	9.24e-05	4.97e-05	3.9e-05	6.07e-05	1.39e-05	4.86e-05	3.8e-05	3.85e-05	5.22e-05	4.65e-05	1.54e-05	3.38e-05
Intestinimonas_butyriciproducens	4.5e-05	0.000381438	1.1e-06	0.000331179	0.000246447	6.51e-05	0.00105866	9.14e-05	0.000196492	0.000411186	0.000388229	0.000207989	0.00038021	0.000332244	8.51e-05	0.000818627	7.38e-05	3.2e-05	0.000207961	0.000195366	0.000198265	0.000179763	0.000387063	0.000107587	0.000324938	4.49e-05	3.08e-05	8.29e-05	0.00011082	0.000132696	0.000698501	0.000497143	0.000202473	0.000194973	0.00405392	0.00010117	0.000170878	0.000258251	0.000633273	0.000183204	0.000757507	5.4e-05	0.000762075	0.000480933	6.75e-05	3.13e-06	0.000318256	0.000164594	0.000303661
Schaalia_odontolytica	0.000220098	0.000574577	0.000499353	0.000183209	0.000290269	0.000764566	0.000846713	0.000280642	0.00187964	0.000312028	0.00061012	0.000537589	0.00325338	0.000212425	0.000941805	0.000665449	0.000161651	0.00102998	0.000165469	0.000140443	0.00134646	0.00015013	0.00125213	0.000132382	8.17e-05	0.000154226	1.4e-05	0.000159589	0.000283881	0.000236417	7.67e-05	7.05e-05	7.96e-05	0.000144602	0.000207093	0.000559344	0.000130497	0.000233009	0.000507734	0.0001936	0.000210605	1.57e-05	7.62e-05	9.75e-05	0.000745429	2.12e-05	0.0003917	0.000331441	0.000370361
Klebsiella_variicola	1.11e-07	6.07e-06	7.98e-06	5.28e-06	5.55e-05	4.73e-05	8.7e-06	1.46e-06	1.28e-05	1.63e-06	2.25e-05	3.42e-06	4.31e-05	6.22e-07	2.46e-06	0.000236389	5.82e-07	9.94e-07	1.11e-06	6.2e-07	4.89e-06	2.35e-05	8.99e-05	0.000137945	0.0124155	5.56e-05	0.00241382	1.51e-06	6.62e-06	0.00850944	5.71e-05	1.98e-06	2.55e-06	4.82e-06	1.15e-06	2.04e-06	9.36e-07	6.51e-05	2.27e-06	4.05e-06	3.84e-06	6.59e-07	1.22e-06	1.16e-06	7.87e-06	2.05e-05	2.06e-05	0.000148828	2.6e-06
Butyrivibrio_proteoclasticus	0.000206962	0.000349697	4.54e-05	0.0010041	0.000367679	0.000301814	0.000984783	0.000368579	0.000569066	0.00033174	0.000324896	0.000521492	0.00045748	0.00047073	0.000639179	0.000618378	0.000143112	0.000285793	0.000104585	0.000751279	0.000697947	0.00018827	0.000818926	2.38e-05	0.000143228	0.000116203	4.5e-05	0.00016702	0.000417307	0.000488145	0.00075557	0.000143921	0.000307535	0.000111982	0.000115116	0.000658843	0.000251737	0.000730972	0.000547193	0.000262386	0.000781808	9.44e-06	0.000345114	0.000422561	0.000860841	1.13e-05	0.000460331	0.000279129	0.00035529
Eubacterium_maltosivorans	5.7e-05	0.000316854	0.00116401	0.000740712	0.00054352	0.000205377	0.000536682	0.00036081	0.000467732	0.000334347	0.000343583	0.000304632	0.000223561	0.000361434	0.000431896	0.00032335	0.000256984	3.47e-05	0.000123509	0.000317271	0.000296175	0.000218771	0.0010619	3.03e-05	0.000181596	6.55e-05	0.000112287	7.68e-05	0.000301034	0.000120019	0.000597952	9.56e-05	0.00108883	7.13e-05	0.000569968	0.000308817	0.000101689	0.000669086	0.000150399	0.000617387	0.00461424	0.00013315	0.000221728	0.000531979	0.000185729	4.72e-05	0.00030333	0.000192975	0.000145142
Veillonella_atypica	0.000138566	0.000243936	3.48e-06	5.52e-05	2.09e-05	0.00113884	0.000184781	4.33e-05	0.000166592	7.14e-05	2.43e-05	1.83e-05	0.000105035	9.1e-05	0.000335889	0.000637525	0.000136351	0.000167348	4.36e-06	3.01e-05	0.000117911	8.57e-06	3.03e-05	0.00561658	1.26e-05	8.46e-05	2.06e-05	0.0004427	1.83e-05	0.000143068	0.000492624	5.4e-05	6.33e-05	1.59e-05	9.65e-06	4.02e-05	5.69e-05	9.62e-05	1.35e-05	2.19e-05	2.73e-05	3.92e-05	0.00017019	2.07e-05	0.000178673	0.000118524	0.000833896	0.00453364	6.04e-05
Prevotella_enoeca	6.91e-05	2.24e-05	8.25e-06	6.43e-06	4.31e-05	2.26e-05	5.56e-06	2.32e-06	3.28e-05	5e-06	6e-06	5.2e-05	2.45e-05	7.18e-06	6.56e-05	5.65e-05	5.96e-06	1.64e-05	1.18e-05	5.86e-05	2.62e-05	3.7e-05	4.34e-05	3.59e-05	0.000174993	4.37e-05	3.67e-05	6.97e-06	0.000102244	0.00292541	0.000333133	0.000126735	5.13e-05	4.46e-05	1.28e-06	1.82e-05	4.28e-05	1.48e-05	3.55e-05	0.00108654	0.000817297	6.39e-05	0.000674117	7.01e-05	2.27e-06	5.59e-06	3.09e-05	5.16e-05	0.0001012
Prevotella_jejuni	8.32e-05	2.57e-05	2.02e-06	2.19e-05	2.1e-05	4.15e-06	6.74e-05	4.37e-06	3.67e-05	8.91e-06	7.14e-06	7.92e-05	1.43e-05	8.88e-06	2.42e-05	6.05e-05	5.06e-06	3.38e-05	3.87e-06	8.7e-05	5.83e-05	6.09e-05	4.48e-05	9.73e-05	0.000180401	5.67e-05	7.16e-05	7.22e-06	0.000181086	0.00369097	0.000231553	0.000115617	8.11e-05	5.34e-05	8.47e-05	1.03e-05	5.19e-05	3.86e-05	6.36e-05	0.000992234	0.000807756	6.77e-05	0.00069939	4.67e-05	2.02e-05	6.26e-06	3.41e-05	0.000651564	0.000209785
Lachnoclostridium_phytofermentans	0.000217604	0.000337994	7.14e-05	0.00104145	0.00033924	0.000447636	0.00106583	0.000410227	0.000471047	0.000325007	0.000308249	0.000542532	0.000450916	0.000438711	0.000635461	0.000567478	0.000145217	0.000280585	0.000131494	0.00061945	0.000863459	0.000201003	0.000825947	3.11e-05	0.00014448	0.000103315	5.61e-05	0.0001556	0.000407383	0.000273789	0.000567591	0.000127696	0.000278339	0.000147933	0.000135697	0.000615598	0.00024307	0.00067309	0.000626937	0.000199068	0.000655499	5.31e-06	0.000314496	0.00040097	0.000903501	1.33e-05	0.000414437	0.000326204	0.000337072
Butyrivibrio_hungatei	0.000188949	0.000357663	3.58e-05	0.000850753	0.000369701	0.000287096	0.000870651	0.00034031	0.000539881	0.000329894	0.000336057	0.000403746	0.000459287	0.000435939	0.000678153	0.000605454	0.000121216	0.000234807	0.000109038	0.000906675	0.000699431	0.000220449	0.00078541	1.76e-05	0.00014522	0.000119233	4.27e-05	0.000174074	0.000417736	0.000321945	0.000651741	0.000151913	0.00033011	0.000130231	0.000101752	0.000702378	0.000232137	0.000716349	0.000529839	0.000185837	0.000672043	6.04e-06	0.00033137	0.000485868	0.000686629	8.23e-06	0.000432641	0.00029377	0.00036679
Lachnoanaerobaculum_umeaense	0.000177808	0.000357908	3.72e-05	0.00100631	0.000355237	0.000321079	0.00113603	0.000582324	0.000373549	0.000285745	0.000329743	0.000436003	0.000397133	0.000383271	0.000552601	0.000640158	0.00027297	0.00018439	9.94e-05	0.00051429	0.000585713	0.000150014	0.000737268	3.23e-05	0.000140951	0.000117697	5.85e-05	0.000159211	0.000295643	0.000323509	0.000599545	0.000107685	0.000296464	0.000107457	0.000125303	0.000592341	0.000231842	0.000654898	0.000490725	0.000230254	0.000588158	5.2e-06	0.000325415	0.000466282	0.00083286	1.15e-05	0.000414786	0.000281438	0.000275637
Clostridium_butyricum	8.29e-05	0.000237441	2.61e-05	0.000240726	0.000193186	0.0013799	0.00045895	0.000129801	0.000187262	0.000302742	0.000121373	0.000214009	0.00026337	0.00028116	0.000326196	0.000275721	0.000180099	0.000117356	0.000959853	0.000375088	0.000469461	0.000239028	0.000472149	1.57e-05	4.06e-05	2.48e-05	1.74e-05	0.000126	0.00015744	0.000105202	0.000269786	0.000100655	0.000149453	0.000265981	7.11e-05	0.000157352	8.09e-05	0.0052754	0.000276489	0.000107871	0.000138115	1.32e-05	0.00029327	0.000279368	0.00181803	1.81e-05	0.000266573	0.000108904	0.000110098
Saccharomyces_cerevisiae	1.66e-06	6e-06	0.0139081	3.84e-07	5.03e-06	1.31e-06	2.06e-06	3.78e-07	0.00088834	2.61e-06	6.38e-07	4.69e-06	6.62e-07	2.55e-06	4.71e-06	1.34e-05	4.12e-06	5.21e-07	4.07e-06	0.00612325	7.07e-06	1.91e-06	3.76e-06	8.62e-08	5.12e-07	3.19e-05	4.21e-08	1.95e-05	1.23e-06	1.65e-07	3.47e-06	6.61e-07	1.77e-05	3.28e-06	7.84e-07	3.84e-05	1.97e-07	1.91e-06	2.96e-06	7.76e-06	6.32e-06	1.1e-07	7.71e-06	2.85e-06	2.6e-05	5.42e-05	4.95e-06	0.000263813	1.51e-06
Streptococcus_sp._LPB0220	0.000288495	0.000138727	7.12e-05	3.26e-05	7.79e-05	0.00017486	0.00014605	0.000165191	0.00146612	0.000145425	0.000176033	0.000107036	0.00333564	0.000185611	0.000232049	0.000228172	0.000497848	0.000320162	0.000425553	5.1e-05	0.00302324	0.000106665	0.000166995	2.91e-05	8.17e-05	1.23e-05	1.81e-05	7.04e-05	9.99e-05	0.000585856	0.00030071	3.04e-05	1.03e-05	3.46e-05	0.000228128	5.84e-05	0.000265771	0.00012473	0.000117	2.03e-06	1.81e-05	7.68e-06	3e-05	0.00147696	0.000112005	3.19e-05	0.00147941	0.000522107	0.000108221
Prevotella_scopos	7.03e-05	1.54e-05	3.39e-06	1.43e-05	1.23e-05	6.5e-05	3.73e-05	5.99e-06	3.17e-05	5.1e-06	5.68e-06	3.86e-05	1.25e-05	4.75e-06	2.64e-05	5.15e-05	5.33e-06	7.05e-06	2.27e-06	0.000114463	3.34e-05	4.02e-05	3.49e-05	1.88e-05	0.000145505	4.01e-05	2.39e-05	9.99e-06	0.000178023	0.00293488	0.000131941	0.000162189	2.52e-05	3.71e-05	1.05e-05	1.39e-05	3.94e-05	2.73e-05	3.24e-05	0.000877748	0.000653028	9.07e-06	0.00073329	3.91e-05	1.33e-05	4.43e-06	2.97e-05	9.42e-05	0.000134066
Bifidobacterium_angulatum	5.81e-05	0.000429906	0.00238332	0.000120027	0.000312702	0.000153493	3.67e-05	0.000567165	0.000170037	0.000696551	0.000685636	0.000105198	0.000309504	0.000755511	3.49e-05	2.56e-05	0.00134219	0.00137002	0.000698026	0.000672719	0.00032098	0.000194116	7.01e-05	3.75e-06	3.83e-05	0.000112362	2.6e-05	0.000240874	0.000389862	0.000223411	2.32e-05	5.92e-05	1.33e-05	3.78e-05	6.68e-06	0.000745986	0.000218447	0.000903749	0.000130497	0.000294248	6.93e-05	5.1e-05	0.000244023	4.95e-05	0.000980145	0.000276541	0.000293566	4.17e-05	0.000120084
Lepeophtheirus_salmonis	0.000122991	0.000169303	3.17e-05	0.00177304	0.000220399	0.000307611	0.000379514	0.000175658	0.000191747	0.000137822	0.000176735	0.000215783	0.000240846	0.000174183	0.000241211	0.000351353	0.000118753	0.000116694	0.000208687	0.000281712	0.000293206	0.000218308	0.000435708	5.14e-05	9.65e-05	5.83e-05	7.45e-05	7.78e-05	0.000189111	0.000294533	0.000471071	0.000128237	0.00014674	0.000162453	0.000118374	0.000209027	0.000139263	0.000802172	0.000453263	0.000210881	0.000301493	3.51e-05	0.000337784	0.000485328	0.000532936	1.92e-05	0.000298308	0.000150461	0.000185635
Streptococcus_sp._HSISM1	0.000269095	0.000127575	6.64e-05	2.83e-05	7.68e-05	0.000171621	0.000135739	0.000159904	0.00138038	0.000124844	0.000160088	8.01e-05	0.00302108	0.000161115	0.000242804	0.000204078	0.000436949	0.000328068	0.000362105	4.57e-05	0.00257684	0.000100878	0.00015521	2.17e-05	8.19e-05	1.06e-05	1.62e-05	5.95e-05	9.96e-05	0.000582646	0.000288434	3.01e-05	9.77e-06	3e-05	0.000234562	4.67e-05	0.000215296	0.000119159	0.000100679	1.96e-06	1.76e-05	8.42e-07	2.84e-05	0.00136654	8.79e-05	3.31e-05	0.00124799	0.000439388	0.000101866
Paeniclostridium_sordellii	2.07e-05	0.000355825	2.61e-05	4.82e-05	0.000278502	0.000328467	6.34e-05	8.94e-05	6.06e-05	0.000278088	0.000173163	0.00024747	0.000472055	0.000271882	0.00127325	8.58e-05	0.000332705	3.65e-05	0.0016542	0.000168903	0.000374695	0.000491772	0.000359064	3.49e-06	7.91e-06	6.96e-06	1.01e-05	0.000146027	0.00041357	6.08e-05	0.000443521	0.000101376	7.23e-05	0.000237339	0.000134171	0.000594885	5.8e-05	0.00135662	0.00127846	3.37e-05	0.000136262	2.44e-05	0.000941886	0.000409452	0.000732453	2.77e-06	0.000340924	0.000118251	0.000392514
Citrobacter_portucalensis	0.000835221	0.000825744	0.000414339	2.5e-06	3.73e-05	4.16e-05	1.32e-05	2.16e-06	0.000107508	2.61e-06	0.00098993	0.000202855	0.000448988	4.98e-06	2.66e-06	0.000409992	1.55e-05	0.000663852	1.11e-06	0.00019447	9.96e-05	0.000291232	3.14e-05	4.96e-06	7.2e-05	6.32e-06	0.000158003	2.31e-05	0.000176614	8.78e-05	2.02e-05	9.98e-06	3.28e-05	5.1e-05	1.15e-06	0.00188466	0.000997393	0.000143705	0.000571502	0.000196503	3.36e-06	3.7e-06	4.05e-06	1.63e-05	0.000308277	7.47e-06	0.000500436	0.000200239	0.000199616
Streptococcus_sp._A12	0.000281677	6.47e-05	9.04e-05	9.15e-05	0.000204831	0.0012925	7.93e-05	4.09e-05	0.000306665	0.000147814	0.000314563	0.000363505	0.00265659	0.000173957	9.1e-05	0.000436638	0.00021037	0.000118256	0.00154511	0.000300319	0.00152804	8.65e-05	3e-05	2.34e-05	6.62e-05	9.69e-06	3.36e-05	2.9e-05	0.000154622	0.000163813	2.19e-05	0.00014951	3.63e-05	0.000551405	0.000653779	0.000451778	7.35e-05	0.000501532	0.000375377	2.42e-05	7.32e-05	1.34e-05	1.87e-05	0.000145352	0.00103059	0.000120582	0.000179599	0.000257619	0.000394511
Turicibacter_sp._H121	3.4e-05	0.000306498	3.19e-05	0.000123484	3.22e-05	0.000269934	0.000326079	3.18e-05	7.27e-05	0.000111974	0.000243321	0.0013198	0.000311732	0.000115745	4.17e-05	0.00021445	0.000118126	2.17e-05	0.000747536	8.27e-05	0.000267702	3.76e-05	0.000174851	2.76e-05	1.04e-05	3.36e-05	1.11e-05	5.36e-05	0.000128096	5.56e-05	0.00206711	0.000133825	4.06e-05	0.0031789	0.000113919	0.000144488	2.88e-05	0.000367575	9.42e-05	0.000211556	5.68e-05	2.48e-05	0.00170686	0.000459111	0.00134357	9.03e-06	0.00027843	4.44e-05	9.51e-05
Clostridium_baratii	4.55e-05	0.000146202	1.46e-05	6.33e-05	0.000178415	0.00150725	0.000232389	4.06e-05	3.8e-05	0.000242683	7.3e-05	0.000105705	0.000322754	0.000208975	0.000155297	8e-05	0.000122559	6.34e-05	0.000948092	0.000195159	0.000336527	0.000214604	0.000594344	4.96e-06	1.38e-05	1.13e-05	6.95e-06	6.67e-05	8.67e-05	3.79e-05	0.000173923	7.47e-05	8.9e-05	0.000228389	3.56e-05	9.86e-05	2.95e-05	0.00471241	0.000208589	3.73e-05	6.65e-05	2.7e-05	0.000214016	0.000214288	0.00126612	7.92e-06	0.000187131	4.87e-05	6.79e-05
Ligilactobacillus_ruminis	0.00018263	0.000112072	1.25e-05	0.000285473	0.000202931	9.76e-05	0.000278651	0.000154132	9.46e-05	0.000113114	0.00034505	0.000144743	0.000311973	0.000172203	8.01e-05	0.0004289	5.98e-05	0.000100645	2.89e-05	0.000761615	0.000494877	8.36e-05	0.000346777	1.34e-06	0.000104973	6.08e-05	1.51e-05	7.96e-05	0.00024786	0.000137142	0.000424686	6.06e-05	7.21e-05	8.41e-05	3.4e-05	0.000206701	0.000126804	0.000395515	0.000343356	0.000171189	0.000489994	8.78e-07	0.000186071	0.000128002	0.000186621	6.89e-06	0.000119616	9.49e-05	0.000158761
Clostridium_septicum	2.72e-05	0.000125859	2.61e-05	7.05e-05	0.000130241	0.00167654	0.000190699	2e-05	4.05e-05	0.000227749	6.82e-05	7.35e-05	0.000146712	0.000183461	0.000119311	6.43e-05	0.000123544	8.44e-05	0.000980857	0.000154639	0.000300455	0.000176059	0.000250994	4.87e-06	3.47e-06	4.05e-06	5.98e-06	6.46e-05	5e-05	1.97e-05	0.000129036	6.49e-05	6.32e-05	0.00020825	2.72e-05	5.03e-05	1.74e-05	0.00530525	9.19e-05	2.01e-05	3.88e-05	9.07e-06	0.000169808	0.000150904	0.00142249	3.62e-06	0.000152955	3.38e-05	5.6e-05
Bifidobacterium_pullorum	4.38e-05	7.21e-05	0.000286314	1.93e-05	0.00205597	0.000852423	2e-05	7.41e-05	0.00162692	0.000456476	9.64e-05	2.93e-05	0.000415081	0.000469542	2.93e-05	2.3e-05	0.0018035	0.00145784	0.000674941	0.000894064	0.000490336	4.53e-05	4.25e-05	1.29e-06	2.03e-05	0.000109418	5.6e-06	4.32e-05	0.000766921	2.3e-05	1.44e-05	2.2e-05	1.17e-05	2.22e-05	6.93e-06	0.000153064	7.14e-05	6.4e-05	5.65e-05	0.00067814	0.000237927	9.72e-05	5.16e-05	1.6e-05	8.58e-05	3.61e-05	8.27e-05	8.91e-05	0.000469322
Enterobacter_kobei	8.31e-07	0.000104597	2.16e-05	3.65e-06	1.96e-06	2.33e-06	1.59e-05	8.09e-07	6.56e-06	1.57e-06	1.88e-05	3.74e-06	4.34e-06	1.64e-06	2.66e-06	5.86e-05	7.61e-07	3.36e-06	0	1.31e-06	2.62e-06	2.49e-05	1.34e-05	1.34e-06	0.0149728	3.35e-05	0.000232875	7.98e-07	4.96e-06	3.21e-06	3.94e-06	2.52e-06	4.78e-06	2.88e-06	1.07e-06	1.67e-06	8.37e-07	0.000297942	2.07e-07	1.55e-06	1.58e-06	1.9e-06	1.15e-06	2.85e-06	3.81e-06	1.81e-05	1.29e-05	5.01e-06	4.18e-06
Ligilactobacillus_salivarius	1.59e-05	2.4e-05	1.05e-05	3e-05	2.05e-05	2.38e-05	4.04e-05	1.72e-05	0.000115633	2.53e-05	2.88e-05	3.46e-05	2.49e-05	3.16e-05	2.46e-05	3.4e-05	2.28e-05	1.3e-05	2.29e-05	8.39e-05	4.37e-05	3.84e-05	0.000128213	8.45e-06	7.51e-06	6.57e-06	3.24e-06	1.33e-05	3.14e-05	3.85e-05	0.013543	1.6e-05	3.06e-05	3.79e-05	1.07e-05	4.43e-05	1.13e-05	0.000112544	0.000109356	3.84e-05	4.56e-05	3.4e-06	7.28e-05	5.6e-05	6.57e-05	4.83e-06	4.23e-05	1.17e-05	1.69e-05
Paraclostridium_bifermentans	1.43e-05	0.00029504	2.19e-05	3.27e-05	0.000220276	0.000262603	6.28e-05	6.78e-05	4.32e-05	0.000227858	0.000136362	0.000227444	0.000380511	0.000226568	0.0010485	7.42e-05	0.000240416	1.76e-05	0.0013915	0.000139616	0.000303337	0.000447497	0.000283674	1.94e-06	1.52e-05	6.66e-06	4.8e-06	0.000107358	0.00036156	5.23e-05	0.000413066	8.44e-05	8.25e-05	0.000192984	0.000101752	0.000473437	4.81e-05	0.00101438	0.00120512	2.67e-05	0.000117247	1.51e-05	0.000815217	0.000360179	0.000621745	2.33e-06	0.000276966	0.00010102	0.000341006
Streptococcus_sp._FDAARGOS_192	0.000288993	0.000303986	8.03e-05	5.38e-06	5.77e-05	0.000146048	0.000186216	0.000184613	0.00172364	6.37e-05	9.73e-05	0.000236379	0.00145646	6.5e-05	0.000326926	0.000343455	0.000897183	0.000274005	0.000372897	0.000113774	0.000340283	0.000180804	0.000190481	2.98e-06	1.92e-05	7.68e-07	3.79e-06	0.000108702	2.65e-05	0.000312067	3.1e-05	0.000251065	1.62e-05	3.08e-06	0.000715771	5.23e-05	6.99e-05	0.000113502	0.000325313	1.47e-05	9.88e-05	1.1e-07	9.06e-05	0.000554187	0.000358724	1.57e-05	0.00146106	0.000267867	0.000352082
Meloidogyne_enterolobii	7.59e-05	0.00014608	2.79e-05	0.000466282	0.000156535	0.000278458	0.000274796	0.000113724	0.000177902	0.00011887	0.00012367	0.000192589	0.000202421	0.00015212	0.000251768	0.000212216	0.000163128	0.000133736	0.000232692	0.000174485	0.000203506	0.000271322	0.000487361	2.88e-05	6.57e-05	3.22e-05	2.3e-05	6.24e-05	0.000160625	0.000311408	0.000361058	9.72e-05	0.000135181	0.00014858	7.91e-05	0.000130242	0.000105727	0.000800257	0.000309475	0.000134197	0.000244722	1.5e-05	0.000304876	0.000715886	0.00050236	1.63e-05	0.000220889	0.000114985	0.000148774
Ruminococcus_albus	4.96e-05	0.000271142	5.59e-06	0.000320136	0.000404453	6.69e-05	0.000649379	9e-05	0.000256031	0.000141406	0.000257034	0.000111092	0.00031101	0.000177351	0.00010975	0.000500144	5.2e-05	2.29e-05	8e-05	0.000354897	0.000164115	0.000218597	0.000411302	5.39e-06	0.00012541	5.41e-05	1.21e-05	8.25e-05	0.000310714	0.000338162	0.000352062	9.1e-05	0.000369454	4.49e-05	8.18e-05	0.000260121	9.2e-05	0.000649502	0.000203011	0.000487915	0.000598317	4.68e-06	0.000372219	0.000350155	0.000319551	7.56e-06	0.000533426	0.000105525	0.000133824
Megamonas_hypermegale	1.18e-05	3.81e-05	5.18e-06	6.97e-05	3.64e-05	4.39e-05	0.00013816	1.93e-05	0.000242706	3.44e-05	2.3e-05	5.2e-05	3.98e-05	4.09e-05	3.35e-05	0.000845513	1.03e-05	2.6e-05	1.46e-05	2.37e-05	7.65e-05	2.03e-05	9.17e-05	6.9e-06	3.37e-05	1.17e-05	2.19e-06	1.2e-05	2.9e-05	0.00103284	5.72e-05	1.48e-05	3.19e-05	2.9e-05	2.08e-05	3.59e-05	1.87e-05	5.35e-05	6.84e-05	4.99e-05	0.000165368	1.54e-06	6.08e-05	2.9e-05	0.00010065	6.71e-06	3.7e-05	1.35e-05	2.92e-05
Panagrolaimus_superbus	5.94e-05	5.47e-05	0.000894113	0.000306213	7.24e-05	0.000741778	0.000128298	6.29e-05	8.72e-05	4.59e-05	0.000299639	0.000104945	6.56e-05	6.27e-05	0.000119643	0.000135627	7.8e-05	4.82e-05	6.88e-05	8.18e-05	0.000151974	0.000471978	0.00108522	0.000628017	0.000247745	4.38e-05	4.93e-05	2.4e-05	0.000108125	7.7e-05	0.000174016	0.000113514	8.17e-05	0.000154298	3.3e-05	8.86e-05	4.29e-05	0.00153776	0.000118102	0.000144862	9.16e-05	0.000138932	0.000144688	0.000188764	0.000198138	0.00136889	0.00036966	0.000272034	0.000114395
Anaerotignum_propionicum	0.000214667	0.000160602	2.35e-05	0.000476364	0.000136983	0.00117555	0.000565192	0.000145176	0.000471372	0.000118979	0.000108107	0.000271678	0.000200193	0.000165019	0.000178999	0.000766929	9.22e-05	9.88e-05	7.47e-05	0.000447515	0.000209707	0.000101341	0.000413057	2.26e-05	0.000167194	6.11e-05	4.13e-05	7e-05	0.000339445	0.000143151	0.000267912	7.64e-05	0.000186898	0.000167823	7.52e-05	0.000251182	0.000121042	0.000371666	0.000275111	0.000106453	0.00025701	0.00012715	0.00015324	0.000204495	0.000330986	8.77e-06	0.000197175	0.000457238	0.000310803
Vidua_chalybeata	0.00013779	0.000138788	2.87e-05	0.000250425	0.000137964	0.000216515	0.000275782	0.000124892	0.000161392	0.000117296	0.000138084	0.000199116	0.000154059	0.000143691	0.000216645	0.000254898	9.13e-05	8.95e-05	0.000136334	0.000275924	0.000232329	0.000144806	0.000286933	3.19e-05	8.59e-05	5.07e-05	3.01e-05	6.76e-05	0.00014727	0.000255432	0.00029818	0.000111531	0.000119877	0.000125209	5.96e-05	0.00025576	0.000106565	0.000445651	0.000229041	0.000211421	0.000266895	4.73e-05	0.000238678	0.000274433	0.00027689	1.32e-05	0.000229189	0.000134018	0.000218319
Clostridium_chauvoei	2.97e-05	0.000114646	4.63e-06	3.03e-05	0.000127912	0.0012143	0.000163264	2.84e-05	2.2e-05	0.000219766	4.41e-05	8.2e-05	0.000143941	0.000175824	7.72e-05	4.55e-05	8.49e-05	6.46e-05	0.000923458	0.000164424	0.000319233	0.000159275	0.000285596	2.46e-06	8.82e-06	6.49e-06	4.97e-06	5.26e-05	4.77e-05	1.46e-05	0.000115823	6.6e-05	5.16e-05	0.000198305	2.31e-05	4.65e-05	1.51e-05	0.00519767	9.94e-05	1.85e-05	3.99e-05	8.67e-06	0.000141481	0.000152754	0.00109848	2.95e-06	0.000141098	2.33e-05	4.07e-05
Rhipicephalus_microplus	0.000129254	0.000158029	4.32e-05	0.000232757	0.000210531	0.000198728	0.000293355	0.000116098	0.000187717	0.000120554	0.000140954	0.00020539	0.000144604	0.00015065	0.000204362	0.000269658	9e-05	0.00010803	0.000111555	0.00031989	0.000285869	0.000150709	0.000305572	5.82e-05	0.00010725	5.34e-05	2.81e-05	6.35e-05	0.000152539	0.000320381	0.000251794	0.000111471	0.000105496	0.000115661	6.37e-05	0.000231413	0.000101542	0.000375844	0.000304654	0.000231604	0.000303552	6.15e-05	0.000293881	0.000318231	0.000253694	1.51e-05	0.000221796	0.000147307	0.000176374
Parapristionchus_giblindavisi	5.84e-05	6.22e-05	9.08e-06	0.000944854	6.55e-05	7.86e-05	0.000179133	6.88e-05	5.08e-05	4.44e-05	6.97e-05	5.64e-05	7.13e-05	5.64e-05	8.39e-05	5.59e-05	5.64e-05	4.76e-05	4.78e-05	0.000125006	7.53e-05	7.06e-05	0.000133395	1.86e-05	2.4e-05	2.21e-05	8.81e-06	2.17e-05	7.9e-05	0.000145291	7.31e-05	3.59e-05	4.03e-05	5.39e-05	6.08e-05	0.000100734	3.23e-05	0.000190707	9.28e-05	5.7e-05	6.56e-05	1.35e-05	0.000104527	0.000146431	0.000236824	6.93e-06	0.000108317	4.3e-05	9.86e-05
Fusobacterium_ulcerans	2.09e-05	2.55e-05	3.07e-06	0.0011466	2.26e-05	0.00398985	8.57e-05	3.17e-05	5.02e-05	2.39e-05	1.69e-05	2.51e-05	4.5e-05	2.2e-05	0.000145138	3.93e-05	1.22e-05	0.000483012	3.35e-05	3.97e-05	3.89e-05	1.95e-05	7.65e-05	5.26e-06	1.12e-05	1.08e-05	4.26e-06	9.49e-06	3.22e-05	3.05e-05	4.3e-05	1.33e-05	1.61e-05	0.00237379	1.36e-05	4.14e-05	1.43e-05	9.53e-05	6.3e-05	1.66e-05	4.92e-05	1.83e-06	4.05e-05	5.56e-05	0.000131064	4.07e-05	2.46e-05	0.00418266	0.000132855
Streptococcus_sanguinis	0.000157078	0.00024314	0.000219229	0.000102551	0.000178231	0.000298177	0.000421743	7.05e-05	0.000527141	8.78e-05	0.000477649	0.000175859	0.00277156	0.000103356	0.000231584	7.09e-05	0.000319585	0.000447838	0.000221948	8.52e-05	0.000353646	4.08e-05	0.0001858	8.45e-06	5.92e-05	1.12e-05	2.54e-05	4.3e-05	0.000165342	0.000212792	5.57e-05	2.22e-05	4.06e-05	0.00119853	0.000336438	0.000214478	6.42e-05	0.000195234	0.000103985	9.23e-05	7.43e-05	1.03e-05	5.64e-05	0.000120831	0.000394248	0.000130063	0.000284568	8.82e-05	0.000251971
Sutterella_faecalis	2.77e-06	1.83e-05	1.93e-06	1.12e-05	4.17e-06	1.36e-06	3.23e-06	1.66e-05	8.27e-05	1.25e-05	1.91e-05	1.22e-05	3.37e-06	8.77e-06	1.39e-06	1.28e-05	1.34e-06	1.61e-06	5.66e-06	6.13e-06	1.28e-05	1.68e-05	2.51e-05	1.29e-07	4.06e-05	8.48e-05	2.23e-05	6.51e-06	1.53e-05	7.45e-05	9.12e-05	3.91e-05	9.36e-05	1.74e-05	3.13e-06	2.98e-05	4.83e-05	1.79e-05	2.65e-05	0.000120291	0.000334099	1.13e-06	6.83e-05	2.44e-05	3.11e-05	4.54e-05	2.94e-05	1.72e-05	3.15e-06
Prevotella_sp._oral_taxon_299	8.07e-05	1.21e-05	3.21e-06	8.35e-06	2.27e-05	1.02e-05	2.88e-05	7.34e-06	3.05e-05	4.62e-06	4.72e-06	3.92e-05	1.9e-05	3.28e-06	1.69e-05	3.18e-05	7.97e-06	8.76e-06	5.42e-06	6.94e-05	1.28e-05	1.93e-05	2.1e-05	4.74e-05	0.000101671	1.38e-05	3.04e-05	5.16e-06	8.52e-05	0.00191397	0.000328822	3.34e-05	1.95e-05	1.4e-05	1.31e-05	9.74e-06	3.68e-05	1.71e-05	3.56e-05	0.000528282	0.000404255	3.06e-05	0.000350077	5.77e-05	4.46e-06	2.55e-06	2.68e-05	0.00010637	0.00012069
Streptococcus_equinus	0.000164284	0.000196203	8.28e-05	2.57e-05	8.08e-05	0.000126102	0.000221451	0.000191249	0.000575631	0.00010019	7.44e-05	0.000175415	0.000928271	9.8e-05	0.000927331	0.00035231	0.000202533	0.000468715	0.000270054	0.000111913	0.00104006	0.000199151	0.000115592	1.74e-05	1.41e-05	3.93e-06	2.63e-05	6.41e-05	0.000131343	0.000596228	4.12e-05	0.000136409	1.25e-05	4.23e-06	0.000616328	4.34e-05	5.35e-05	0.000396038	0.000215751	1.42e-05	0.000152119	3.95e-06	0.000220354	0.000300419	0.000231228	1.47e-05	0.000693007	0.00019365	0.000326843
Christensenella_sp._Marseille-P3954	8.27e-05	0.000277638	1.28e-05	0.00031111	0.00035015	0.000179975	0.000454288	0.000137084	0.000138188	0.0001306	0.000172972	0.0002161	0.000148639	0.000134357	0.0001545	0.000310186	4.86e-05	3.74e-05	0.000295607	0.000110259	0.000177653	0.000151635	0.000356974	1.04e-05	0.000173456	2.92e-05	1.91e-05	3.96e-05	0.000161605	0.000105285	0.000177109	0.000106423	0.000106039	7.92e-05	0.000128685	0.000139109	8.27e-05	0.000153976	0.000233724	0.0001533	0.00026868	2.5e-05	0.000268379	0.000342907	0.000255154	1.36e-05	0.000405858	5.92e-05	0.000121598
Cupriavidus_pauculus	3.33e-06	7.97e-06	4.59e-07	1.15e-05	1.84e-06	7.39e-07	2.51e-06	8.63e-07	3.31e-06	1.52e-06	2.36e-06	3.17e-06	5.48e-06	7.35e-07	9.96e-07	8.06e-06	8.96e-08	6.15e-07	5.18e-06	3.03e-06	2.27e-06	6.25e-06	1.6e-05	8.62e-08	1.55e-05	1.05e-05	2.95e-06	4.2e-07	7.54e-06	2.22e-06	1.01e-05	6.43e-06	1.37e-05	4.62e-06	2.47e-06	7.34e-06	6.7e-06	5.92e-06	1.4e-05	0.00471809	0.00623826	0.0022536	1.36e-05	1.45e-05	2.35e-06	5.1e-06	1.62e-05	1.69e-06	4.06e-06
Eubacterium_callanderi	0.000106031	0.000116913	1.4e-05	0.000832124	0.000154573	0.000227483	0.00138241	0.000136706	0.000107118	0.00020896	0.000274318	0.000266925	0.000133341	0.000206768	0.000454536	0.000253861	7.68e-05	8.57e-05	0.000113394	0.000170971	0.00025626	8.42e-05	0.000175353	2.56e-05	7.58e-05	5.25e-05	5.04e-05	9.49e-05	0.000667985	5.14e-05	0.000181419	6.01e-05	6.31e-05	0.000109694	0.000117879	0.000358021	0.000110307	0.000224044	0.00011397	4.56e-05	9.98e-05	5.53e-05	0.000110177	0.000208273	0.000595711	0.00016173	0.000128265	9.94e-05	0.000199556
Trichobilharzia_regenti	0.000100765	0.000108947	2.27e-05	0.000281824	0.000145993	0.000188499	0.0003181	0.000104337	0.000135133	8.89e-05	0.000125838	0.000186505	0.000122079	0.000112747	0.000246921	0.000197696	9.27e-05	0.000155844	0.000110829	0.000273581	0.000233988	0.000128253	0.000304736	3.7e-05	6.15e-05	3.17e-05	4.16e-05	4.81e-05	0.000145249	0.000273707	0.000310268	8.59e-05	7.24e-05	0.000110937	5.8e-05	0.000166728	0.000101394	0.000476029	0.00029157	0.00019036	0.000218912	4.23e-05	0.000228447	0.000306742	0.000330419	1.43e-05	0.00020122	0.000115999	0.000118934
Cuculus_canorus	0.000132247	0.000114217	3.26e-05	0.000243511	0.000137044	0.000228449	0.000307879	0.000122248	0.000256551	0.000107847	0.000117292	0.000158051	0.00016219	0.000138656	0.000217043	0.000213812	0.000100752	0.000139038	0.000152014	0.000252562	0.000196781	0.000144806	0.000277572	2.89e-05	9.01e-05	4.25e-05	4.26e-05	7.08e-05	0.000167915	0.000201103	0.000298367	0.00015011	9.99e-05	0.000129087	6.42e-05	0.00027662	9.15e-05	0.000418842	0.000249081	0.000199608	0.000243899	5.2e-05	0.000188362	0.00027505	0.000270888	1.62e-05	0.000213914	0.0001343	0.000154948
Desulfovibrio_fairfieldensis	1.01e-05	4.09e-05	1.49e-05	0.000225843	0.000100087	8.92e-06	1.25e-05	4.19e-05	4.96e-05	0.00602199	2.26e-05	2.74e-05	1.17e-05	0.00294239	7.9e-06	2.12e-05	7.08e-06	1.89e-06	2.45e-05	0.000120045	2.1e-05	6.37e-05	0.000331733	5.61e-07	0.000163152	7.6e-05	1.73e-06	3.61e-06	6.15e-05	6.6e-05	3.35e-05	9.42e-05	6.45e-05	0.000129783	2.31e-05	5.48e-05	8.59e-05	0.000114546	1.56e-05	0.000140677	0.000279869	8.91e-05	6.39e-05	5.86e-05	7.46e-06	3.31e-06	0.000283592	1.04e-05	0.000135277
Clostridium_isatidis	2.5e-05	9.27e-05	9.13e-06	4.58e-05	0.000109158	0.0011764	0.000160933	2.96e-05	3.41e-05	0.000199837	5.19e-05	5.53e-05	0.000123103	0.000171072	5.42e-05	5.34e-05	8.08e-05	4.94e-05	0.000767524	0.000146369	0.000276698	0.000165757	0.000334324	5.74e-06	6.72e-06	7.04e-06	3.92e-06	4.18e-05	3.42e-05	3.63e-05	0.000110763	5.59e-05	6.5e-05	0.000159569	1.84e-05	4e-05	1.55e-05	0.00428104	7.53e-05	4.21e-05	4.99e-05	9.15e-06	0.000125753	0.000138489	0.000784603	5.46e-06	0.000117175	3.26e-05	4.33e-05
Bacteroides_coprosuis	0.00034054	5.32e-05	1.74e-06	4.03e-06	9.56e-05	1.6e-05	3.17e-05	1.08e-05	0.000131428	3.64e-05	2.25e-05	0.000221297	6.34e-05	2.24e-05	5.76e-05	8.51e-05	2.2e-05	2.73e-05	2.83e-05	0.000201085	1.6e-05	7.06e-05	4.45e-05	0.000209267	0.00021097	3e-05	0.000178101	5.81e-05	0.000437094	0.00128152	0.000117885	0.000465955	0.000115047	0.000118595	1.65e-05	3.44e-05	0.000148767	7.36e-05	6.56e-05	0.000721275	0.000293804	0.000140139	0.000133388	0.000280216	8.92e-06	1.17e-05	0.000108248	0.000389891	0.000322969
Streptococcus_koreensis	5.46e-05	9.75e-05	2.69e-05	0.000361042	5.99e-05	0.00188948	8.82e-05	1.57e-05	0.000157622	7.36e-05	8.28e-05	0.00145389	0.000826067	8.93e-05	0.000196859	9.94e-05	6.15e-05	2.91e-05	0.000219963	0.000306107	0.000591565	3.21e-05	1.06e-05	3.07e-05	0.00011391	1.66e-05	1.86e-05	6.84e-05	5.18e-05	5.1e-05	1.72e-05	0.000181418	8.57e-06	0.000158823	8.41e-05	0.000288975	5.98e-05	0.000941699	9.96e-05	9.92e-06	0.000296962	9.04e-06	8.02e-06	6.16e-05	0.000896932	6.81e-05	0.000291194	0.000387188	0.000235811
Rhodnius_prolixus	0.000108248	9.51e-05	2.27e-05	0.00152569	0.000162173	0.000172814	0.000212754	8.22e-05	0.000130778	7.97e-05	9.06e-05	0.000146707	0.000116598	0.000100075	0.000207615	0.00016706	0.000110424	0.000126966	0.000133188	0.000236093	0.000156603	0.000128948	0.000244892	4.58e-05	5.98e-05	3.14e-05	3e-05	4.86e-05	0.000167241	0.000223411	0.000248233	6.92e-05	0.000108861	0.000114915	3.93e-05	0.000136929	9.18e-05	0.000421715	0.000209966	0.000190832	0.000180195	4.13e-05	0.000178512	0.00027158	0.00028127	1.36e-05	0.000163696	0.000113465	0.000165116
Panagrolaimus_davidi	9.02e-05	0.000114401	2.03e-05	0.000219122	0.000154573	0.000170428	0.000266906	0.000100237	0.000133963	0.00010915	0.000109957	0.000176936	0.000155987	0.000132151	0.000257544	0.000252425	0.000101379	8.49e-05	0.000154289	0.000176139	0.000198964	0.000198341	0.000304736	3.1e-05	5.77e-05	3.34e-05	2.73e-05	5.43e-05	0.000135998	0.000263088	0.000323106	7.49e-05	8.76e-05	0.000121927	4.39e-05	0.000139763	9.1e-05	0.000547925	0.000231521	0.000128189	0.000209438	1.79e-05	0.000263493	0.00031615	0.000335691	1.49e-05	0.000156024	9.94e-05	0.000133037
Protopolystoma_xenopodis	6.48e-05	9.93e-05	1.83e-05	0.000155267	0.000147219	0.000186965	0.000170526	7.05e-05	0.000195712	9.02e-05	7.61e-05	0.000126555	0.000108528	0.000108278	0.000149321	0.000255297	8.99e-05	7.49e-05	0.000163726	0.000172418	0.0001794	0.000158522	0.000286098	4.03e-05	5.78e-05	4.02e-05	2.86e-05	4.24e-05	0.000134283	0.000411507	0.000321045	0.000101856	9.43e-05	0.000101788	4.68e-05	0.000128571	8.12e-05	0.000653767	0.000241368	0.000188875	0.000183902	2.91e-05	0.000258759	0.00028893	0.000220928	1.14e-05	0.000175065	0.000109579	9.86e-05
Gordonibacter_urolithinfaciens	6.89e-05	0.000375984	3.61e-05	0.00023026	0.000120557	0.000841341	9.24e-05	0.000149331	6.53e-05	0.000139723	0.000340075	0.000218952	0.00029782	0.000116084	0.000101982	0.000165305	0.000149381	2.92e-05	0.000458075	4.85e-05	0.000209008	0.000309983	0.000487026	1.17e-05	0.000193722	1.25e-05	1.41e-05	9.32e-06	0.000140654	8.35e-05	0.000164177	3.14e-05	1.78e-05	0.000151712	0.000326621	0.000175376	0.000296992	0.000110716	0.00031278	0.000291885	0.000833017	0.000190523	0.000257461	0.000117361	3.53e-05	9.17e-06	0.000322232	2.46e-05	0.000317522
Muribaculum_gordoncarteri	0.000296587	5.53e-05	3.71e-06	2.22e-05	6.29e-05	7.96e-06	3.32e-05	6.44e-05	0.000111603	9.67e-06	3.76e-05	0.000237077	0.000106842	6.96e-06	3.79e-05	8.07e-05	2.06e-05	2.11e-05	3.77e-05	0.0001514	2.06e-05	0.000532169	5.85e-05	0.00013747	0.000327272	4.96e-05	0.000103734	1.38e-05	0.000129444	0.000857999	0.000187417	0.000367524	7.48e-05	6.44e-05	8.04e-06	4.76e-05	5.41e-05	0.000121074	6.88e-05	0.000428377	0.000319066	0.000267984	0.000648081	0.00019208	1.01e-05	1.05e-05	0.000133287	0.000196184	0.000229819
Candida_albicans	1.83e-06	3.06e-06	1.47e-06	4.8e-06	2.76e-06	7.22e-06	3.94e-06	9.6e-06	4.68e-06	2.99e-06	3e-06	2.66e-06	7.35e-06	5.77e-06	1.41e-05	6.38e-06	2.82e-06	4.31e-06	3.97e-06	4.48e-06	5.24e-06	3.01e-06	8.94e-06	3.45e-07	8.54e-07	5.97e-07	9.27e-07	1.93e-06	2.63e-06	3.79e-06	0.000197256	1.62e-06	9.77e-07	3.28e-06	2.64e-06	6.98e-06	2.12e-06	6.53e-06	6.2e-06	5.74e-06	6.32e-06	1.13e-06	4.28e-06	4.47e-06	3.16e-06	8.05e-07	0.0114105	4.9e-06	1.76e-06
Rothia_mucilaginosa	2.74e-05	0.000249819	0.000631964	0.000207695	8.29e-05	0.000337332	9.84e-05	3.8e-05	0.000136888	0.000118816	2.91e-05	0.000763132	0.000330945	7.98e-05	0.000127345	0.000556867	3.23e-05	0.000720755	2.64e-05	0.000286674	0.000415921	0.000112221	0.000137574	9.4e-06	8.91e-05	3.61e-05	1.31e-05	0.000109122	0.000104449	0.000211475	6.7e-05	0.000125413	3.7e-05	3.43e-05	5.14e-05	5.55e-05	0.00024563	0.00127716	0.000127398	0.000151613	0.000173811	7.28e-06	2.91e-05	1.94e-05	0.000398303	0.000304316	0.00109538	6.78e-05	0.000167295
Caproiciproducens_sp._NJN-50	5.3e-05	0.000259561	8.16e-06	0.000260315	0.000135696	7.26e-05	0.000732042	7.39e-05	0.000160937	0.000122074	0.000142676	0.00015577	0.000102566	0.000113199	7.46e-05	0.000507483	2.92e-05	3.11e-05	0.000105602	0.000310586	0.000189007	0.000193653	0.000362407	1.66e-05	0.000176644	4.57e-05	2.8e-05	4.18e-05	0.000176308	0.000138212	0.000163989	0.000104561	0.000155694	5.69e-05	0.000141306	0.00023432	7.79e-05	0.000428852	0.000191786	0.000182394	0.000324352	2.87e-05	0.000283803	0.000340593	0.000359373	7.56e-06	0.000342737	4.76e-05	7.98e-05
Streptococcus_dysgalactiae	6.7e-05	0.000157845	0.000137013	0.000103511	0.00036345	8.77e-05	0.000783146	8.58e-05	0.000420803	0.000311594	0.000258118	0.000421807	0.000520598	0.000265489	0.000746805	0.000235193	0.000237998	0.000107983	7.44e-05	9.48e-05	0.000271021	7.41e-05	0.000483599	7.56e-05	2.87e-05	1.03e-05	6.67e-05	5.06e-05	6.3e-05	0.000128087	0.000105703	2.81e-05	5.75e-05	3.52e-05	6.25e-05	0.000222982	0.000100655	0.000290196	0.000157354	8.43e-05	0.00015459	2.29e-05	0.000619907	0.000186528	0.000121332	5.64e-06	0.00026483	0.000284479	4.59e-05
Streptococcus_gallolyticus	3.49e-06	1.89e-05	2.43e-06	1.34e-05	6.74e-06	7.73e-06	9.14e-06	4.15e-06	0.00574376	4.78e-06	3e-06	3.99e-05	1.4e-05	6.28e-06	4.51e-06	1.65e-05	0.000316719	4.12e-06	6.49e-06	0.000386459	6.66e-05	5.56e-06	1.96e-05	0.000387918	3.07e-06	1.15e-06	6.28e-06	2.86e-06	0.000649791	2.3e-06	1.7e-05	4.15e-06	2.33e-06	8.25e-06	2.61e-05	1.47e-05	2.36e-06	0.000748903	2.43e-05	1.38e-05	1.35e-05	1.61e-06	2.62e-05	0.00078513	1.32e-05	2.1e-06	2.13e-05	1.51e-05	5.81e-06
Duncaniella_dubosii	0.000196099	4.38e-05	1.56e-06	2.49e-05	6.8e-05	1.14e-05	7.73e-05	2.77e-05	0.000154177	1.85e-05	7.82e-05	3.3e-05	3.7e-05	1.3e-05	3.79e-05	0.000113129	1.76e-05	2.04e-05	1.95e-05	7.7e-05	2.61e-05	8.61e-05	8.86e-05	0.000186844	0.000187061	8.92e-05	4.14e-05	4e-05	0.000143595	0.000560996	0.000151245	0.000374916	9.95e-05	8.33e-05	8.92e-05	0.000230977	0.000185946	7.96e-05	9.38e-05	0.000389293	0.000401715	0.00014442	0.000710766	0.000249835	7.06e-06	1.32e-05	0.000167114	0.00022265	0.000198103
Streptococcus_ilei	5.24e-05	9.22e-05	2.24e-05	0.00031764	5.71e-05	0.00171746	8.65e-05	8.79e-06	0.000150213	6.1e-05	8.21e-05	0.00137094	0.000820586	7.26e-05	0.000171563	0.000106427	4.51e-05	2.42e-05	0.000226787	0.00026283	0.000589119	2.81e-05	1.12e-05	2.17e-05	9.79e-05	1.41e-05	2.01e-05	6.34e-05	6.57e-05	4.98e-05	1.3e-05	0.000139654	7.76e-06	0.000141668	6.68e-05	0.000257795	6.06e-05	0.000801128	7.26e-05	8.3e-06	0.000250969	6.18e-06	3.97e-06	6.46e-05	0.00080204	6.26e-05	0.000278151	0.000369563	0.000213416
Clostridium_saccharoperbutylacetonicum	7.76e-05	0.000102329	1.94e-05	0.000239286	0.000124174	0.000574419	0.000275782	7.1e-05	7.55e-05	0.000133804	9.17e-05	0.000113817	0.00015689	0.000134018	0.000158152	0.000139137	9.35e-05	8.85e-05	0.000460786	0.000167387	0.000334518	0.000145905	0.000365082	1.59e-05	2.73e-05	2.16e-05	1.07e-05	4.37e-05	0.000119703	7.03e-05	0.000146935	5.37e-05	5.77e-05	0.000138436	4.83e-05	0.00015241	5.04e-05	0.00229066	0.00026127	7.19e-05	8.29e-05	6.88e-06	0.000224706	0.000157689	0.000682168	1.51e-05	0.000139703	7.02e-05	0.000107798
Herbinix_luporum	0.000113901	0.000193323	3.79e-05	0.000457544	0.000180193	0.000179918	0.000576489	0.00015397	0.000269161	0.000169861	0.000149564	0.000214389	0.00018074	0.000233809	0.000306941	0.000310027	8e-05	0.000115226	7.69e-05	0.000265242	0.000255387	7.99e-05	0.000352043	2.06e-05	5.96e-05	5.71e-05	2.73e-05	8.21e-05	0.000167364	0.000132861	0.000367805	7.64e-05	0.000132467	7.13e-05	7.21e-05	0.000259249	0.000110701	0.000343552	0.000206523	9.11e-05	0.000409472	4.76e-06	0.000142779	0.000212823	0.000393599	6.89e-06	0.000213008	0.000170451	0.000154524
Enterococcus_faecalis	4.5e-05	5.83e-05	0.000211663	0.00012262	0.00155002	5.33e-05	0.000118705	3.58e-05	8.78e-05	2.73e-05	3.87e-05	0.000114514	9.34e-05	4.32e-05	0.000111476	0.00014161	4.29e-05	5.65e-05	3.69e-05	0.000238504	6.14e-05	0.000110196	0.00013281	7.01e-05	0.00171572	1.51e-05	5.01e-06	1.43e-05	4.61e-05	2.82e-05	4.8e-05	2.1e-05	3.32e-05	4.16e-05	1.53e-05	4.89e-05	2.17e-05	0.000100359	9.18e-05	4.55e-05	4.39e-05	1.04e-05	7.66e-05	6.08e-05	0.000119467	0.000908789	0.000201778	3.69e-05	5.4e-05
Ethanoligenens_harbinense	5.02e-05	0.00021961	1.85e-05	0.000271742	9.49e-05	6.05e-05	0.000617552	7.22e-05	8.16e-05	0.000164866	0.000170548	0.000100826	9.97e-05	0.000137412	8.6e-05	0.000427065	4.81e-05	1.13e-05	9.61e-05	0.000160014	0.000111273	0.000137687	0.000375279	1.45e-05	0.000212678	4.1e-05	1.28e-05	3.17e-05	0.000149353	0.000120925	0.000147028	7.26e-05	0.000152763	5.25e-05	0.000102701	0.000180755	6.65e-05	0.000273832	0.000202116	0.000224517	0.000327578	1.61e-05	0.000250589	0.000290395	0.000184431	1.09e-05	0.00032258	6.54e-05	8.53e-05
Haematobia_irritans	7.51e-05	0.00012494	2.71e-05	0.000214897	0.000122335	0.000152129	0.000308865	7.46e-05	0.000191422	9.21e-05	0.000111424	0.000138279	9.52e-05	0.000118913	0.000121701	0.000245484	7.66e-05	9.03e-05	0.000128977	0.000133689	0.000205253	0.000146889	0.000317357	2.29e-05	6.43e-05	4.09e-05	2.98e-05	4.69e-05	0.000116763	0.000225057	0.000266131	8.11e-05	0.000123242	9.96e-05	4.17e-05	0.00011905	8.08e-05	0.000450525	0.000202047	0.00014466	0.00015054	2.77e-05	0.000174237	0.000252303	0.000260588	1.96e-05	0.00015721	0.000112508	0.00013685
Streptococcus_mitis	7.07e-05	0.000119977	0.000219367	0.000151042	3.99e-05	0.000757747	0.000113505	7.94e-05	0.000395194	6.77e-05	0.000160279	7.41e-05	0.000494038	0.000104714	0.000137835	8.66e-05	0.000162188	0.000616985	0.000106424	0.000149608	0.000346222	2.76e-05	6.91e-05	3.31e-05	7.82e-05	3.38e-05	2.2e-05	4.77e-05	5.42e-05	0.000253704	4.14e-05	4.59e-05	5.02e-05	9.55e-05	0.000150834	0.000103423	7.7e-05	0.00102804	7.65e-05	3.08e-05	4.41e-05	9.62e-06	3e-05	0.000131472	0.0014061	0.000142095	0.000111944	4.99e-05	0.000106526
Meloidogyne_graminicola	3.99e-05	9e-05	2.53e-05	0.000171303	0.000106338	0.000185601	0.000161291	6.85e-05	8.83e-05	7.39e-05	0.000112317	0.000138596	0.000122561	9.12e-05	0.000168775	0.000178868	9.9e-05	5.34e-05	0.000188118	0.000155672	0.000185077	0.000159911	0.000329142	1.9e-05	5.4e-05	2.27e-05	3.57e-05	4.17e-05	0.000105981	0.000143068	0.000278782	8.32e-05	6.2e-05	9.55e-05	4.36e-05	7.07e-05	7.01e-05	0.000776147	0.000193921	0.000110773	0.000168182	1.03e-05	0.000190118	0.000359331	0.000329121	1.07e-05	0.000141796	8.96e-05	9.46e-05
Romanomermis_culicivorax	6.94e-05	8.76e-05	3.2e-05	0.000241591	0.000147219	0.000199808	0.00019285	0.000111566	0.000166592	8.92e-05	0.00010562	0.00017288	0.000136835	0.000110201	0.000190486	0.000199611	6.88e-05	0.000144009	0.000148965	0.000144922	0.000194684	0.000135372	0.00027122	3.43e-05	6.09e-05	2.59e-05	3.56e-05	3.88e-05	0.000116027	0.000285231	0.000186667	6.99e-05	6.9e-05	8.71e-05	4.1e-05	0.000131841	7.9e-05	0.000317352	0.00020184	0.000149858	0.000187815	1.65e-05	0.000172633	0.000275667	0.000273078	1.72e-05	0.000157489	8.31e-05	0.000123958
Peptacetobacter_hiranonis	2.47e-05	0.000205578	3.04e-05	0.000103992	0.000197599	0.000209241	0.00012507	0.000116853	8.97e-05	0.000116753	0.000155177	0.000164769	0.000261323	0.000143635	0.000466487	0.000165066	0.000290837	0.00046294	0.000482516	0.000169937	0.00018726	0.000156439	0.000213299	1.54e-05	2e-05	1.52e-05	1.42e-05	0.000123943	0.000137162	6.86e-05	0.000192102	8.45e-05	7.48e-05	0.000148778	0.000138007	0.000223854	5.73e-05	0.000377759	0.000478811	6.24e-05	0.000105165	1.39e-05	0.000290674	0.000240505	0.000384353	1.19e-05	0.000191595	8.17e-05	0.000141329
Dracunculus_medinensis	8.97e-05	7.68e-05	1.69e-05	0.000160548	0.000109954	0.000173383	0.000210961	7.66e-05	0.000137343	9.25e-05	9.92e-05	0.000128329	0.000126174	0.000112916	0.000197723	0.000135387	0.000155919	6.68e-05	0.000147417	0.00017228	0.000155031	0.00019944	0.000266456	2.06e-05	4.65e-05	2.47e-05	4.11e-05	4.9e-05	0.00010304	0.000187767	0.000217872	8.38e-05	7.77e-05	0.00010134	5.58e-05	9.85e-05	6.22e-05	0.000597625	0.000219263	7.72e-05	0.000139214	1.52e-05	0.000184697	0.000302578	0.00031874	1.14e-05	0.000159093	0.000105244	0.000112821
Intestinibaculum_porci	8.6e-05	0.000125491	4.92e-05	0.000323881	0.000193738	0.000112292	0.000174292	8.72e-05	0.000118558	0.00010953	0.000135341	0.000143856	9.57e-05	0.000137186	0.000243867	0.000196818	0.00014365	0.000234381	6.39e-05	0.000105711	0.000200711	6.67e-05	0.000241215	3.01e-05	4.07e-05	5.44e-05	1.36e-05	4.92e-05	0.000101754	8.67e-05	0.000168956	3.49e-05	8.61e-05	0.000214665	4.36e-05	0.000172615	8.08e-05	0.000219866	0.000240197	0.000130822	0.000153355	2.06e-05	0.000168587	0.000140879	0.000234229	5.41e-05	0.000216216	0.000110762	7.71e-05
Enterobius_vermicularis	7.12e-05	8.71e-05	4.45e-05	0.000138079	0.000108299	0.000161903	0.000183705	6.93e-05	0.000126163	6.74e-05	0.000104918	0.00011876	9.85e-05	9.12e-05	0.000207815	0.000171049	7.55e-05	6.48e-05	9.66e-05	0.000155121	0.000165338	0.000127269	0.000302229	3.14e-05	0.000238921	2.1e-05	2.85e-05	3.89e-05	0.000114925	0.000178218	0.00015743	9.34e-05	6.44e-05	9.48e-05	4.95e-05	0.000100516	6.98e-05	0.000382198	0.000182076	0.000156608	0.000220559	2.39e-05	0.000238373	0.000204803	0.000269104	2.98e-05	0.000151002	9.16e-05	0.000113608
Streptococcus_australis	0.000101098	6.21e-05	5.38e-05	8.74e-05	9.57e-05	0.00120987	6.93e-05	2.52e-05	0.000198377	8.68e-05	0.00015658	0.000321742	0.00140472	0.000117216	7.79e-05	0.000187005	0.000105633	7.63e-05	0.000487307	0.000170695	0.000695763	4.73e-05	3.63e-05	1.57e-05	6.46e-05	6.57e-06	2.33e-05	2.93e-05	8.49e-05	9.01e-05	2.8e-05	8.18e-05	1.81e-05	0.000225604	0.000179005	0.000224799	5.47e-05	0.000401347	0.000141929	1.95e-05	6.56e-05	4.76e-06	1.15e-05	0.000134171	0.000499764	6.51e-05	0.000192781	0.000153839	0.000210511
Enterococcus_avium	6.87e-06	2.1e-05	0.000164433	2.46e-05	0.000486152	0.000147526	0.00364497	0.000197345	1.32e-05	6.11e-05	1.71e-05	3.57e-05	1.48e-05	0.000170223	4.69e-05	3.16e-05	0.000466637	2.14e-05	7.89e-06	8.54e-05	7.75e-05	7.7e-06	3.58e-05	0.000457602	6.55e-06	2.9e-06	1.06e-05	6.55e-06	1.61e-05	4.59e-05	3.14e-05	5.65e-06	1.17e-05	0.000279258	2.42e-05	8.65e-06	5.52e-06	1.81e-05	3.26e-05	4.16e-05	4.04e-05	0.00215313	4.43e-05	1.49e-05	4.12e-05	9.99e-05	1.42e-05	2.55e-05	0.0002162
Muribaculum_intestinale	9.69e-05	4.68e-05	1.65e-06	4.76e-05	5.98e-05	4.21e-06	3.64e-05	1.08e-05	5.86e-05	2.68e-05	3e-05	9.08e-05	2.76e-05	2.05e-05	2.46e-05	0.000126851	4.52e-05	2.16e-05	2.09e-05	0.000162977	5.07e-05	7.28e-05	4.41e-05	0.000117333	0.000169812	1.67e-05	9.37e-05	2.32e-05	0.000137959	0.000647759	0.00025498	0.000281532	0.000102186	5.85e-05	5.28e-05	5.05e-05	5.78e-05	5.16e-05	9.72e-05	0.000408059	0.000286734	0.000194182	0.000444678	0.000139877	6.49e-06	8.18e-06	0.000111595	0.000155754	0.000140724
Burkholderiales_bacterium_YL45	3.38e-06	6.94e-05	8.71e-07	6.54e-05	3.25e-06	7.96e-07	3.41e-06	0.000398898	8.58e-06	2.12e-06	4.53e-06	9.32e-06	4.18e-05	2.04e-06	7.9e-06	0.00020001	8.73e-06	8.52e-07	9.68e-07	7.99e-05	1.14e-05	4.18e-05	1.27e-05	7.76e-07	0.000206132	0.00123697	0.000487324	1.91e-05	0.000330501	1.19e-05	8.43e-06	0.000844056	0.000534862	0.000328685	2.14e-06	0.000314631	0.000771214	0.000146665	8.06e-06	8.79e-05	0.00019063	2.82e-06	1.2e-05	6.68e-05	0.000643562	0.000808021	0.000266294	0.0003574	7.63e-06
Strongyloides_stercoralis	5.83e-05	9.69e-05	1.35e-05	0.000120987	0.000105787	0.000192477	0.000167836	8.64e-05	8.14e-05	7.21e-05	6.79e-05	9.47e-05	9.22e-05	8.59e-05	0.000159413	0.000173124	7.78e-05	6.37e-05	0.000178052	0.000102197	0.0003995	0.000154355	0.000264032	1.94e-05	4.39e-05	2.27e-05	1.94e-05	3.69e-05	0.000103592	0.000105038	0.000247577	4.63e-05	5.27e-05	8.73e-05	7.83e-05	7.12e-05	5.07e-05	0.000681359	0.00022911	0.000111853	0.000115394	1.57e-05	0.000184239	0.000271272	0.000246395	9.53e-06	0.000161674	8.87e-05	9.03e-05
Clostridium_saccharobutylicum	2.97e-05	0.000112133	2.21e-05	0.00013251	9.9e-05	0.000573055	0.000163891	4.98e-05	8.21e-05	0.000136519	5.87e-05	8.18e-05	0.000117984	0.000137638	0.000170368	8.46e-05	8.18e-05	4e-05	0.000464899	8.64e-05	0.00020927	0.000116331	0.000295375	1.22e-05	2.68e-05	1.28e-05	6.57e-06	4.04e-05	6.07e-05	4.29e-05	0.000153213	5.33e-05	6.48e-05	0.000111285	3.58e-05	9.49e-05	3.26e-05	0.00213521	0.000210999	4.78e-05	7.62e-05	5.27e-06	0.000153316	0.000133554	0.00062872	8.14e-06	0.000119965	4.98e-05	7.87e-05
Streptococcus_agalactiae	8.81e-05	0.000185357	1.2e-05	7.7e-05	7.11e-05	9.15e-05	0.000468812	5.06e-05	0.000260126	7.64e-05	1.3e-05	0.000118823	0.000125813	0.000101659	1.78e-05	0.000261201	3.54e-05	1.7e-05	5.8e-05	1.46e-05	0.00077472	9.29e-05	0.000297465	3.59e-05	1.92e-05	1.31e-05	1.76e-05	1.6e-05	0.000480038	0.000124629	0.000288996	0.000248121	3.17e-05	5.37e-05	0.000158134	0.000176394	0.000152115	0.000354606	0.000126296	0.000238692	0.000222481	3.22e-06	0.000856294	0.000221459	0.000277863	3e-06	0.000169485	5.72e-05	2.63e-05
Acrobeloides_nanus	5.89e-05	8.09e-05	9.75e-05	0.000124732	8.24e-05	0.000166393	0.000192133	8.25e-05	0.000115698	6.02e-05	8.2e-05	9.5e-05	9.25e-05	7.11e-05	0.000117717	0.000168177	6.26e-05	3.43e-05	9.53e-05	9.53e-05	0.000172762	0.000118704	0.00024974	6.83e-05	5.2e-05	2.27e-05	2.25e-05	3.26e-05	7.52e-05	5.8e-05	0.000213093	5.49e-05	7.02e-05	7.81e-05	3.47e-05	8.13e-05	6.37e-05	0.00042215	0.000162106	9.52e-05	0.000132143	2.4e-05	0.000143848	0.000166865	0.000165858	0.00010618	0.000120174	7.55e-05	9.55e-05
Streptococcus_sp._oral_taxon_431	5.38e-05	0.00011967	0.000163929	6.91e-05	3.48e-05	0.00323045	0.000108932	2.79e-05	0.000367439	9.31e-05	0.000138913	0.000110965	0.000818598	0.000131755	7.7e-05	0.000191633	6.16e-05	0.000295592	5.75e-05	0.000105504	0.00026875	1.66e-05	2.6e-05	1.96e-05	3.18e-05	1.05e-05	3.38e-05	4.56e-05	3e-05	7.57e-05	2.9e-05	4.6e-05	1.77e-05	0.000235102	8.29e-05	0.000143906	4.82e-05	0.000282797	8.18e-05	3.49e-05	3.88e-05	6.59e-06	1.99e-05	7.5e-05	0.000520933	4.5e-05	0.000180296	7.77e-05	7.41e-05
Pseudoprevotella_muciniphila	0.000143222	2.47e-05	1.7e-06	9.7e-06	4.71e-05	4.55e-06	3.98e-05	1.11e-05	6.06e-05	1.15e-05	1.03e-05	6.78e-05	2.48e-05	9.33e-06	2.74e-05	7.06e-05	5.19e-06	2.27e-05	7.94e-06	8.99e-05	5.28e-05	6.12e-05	6.39e-05	6.21e-05	0.000124556	1.11e-05	4.08e-05	9.74e-06	0.000156214	0.000790004	0.000253856	0.000159785	5.57e-05	2.59e-05	6.02e-06	3.17e-05	5.32e-05	3.53e-05	6.3e-05	0.000501888	0.000368079	7.01e-05	0.000161868	5.27e-05	1.2e-05	9.53e-06	5.56e-05	0.000156655	0.000153616
Macrostomum_lignano	5.58e-05	9.57e-05	1.61e-05	0.000172647	8.81e-05	0.000149288	0.000188995	7.78e-05	0.000155737	7.28e-05	7.73e-05	0.000100762	0.00012762	8.91e-05	0.000172094	0.000156529	6.03e-05	5.61e-05	0.000103182	0.000172487	0.000169879	0.000128832	0.000192403	2.88e-05	8.66e-05	2.69e-05	1.76e-05	3.52e-05	0.000126932	0.000169081	0.000230616	8.34e-05	7.65e-05	8.65e-05	4.72e-05	0.000118541	7.86e-05	0.000362527	0.00018187	0.000151883	0.00017896	2.3e-05	0.000135679	0.000214133	0.000181268	9.84e-06	0.000152467	8.19e-05	8.88e-05
Pseudomonas_aeruginosa	0.000426063	1.79e-05	4.26e-06	2.81e-05	1.11e-05	3.41e-06	1.15e-05	3.34e-06	7.08e-06	6.68e-06	0.00133677	5.7e-06	1.03e-05	5.49e-06	3.59e-06	7.07e-05	1.25e-06	2.95e-05	3.57e-05	2e-05	8.47e-06	1.54e-05	1.86e-05	1.88e-05	0.00277529	4.8e-05	3.03e-06	4.74e-06	2.2e-05	1.12e-05	0.000113012	3.11e-05	1.25e-05	1.05e-05	4.66e-06	1.57e-05	0.000644213	6.09e-05	2.43e-05	0.00024146	3.36e-05	2.11e-05	8.4e-06	1.21e-05	1.01e-05	5.95e-06	1.88e-05	0.000639514	0.000217471
Campylobacter_jejuni	3.1e-05	0.000505336	1.38e-05	0.000245143	9.24e-05	4.53e-05	5.21e-05	7.56e-05	9.11e-05	0.000184795	0.000275211	4.33e-05	3.7e-05	0.0003026	6.98e-05	0.000118953	5.29e-05	3.05e-05	0.000257277	0.000234094	0.000108566	5.04e-05	0.000188057	1.64e-06	2.41e-05	1.21e-05	1.11e-05	2.3e-05	0.000136121	4.91e-05	0.000120977	4.6e-05	8.4e-05	6.9e-05	8.58e-05	0.000875429	4.38e-05	5.24e-05	0.000242952	5.39e-05	8.77e-05	2.01e-05	9.43e-05	7.09e-05	0.000961896	2.55e-06	9.25e-05	2.5e-05	0.000162453
Clostridium_pasteurianum	6.24e-05	9.87e-05	1.44e-05	0.000182345	0.000111425	0.000277208	0.000206568	0.000121709	9.72e-05	0.000123758	0.000159833	0.000103994	0.000143038	0.000156703	0.000169505	0.000175996	9.25e-05	9.46e-05	0.000245904	0.000175863	0.000277834	0.000131205	0.000346861	2.28e-05	3.57e-05	3.3e-05	1.11e-05	5.65e-05	0.000129198	7.28e-05	0.000203066	4.44e-05	7.57e-05	0.000121976	4.49e-05	0.000124573	5.32e-05	0.00103901	0.000190891	5.45e-05	0.000156924	7.43e-06	0.000181872	0.000139414	0.00029084	6.49e-06	0.000114455	7.67e-05	9.63e-05
Meloidogyne_hapla	5.15e-05	7.8e-05	1.6e-05	0.000497777	9.75e-05	0.000155141	0.000163353	7.15e-05	8.85e-05	7.67e-05	5.85e-05	9.01e-05	0.000105999	9.88e-05	9.29e-05	0.000153178	7.59e-05	5.13e-05	0.0001434	0.000137548	0.000110487	0.000121655	0.000225251	1.61e-05	4.35e-05	1.9e-05	2.26e-05	4.22e-05	8.31e-05	0.000118126	0.000239799	6.59e-05	6.54e-05	9.92e-05	7.78e-05	7.24e-05	5.41e-05	0.000544617	0.000146818	0.000127919	0.000136125	1.46e-05	0.000174466	0.000217603	0.000260264	1.05e-05	0.000116408	8.47e-05	8.76e-05
Fasciola_gigantica	8.18e-05	8.13e-05	3.68e-05	0.000158244	9.59e-05	0.000132694	0.000224678	8.24e-05	0.000132598	6.71e-05	7.46e-05	0.000106402	8.74e-05	8.28e-05	0.000159413	0.000134031	6.22e-05	9.35e-05	8.51e-05	0.000192058	0.0001311	8.96e-05	0.000194994	2.58e-05	6.21e-05	2.45e-05	2.49e-05	3.66e-05	0.000115599	0.000208593	0.000173548	7.16e-05	6.61e-05	7.24e-05	3.56e-05	0.000126972	6.83e-05	0.000293329	0.000141033	0.000170784	0.00017793	3.36e-05	0.000130105	0.000231637	0.000209249	8.5e-06	0.000157628	9.72e-05	0.000140361
Clostridium_bornimense	3.44e-05	8.42e-05	1.6e-05	0.000115706	0.000106154	0.00043877	0.000175009	6.3e-05	5.78e-05	0.000123649	0.000120289	0.00010203	0.000124127	0.000146407	0.00017236	6.33e-05	7.2e-05	6.32e-05	0.000360023	0.000201843	0.000190405	0.000151461	0.000334992	8.15e-06	2.56e-05	8.11e-06	1.01e-05	3.68e-05	8.57e-05	4.6e-05	0.000130817	2.83e-05	4.82e-05	0.000105219	5.43e-05	9.72e-05	3.59e-05	0.00162271	0.000118997	6.57e-05	6.96e-05	6.88e-06	0.000129952	0.000165477	0.000673084	6.89e-06	0.000107829	4.63e-05	6.84e-05
Streptococcus_viridans	8e-05	4.59e-05	2.61e-05	7.11e-05	7.92e-05	0.00102734	5.05e-05	1.41e-05	0.000167827	6.73e-05	0.000149756	0.000309004	0.0012276	8.9e-05	6.13e-05	0.000189239	8.67e-05	4.72e-05	0.000437216	0.000199156	0.000790267	4.94e-05	2.37e-05	1.12e-05	4.98e-05	5.55e-06	1.61e-05	2.35e-05	7.38e-05	6.53e-05	1.93e-05	7.69e-05	1.45e-05	0.000189653	0.000142379	0.000248202	4.24e-05	0.000351386	0.000156872	1.13e-05	6.58e-05	3.29e-06	3.51e-06	0.000112349	0.000408928	5.05e-05	0.000141098	0.000140268	0.000180369
Streptococcus_suis	5.68e-05	0.000153249	2.96e-05	0.000102935	9.35e-05	0.000163665	0.000348314	0.000106657	0.000275855	9.85e-05	0.000186557	0.000146834	0.000268189	0.000158117	0.000116257	0.000100364	6.74e-05	6.77e-05	0.000128445	0.000210182	0.000145424	5.14e-05	0.000194326	5.54e-05	3.95e-05	3.23e-05	1.16e-05	3.95e-05	0.000122154	8.73e-05	0.000196506	5.35e-05	0.000127746	6.01e-05	7.97e-05	0.000122538	4.57e-05	0.000202371	0.000664331	0.000164101	0.000132349	1.05e-05	0.000158508	0.000122836	0.00022036	8.59e-06	0.000215588	0.000280312	0.000131463
Echinostoma_caproni	7.04e-05	7.15e-05	8.48e-06	0.000297955	8.34e-05	0.000110133	0.000190699	9.57e-05	0.000168477	7.14e-05	5.94e-05	9.63e-05	9.32e-05	8.51e-05	9.49e-05	0.000147115	3.9e-05	3.61e-05	6.17e-05	0.000141683	0.000107517	8.26e-05	0.000156547	4.09e-05	4.36e-05	3.53e-05	2.53e-05	3.5e-05	9.37e-05	0.000219048	0.000140188	7.91e-05	7.15e-05	5.75e-05	2.81e-05	0.00010008	5.91e-05	0.000276008	0.000144339	0.000157013	0.000162347	2.09e-05	0.000131174	0.00015499	0.000237149	9.08e-06	0.000125684	8.13e-05	9.36e-05
Faecalibacterium_virus_Taranis	2.73e-05	5.2e-05	4.59e-08	0.000531	0.00149566	1.14e-07	2.06e-06	3.45e-05	3.16e-05	0.000296932	0.000107788	6.22e-05	7.29e-06	0.000379537	2.66e-07	2.45e-05	3.26e-05	0	5.32e-07	4.82e-07	1.87e-05	2.24e-05	6.65e-05	0	8.69e-05	0.00010754	4.63e-05	1.99e-05	0.000403339	3.2e-05	6.65e-06	1.2e-07	1.92e-05	6.86e-06	2.93e-06	0.000570391	0.000667506	1.58e-05	4.68e-06	0.000398811	7.55e-07	3.66e-08	0.000171793	5.47e-06	8.92e-07	8.86e-05	0.000158814	8.05e-06	0.000182245
Clostridium_beijerinckii	3.89e-05	0.000107293	1.38e-05	0.000188587	9.56e-05	0.000363984	0.000287258	6.1e-05	9.62e-05	0.000102471	5.64e-05	0.000103361	0.000110696	0.000107655	0.000187033	0.000153817	6.96e-05	4.44e-05	0.000374349	0.000140029	0.000199401	0.000108807	0.000268546	6.3e-06	2.17e-05	1.38e-05	8.6e-06	3.83e-05	6.62e-05	7.8e-05	0.000130348	3.78e-05	5.36e-05	9.41e-05	4.03e-05	0.000106113	5.51e-05	0.00167198	0.000203768	3.31e-05	9.15e-05	8.16e-06	0.000162249	0.000176427	0.000346802	6.57e-06	0.00010755	6.42e-05	9.13e-05
Porphyromonas_gingivalis	0.000164616	4.09e-05	9.77e-06	7.3e-06	0.000183502	9.66e-06	3.07e-05	2.98e-05	5.99e-05	9.83e-06	1.78e-05	8.68e-05	3.64e-05	7.81e-06	3.13e-05	0.000112251	1.94e-05	2.15e-05	3.07e-05	0.000144026	2.01e-05	0.000115983	7.41e-05	9.69e-05	0.000163494	5.66e-05	3.89e-05	1.4e-05	0.000190398	0.000465754	8.22e-05	0.000178113	9.23e-05	3.99e-05	6.41e-05	3.22e-05	8.5e-05	3.57e-05	0.000103365	0.00057216	0.000397597	0.000120563	0.000392223	0.000130778	5.11e-06	7.51e-06	8.91e-05	0.000152882	0.000215535
Bifidobacterium_dentium	7.82e-05	8.47e-05	0.00132033	4.64e-05	0.000163706	0.000261523	0.000181733	8.97e-05	0.000480472	0.000110942	0.000147587	1.69e-05	8.03e-05	0.000111446	8.1e-06	3.55e-05	0.000485265	0.000177478	0.000125251	0.000164355	0.000162019	7.52e-05	4.05e-05	2.16e-07	4.14e-05	3e-05	4.59e-06	5.12e-05	0.000126197	5.38e-05	0.000240081	7.37e-05	1.31e-05	9.05e-06	2.02e-05	0.000140127	4.61e-05	0.000289238	4.99e-05	0.000178277	5.69e-05	1.6e-05	0.000103992	3.08e-05	0.000283216	5.33e-05	0.00132861	2.65e-05	0.000183516
Amedibacterium_intestinale	2.4e-05	5.49e-05	5.92e-05	0.00021989	6.01e-05	0.000226006	0.00199323	0.000185422	5.3e-05	4.16e-05	0.000110977	0.000190308	8.81e-05	5.76e-05	0.000342994	8.82e-05	3.85e-05	0.000107368	4.84e-05	0.000287639	4.55e-05	2.21e-05	8.49e-05	4.6e-05	6.77e-06	7.3e-06	0.000285964	1.4e-05	0.000103285	2.6e-05	3.44e-05	1.56e-05	3.15e-05	7.27e-05	1e-05	0.000210844	3.94e-05	0.000148405	0.000105775	4.86e-05	2.96e-05	8.6e-06	0.000408792	5.16e-05	0.000344125	1.52e-05	2.11e-05	0.00108571	4.65e-05
Streptococcus_infantarius	3.38e-06	1.2e-05	1.24e-06	2.38e-05	1.2e-05	9.21e-06	1.29e-05	3.94e-06	0.000143063	1.95e-06	7.72e-06	4.97e-05	1.99e-05	1.41e-06	1.46e-06	1.56e-05	9.49e-06	1.54e-05	2.9e-06	1.61e-05	0.000188308	4.22e-06	1.84e-05	5.72e-05	3.07e-06	1.19e-06	1.78e-05	2.14e-06	3.55e-05	2.06e-06	2.72e-06	3.12e-06	4.67e-06	1.09e-06	7.84e-06	1.59e-05	6.55e-06	0.00731904	1.19e-05	5.94e-06	5.29e-06	6.22e-07	9.7e-05	8.58e-05	1.94e-05	1.97e-06	1.65e-05	6.81e-06	7.26e-06
Streptococcus_gordonii	0.00017282	5.6e-05	4.22e-05	5e-05	3.65e-05	0.000577317	7.67e-05	3.78e-05	0.000139813	4.57e-05	7.34e-05	7.79e-05	0.00279427	5.42e-05	9.93e-05	7.43e-05	0.000133619	7.39e-05	4.99e-05	5.42e-05	0.000225254	3.77e-05	6.08e-05	8.32e-06	3.72e-05	8.15e-06	1e-05	1.76e-05	6.98e-05	9.01e-05	0.000153119	3.29e-05	2.96e-05	0.000139828	5.56e-05	9.25e-05	4.58e-05	9.13e-05	8.33e-05	6.14e-05	7.97e-05	1.65e-06	3.66e-05	0.000452479	0.000157504	5.19e-05	0.000167044	6.79e-05	0.000133521
Lachnospiraceae_bacterium_oral_taxon_500	5.79e-05	0.000109744	3.43e-05	0.000218545	0.000150957	0.000201854	0.000715815	0.000211641	0.000134288	0.000126853	0.000175204	0.00016705	9.08e-05	0.000161002	9.83e-05	0.000134749	5.53e-05	0.00015769	4.9e-05	0.000221966	0.000311198	6.57e-05	0.000248737	2.79e-05	4.17e-05	6.61e-05	1.93e-05	5.77e-05	0.000104143	8e-05	0.000377644	3.29e-05	9.68e-05	5.02e-05	4.05e-05	0.00018795	6.64e-05	0.000160852	0.000111284	6.95e-05	0.000234975	9.66e-06	0.000106894	0.000129082	0.000324498	8.9e-06	0.000139006	0.000124671	5.64e-05
Heligmosomoides_polygyrus	0.000102151	7.27e-05	1.72e-05	0.000179177	8.24e-05	0.000110019	0.000187292	6.53e-05	0.000122263	5.81e-05	6.13e-05	0.000104501	0.000117502	6.85e-05	0.000133187	0.000113448	4.93e-05	5.29e-05	7.73e-05	0.000111844	0.000122802	7.52e-05	0.000197502	4.44e-05	4.67e-05	2.28e-05	1.92e-05	3e-05	7.58e-05	0.000168916	0.000136346	3.7e-05	3.89e-05	7.7e-05	3.48e-05	0.000100807	4.47e-05	0.000297768	0.000140551	0.000161266	0.000152462	2.24e-05	0.000152247	0.000185449	0.000200003	9.08e-06	0.000134124	8.09e-05	0.000131827
Clostridium_sp._DL-VIII	3.7e-05	8.66e-05	1.72e-05	0.000180713	8.33e-05	0.000443032	0.000215623	5.57e-05	6.62e-05	0.000102471	4.71e-05	0.000103487	8.52e-05	0.000100301	0.00021711	0.000135946	8.68e-05	6.87e-05	0.00031303	0.000106469	0.000185601	9.36e-05	0.000243806	9.83e-06	2.16e-05	1.09e-05	9.99e-06	4.05e-05	8.04e-05	4.49e-05	0.00012257	4.04e-05	4.72e-05	0.000100595	3.13e-05	9.83e-05	3.89e-05	0.00154324	0.000154118	3.69e-05	8.8e-05	3.84e-06	0.00012392	0.000109187	0.000477947	1.21e-05	9.05e-05	5.45e-05	6.34e-05
Arabia_massiliensis	8.34e-05	5.17e-05	1.62e-05	0.000154403	5.72e-05	0.000161562	7.5e-05	5.87e-05	9.37e-05	6.82e-05	0.000347346	6.78e-05	5.32e-05	5.4e-05	4.46e-05	0.00010156	0.000113872	3.98e-05	0.000386738	3.45e-05	0.000163241	0.000105913	0.000551969	1.69e-05	0.000227593	1.42e-05	6.53e-06	1.11e-05	0.000107206	8.92e-05	8.74e-05	2.95e-05	4.1e-05	0.00012128	0.000265001	5.81e-05	4.21e-05	9.98e-05	0.000234069	0.00043911	0.000366912	0.00021899	0.000416809	0.000150132	1.86e-05	5.95e-06	0.000273688	3.82e-05	0.000449832
Meloidogyne_floridensis	6.32e-05	8.2e-05	2.62e-05	0.000115322	6.78e-05	0.000153379	0.000173305	6.31e-05	0.000112838	6.01e-05	8.36e-05	0.000105135	0.000109672	7.09e-05	0.000118448	0.000145839	8.4e-05	9.33e-05	0.000120218	0.000150848	0.000108653	0.000120208	0.000244641	1.73e-05	3.75e-05	3.89e-05	2.45e-05	2.74e-05	8.48e-05	0.000163895	0.000180576	5.85e-05	5.56e-05	8.01e-05	4.04e-05	7.02e-05	6.15e-05	0.000509452	0.000168923	8e-05	0.00010242	1.26e-05	0.00015385	0.000250761	0.000210547	7.78e-06	0.000102877	0.000104793	7.25e-05
Tannerella_forsythia	0.000149152	8.19e-05	3.48e-06	5.19e-06	9.84e-05	1.42e-05	1.33e-05	3.08e-06	5.03e-05	1.6e-05	1.12e-05	6.72e-05	6.01e-05	1.71e-05	4.69e-05	7.92e-05	3.26e-05	2.85e-05	3.29e-05	9.56e-05	2.01e-05	0.000150651	6.34e-05	7.02e-05	0.000175334	4.92e-05	6.69e-05	2.06e-05	0.000171284	0.000725714	0.000114699	0.000249864	0.000130731	9.76e-05	1.02e-05	2.67e-05	7.09e-05	3.32e-05	0.000101919	0.000320912	0.00020381	7.58e-05	0.000189889	0.000188764	5.11e-06	1.46e-05	6.76e-05	0.000148996	0.000172379
Lactococcus_lactis	0.000101597	6.62e-05	3.76e-06	7.01e-05	0.000263792	3.44e-05	5.12e-05	2.01e-05	0.000298735	3.11e-05	3.03e-05	5.06e-05	2.19e-05	3.95e-05	8.68e-05	7.78e-05	2.87e-05	3.44e-05	2.93e-05	2.67e-05	6.62e-05	3.44e-05	4.73e-05	1.29e-06	1.1e-05	2.86e-06	1.26e-05	8.06e-06	4.42e-05	1.36e-05	2.85e-05	1.53e-05	8.3e-06	3.86e-05	7.42e-06	2.64e-05	3.63e-05	0.000126993	5.2e-05	0.00403043	2.07e-05	1.72e-06	3.77e-05	2.89e-05	6.16e-05	6.04e-06	0.000230584	2.44e-05	1.68e-05
Schistosoma_japonicum	6.15e-05	7.65e-05	1.46e-05	0.00012166	8.67e-05	0.000106382	0.000132064	5.92e-05	7.15e-05	5.61e-05	6.99e-05	9.2e-05	7.38e-05	6.19e-05	0.000151512	0.000122782	5.15e-05	5.1e-05	9.39e-05	0.000149746	0.000169006	8.57e-05	0.000197	2.15e-05	3.84e-05	1.85e-05	2.15e-05	3.72e-05	8.1e-05	0.000102403	0.000157898	5.57e-05	6.34e-05	7.76e-05	3.17e-05	0.000100662	5.77e-05	0.000269567	0.000181112	0.000116646	0.000124867	2.36e-05	0.000166678	0.000278134	0.000195867	1.28e-05	0.000132031	5.58e-05	7.8e-05
Tannerella_sp._oral_taxon_HOT-286	0.000120497	0.000107109	2.29e-06	2.08e-05	6.61e-05	4.43e-06	1.61e-06	2.31e-05	1.76e-05	2.73e-05	1.77e-05	3.12e-05	2.02e-05	1.56e-05	2.06e-05	7.84e-05	1.23e-05	1.73e-05	3.2e-05	3.58e-05	2.73e-05	0.00018283	6.29e-05	3.94e-05	0.000177668	3.38e-05	8.46e-05	1.18e-05	0.000348756	0.000491931	0.000110388	0.000177633	0.000184998	3.49e-05	3.22e-06	3.47e-05	4.19e-05	2.18e-05	9.53e-05	0.000171931	0.000207105	0.000132309	0.000219666	0.000111501	1.95e-06	7.87e-06	7.74e-05	0.000513154	0.000102471
Clostridium_taeniosporum	2.05e-05	6.56e-05	1.34e-05	6.83e-05	7.34e-05	0.000518841	8.06e-05	3.05e-05	3.67e-05	0.000100407	4.59e-05	5.87e-05	7.99e-05	8.95e-05	7.92e-05	4.59e-05	6.28e-05	6.08e-05	0.000385335	0.000107572	0.000205078	8.88e-05	0.000227675	6.38e-06	9.11e-06	5.89e-06	7.04e-06	3.38e-05	4.49e-05	1.75e-05	9.58e-05	3.23e-05	4.19e-05	8.89e-05	1.88e-05	4.62e-05	1.86e-05	0.00213904	8.63e-05	2.92e-05	2.81e-05	3.77e-06	0.00010132	0.000110035	0.000646077	3.18e-06	7.15e-05	2.6e-05	3.53e-05
Clostridium_sp._CT4	2.72e-05	7.84e-05	1.12e-05	9.39e-05	8.76e-05	0.000451954	0.000146857	2.39e-05	5.81e-05	0.000118436	4.23e-05	7.28e-05	7.45e-05	0.000110031	0.000102646	7.19e-05	7.35e-05	6.5e-05	0.000368445	8.61e-05	0.000150664	9.13e-05	0.00032396	4.83e-06	2.07e-05	9.05e-06	1.05e-05	2.66e-05	6.12e-05	3.61e-05	0.000108608	4.78e-05	4.61e-05	7.77e-05	2.83e-05	6.07e-05	1.99e-05	0.00179914	8.25e-05	3.32e-05	4.87e-05	6.55e-06	0.000108726	0.000105409	0.00051485	4.83e-06	0.000104621	3.25e-05	4.4e-05
Spirometra_erinaceieuropaei	5.98e-05	7.81e-05	1.08e-05	0.000114842	9.68e-05	9.35e-05	0.000183078	7.56e-05	0.000102373	7.05e-05	8.37e-05	7.71e-05	9.65e-05	8.9e-05	8.83e-05	0.000158923	5.02e-05	3.57e-05	6.84e-05	0.000140649	0.000111273	8.03e-05	0.000171926	2.48e-05	5.32e-05	2.8e-05	2.23e-05	3.09e-05	8.56e-05	0.00018966	0.000128193	4.59e-05	5.11e-05	5.54e-05	3.62e-05	9.76e-05	4.91e-05	0.000254683	0.000138141	0.000107668	0.000141822	1.49e-05	0.00012247	0.000182441	0.000118088	9.12e-06	0.000117384	6.26e-05	9.55e-05
Petrimonas_mucosa	0.000132026	3.44e-05	2.75e-06	4.42e-06	4.91e-05	9.32e-06	6.1e-06	4.75e-06	9.55e-05	2.69e-05	1.7e-05	3.95e-05	2.38e-05	1.9e-05	1.87e-05	0.000111453	1.82e-05	1.16e-05	5.01e-05	4.25e-05	1.34e-05	5.38e-05	4.15e-05	0.000108536	8.83e-05	1.4e-05	2.83e-05	1.02e-05	0.000110575	0.000757736	0.00011573	0.000153355	0.000210721	5.86e-05	8.83e-06	3.34e-05	0.000143941	4.02e-05	6e-05	0.000219251	0.000133104	9.33e-05	0.000139267	0.000116821	2.43e-06	6.31e-06	7.55e-05	0.000159695	0.000173106
Olsenella_sp._GAM18	3.48e-05	0.000128371	0.000426812	8.68e-05	0.000144706	7.22e-06	9.32e-05	1.73e-05	1.64e-05	6.64e-05	3.35e-05	2.17e-05	0.000134968	5.61e-05	1.39e-05	9.66e-05	5.02e-06	1.21e-05	2.53e-05	7.99e-05	5.93e-05	4.72e-05	0.000212379	3.41e-06	0.000102297	0.000114368	4.72e-05	2.21e-05	0.0001866	8.33e-05	6.33e-05	4.98e-05	5.05e-05	2.13e-05	2.33e-05	5.8e-05	6.66e-05	0.00013857	0.000255761	9.56e-05	0.000190698	3.5e-05	8.13e-05	0.000143578	2.73e-05	3.12e-05	0.000122894	2.08e-05	3.09e-05
Schistosoma_margrebowiei	5.83e-05	7.09e-05	1.47e-05	0.000141248	6.97e-05	0.000122863	0.000169809	6.13e-05	8.66e-05	5.57e-05	9.95e-05	7.95e-05	6.93e-05	7.64e-05	9.99e-05	0.000102039	6.37e-05	4.35e-05	9.16e-05	9.98e-05	0.000193636	0.00011008	0.000176105	2.43e-05	3.85e-05	1.94e-05	1.46e-05	4.03e-05	6.61e-05	0.0001243	0.00016577	4.8e-05	4.61e-05	6.77e-05	4.25e-05	9.18e-05	6.29e-05	0.000306646	0.00014427	0.000107128	0.000134958	1.06e-05	0.000123539	0.000191463	0.000169102	8.59e-06	0.000105946	5.22e-05	8.98e-05
Aminipila_sp._JN-18	2.94e-05	0.000174083	1.16e-05	0.000278559	0.000118228	0.000314999	0.000208988	0.000100183	0.000182517	0.000103937	0.000327	9.39e-05	0.000158817	0.000132716	0.000151446	0.000242054	0.000171323	0.000170472	0.000106328	0.00021728	0.000152848	6.96e-05	0.000248152	7.07e-06	3.67e-05	2.24e-05	1.94e-05	4.92e-05	0.000154009	7.21e-05	8.93e-05	2e-05	5.18e-05	7.9e-05	6.95e-05	0.00011934	6.12e-05	0.0001968	0.000143857	3.77e-05	0.000191179	1.06e-05	0.00010132	0.000187145	0.000142906	4.52e-06	9.88e-05	9.19e-05	5.53e-05
Streptococcus_oralis	4.58e-05	7.16e-05	9.64e-05	6.28e-05	3.48e-05	0.00059823	0.000103643	4e-05	0.000254406	5.32e-05	8.78e-05	6.65e-05	0.0013663	7.51e-05	0.000127013	8.12e-05	0.00021637	0.0001059	5.51e-05	4.89e-05	0.000378538	3.15e-05	8.63e-05	1.8e-05	8e-05	1.76e-05	5.62e-05	2.12e-05	4.18e-05	7.97e-05	9.79e-05	4.84e-05	2.36e-05	0.000140375	0.000140193	9.88e-05	9.35e-05	0.000232574	5.76e-05	2.14e-05	4.76e-05	3.11e-06	1.83e-05	7.25e-05	0.000406089	3.32e-05	0.000103574	3.98e-05	0.000128013
Enterobacter_hormaechei	4.88e-06	1.97e-05	5.88e-05	1.34e-05	3.49e-06	2.94e-05	5.56e-06	3.4e-06	1.88e-05	7.6e-06	0.000230565	2.26e-05	4.28e-06	5.77e-06	3.65e-06	0.000198334	5.64e-06	1.8e-06	2.37e-06	2.34e-06	2.03e-05	0.000199325	6.33e-05	2.46e-05	0.00199147	0.00274671	0.000117007	2.52e-06	8.94e-06	2.26e-05	2.19e-05	5.83e-06	1.41e-05	2.33e-05	5.98e-06	1.72e-05	2.81e-06	0.000546793	7.51e-06	8.91e-06	2.78e-05	6.33e-06	8.17e-06	1.15e-05	2.41e-05	0.000126128	5.57e-05	3.82e-05	2e-05
Clostridium_argentinense	2.53e-05	8.74e-05	1.18e-05	6.25e-05	9.44e-05	0.000294484	0.000191864	6.17e-05	4.82e-05	0.000102036	8.8e-05	7.46e-05	0.000117863	0.000102055	0.00014381	0.000112331	5.01e-05	6.6e-05	0.000250792	0.000108674	0.000162193	7.9e-05	0.000212714	6.38e-06	1.83e-05	1.25e-05	6.11e-06	3.12e-05	6.29e-05	3.26e-05	0.000149746	4.64e-05	3.49e-05	7.97e-05	3.18e-05	8.46e-05	2.44e-05	0.00125896	8.65e-05	5.49e-05	4.08e-05	4.72e-06	0.000144459	0.000154759	0.000462375	7.74e-06	8.31e-05	2.87e-05	5.48e-05
Dirofilaria_immitis	4.14e-05	5.14e-05	1.74e-05	9.48e-05	7.86e-05	0.000133262	0.000143181	3.18e-05	5.61e-05	5.82e-05	7.96e-05	8.37e-05	8.52e-05	6.69e-05	0.000101119	9.76e-05	5.84e-05	4.24e-05	0.000102408	7.2e-05	8.42e-05	9.09e-05	0.000189896	1.63e-05	3.36e-05	4.06e-05	1.67e-05	2.82e-05	6.98e-05	6.47e-05	0.000172236	6.69e-05	6.1e-05	7.15e-05	3.2e-05	6.72e-05	3.52e-05	0.000374016	0.000122716	8.43e-05	9.08e-05	4.09e-05	0.000127891	0.000257315	0.000210141	1.07e-05	9.71e-05	6.3e-05	8.59e-05
Streptococcus_pneumoniae	5.85e-05	8.98e-05	0.000104135	0.000175336	6.23e-05	0.000355801	0.000176533	7.48e-05	0.00030647	6.31e-05	9.39e-05	0.000113437	0.000290593	8.92e-05	0.000189622	0.000105629	0.000149874	0.000276041	5.84e-05	0.000250702	0.000179662	4.19e-05	0.000121025	4.11e-05	4.41e-05	2.6e-05	1.66e-05	3.97e-05	8.21e-05	0.000140023	7.09e-05	4.54e-05	4.98e-05	6.29e-05	8.72e-05	0.000133876	7.18e-05	0.000396473	7.44e-05	5.12e-05	5.88e-05	7.03e-06	5.01e-05	0.000119289	0.000615825	0.000115527	0.000102528	6.24e-05	8.18e-05
Schistosoma_rodhaini	3.1e-05	7.38e-05	1.31e-05	0.00022037	5.93e-05	8.52e-05	0.000141657	6.02e-05	7.08e-05	5.06e-05	6.1e-05	9.8e-05	8.61e-05	6.4e-05	0.000140225	0.000139935	6.04e-05	5.88e-05	6.54e-05	0.000151124	0.000112671	7.51e-05	0.000139664	2e-05	3.79e-05	1.45e-05	1.68e-05	1.96e-05	7.68e-05	0.000131709	0.000105516	4.45e-05	4.72e-05	6.39e-05	2.46e-05	7.26e-05	4.21e-05	0.00029507	0.000112317	0.000116511	9.95e-05	5.71e-06	0.000130028	0.000173805	0.0001146	5.77e-06	8.25e-05	4.8e-05	6.74e-05
Salmonella_enterica	2.51e-05	2.33e-05	0.000243211	0.000173127	2.32e-05	0.000150254	2.71e-05	1.73e-05	2.56e-05	2.18e-05	8.36e-05	6.02e-05	3.04e-05	2.44e-05	2.36e-05	0.000124936	2.25e-05	1.01e-05	3.47e-05	5.62e-05	5.86e-05	0.000250082	0.000602953	0.000179945	0.000461505	7.25e-05	4.99e-05	5.79e-06	4.46e-05	0.000148913	4.35e-05	5.49e-05	3.06e-05	6.18e-05	9.49e-06	4.8e-05	1.91e-05	0.00131894	4.33e-05	5.88e-05	4.96e-05	6.49e-05	4.2e-05	6.38e-05	7.22e-05	0.000474946	0.000188526	8.84e-05	6.68e-05
Wuchereria_bancrofti	3.75e-05	6.43e-05	2.12e-05	9.81e-05	5.44e-05	0.000138604	0.000164967	3.64e-05	6.51e-05	4.41e-05	5.17e-05	7.66e-05	5.5e-05	5.54e-05	0.000132722	0.000140015	3.8e-05	4.71e-05	6.9e-05	8.66e-05	9.62e-05	8.9e-05	0.000150947	8.71e-06	4.94e-05	1.85e-05	1.67e-05	2.3e-05	7.03e-05	0.0002067	0.000158554	2.61e-05	5.05e-05	6.69e-05	2.01e-05	6.43e-05	4.78e-05	0.000342681	0.000110802	7.5e-05	8.85e-05	1.25e-05	0.000127356	0.000209661	0.000156288	1.86e-05	0.000127777	6.62e-05	4.65e-05
Pristionchus_exspectatus	2.77e-05	2.05e-05	8.8e-06	5.17e-05	3.54e-05	5.56e-05	5.32e-05	1.88e-05	2.82e-05	2.08e-05	2.22e-05	3.14e-05	3.14e-05	2.82e-05	4.5e-05	2.87e-05	2.1e-05	3e-05	3.47e-05	3.18e-05	3.14e-05	4.17e-05	4.82e-05	4.87e-06	1.02e-05	1.02e-05	4.51e-06	1.82e-05	3.57e-05	9.87e-05	7.31e-05	2.86e-05	3.19e-05	2.35e-05	9.94e-06	3.34e-05	2.51e-05	0.000103927	5.56e-05	2.69e-05	4.35e-05	1.97e-05	3.52e-05	6.41e-05	6.01e-05	3.71e-06	3.53e-05	1.92e-05	2.21e-05
Fasciola_hepatica	7.23e-05	6.94e-05	1.53e-05	0.00010524	6.87e-05	8.85e-05	0.000204775	6e-05	9.35e-05	6.06e-05	6.3e-05	9.24e-05	8.03e-05	7.11e-05	9e-05	0.000118873	3.4e-05	4.35e-05	4.72e-05	0.000149057	9.21e-05	8.88e-05	0.000151783	2.39e-05	5.21e-05	2.33e-05	1.87e-05	2.72e-05	6.71e-05	0.000106766	9.39e-05	7.12e-05	4.57e-05	5.6e-05	3.13e-05	0.00010793	6.34e-05	0.000236317	0.000121269	0.000115161	0.000139214	2.92e-05	0.000135755	0.000168485	9.01e-05	7.78e-06	0.000132241	8.09e-05	8.86e-05
Gemella_sanguinis	3.43e-05	0.000111398	0.000280399	0.000136543	7.15e-05	0.000910387	9.57e-05	4.86e-05	0.000385704	6.74e-05	0.000287393	4.8e-05	0.000237112	9.79e-05	0.000113402	0.000239341	0.000148978	6.7e-05	0.00010778	9.21e-05	0.000511472	4.07e-05	3.78e-05	2.03e-05	6.79e-05	1.22e-05	1.59e-05	1.32e-05	0.000115292	4.49e-05	1.62e-05	3.78e-05	2.18e-05	7.11e-05	6.68e-05	3.76e-05	0.000135126	0.000113763	0.000113281	9.65e-06	2.05e-05	2.2e-06	3.41e-05	0.000124918	0.000598874	9.84e-06	5.94e-05	2.98e-05	3.89e-05
Halicephalobus_mephisto	3.9e-05	6.84e-05	1.55e-05	0.000103415	9.17e-05	0.00010803	0.000139864	5.99e-05	4.76e-05	5.33e-05	7.37e-05	7.79e-05	6.72e-05	6.47e-05	0.000135843	0.000105869	7.59e-05	3.61e-05	9.07e-05	0.00012287	0.000106906	0.000109385	0.000152452	1.2e-05	2.49e-05	9.86e-06	1.34e-05	3.16e-05	7.35e-05	0.00012858	0.000170455	5.83e-05	8.63e-05	6.57e-05	4.16e-05	5.52e-05	5.2e-05	0.000418755	0.000106326	0.00010355	0.000101321	1.19e-05	0.00012308	0.000173805	0.000156775	7.6e-06	0.000114316	4.78e-05	5.8e-05
Desulfovibrio_vulgaris	2.52e-05	6.32e-05	3.44e-06	0.000571617	6.44e-05	2.44e-06	2.9e-05	8.49e-05	7.73e-06	1.42e-05	2.91e-05	3.45e-05	1.25e-05	8.43e-06	1.51e-05	1.58e-05	1.12e-06	3.03e-06	2.11e-05	3.6e-05	1.77e-05	0.000141622	0.000255173	2.98e-06	0.000381466	0.000163316	9.69e-07	2.94e-06	0.000134773	8.8e-05	3.72e-05	0.000200828	0.000149128	0.00021551	2.61e-05	0.000113163	0.000163688	9.1e-05	2.33e-05	0.000300121	0.000718997	0.000215697	0.000147208	0.00012353	1.33e-05	6.49e-06	0.000297541	7.66e-06	0.000288529
Clostridium_novyi	2.12e-05	8.05e-05	6.28e-06	8.57e-05	8.02e-05	0.000245384	0.000164429	5.17e-05	3.7e-05	8.95e-05	4.7e-05	6.05e-05	9.97e-05	9.16e-05	0.00012429	9.36e-05	4.71e-05	3e-05	0.000276781	0.000125764	0.000143153	0.000110312	0.000296963	2.16e-06	1.98e-05	1.28e-05	5.52e-06	3.43e-05	6.05e-05	3.48e-05	0.000111419	2.96e-05	5.53e-05	6.73e-05	2.52e-05	7.7e-05	2.43e-05	0.00119421	0.000142204	3.17e-05	6.28e-05	4.28e-06	0.000112467	0.00013872	0.000329527	3.71e-06	0.000105667	3.22e-05	5.64e-05
Strongyloides_venezuelensis	4.06e-05	7.62e-05	1.22e-05	0.000695293	9.76e-05	8.98e-05	7.73e-05	5.35e-05	6.19e-05	5.18e-05	6.28e-05	0.000103424	6.09e-05	7.34e-05	0.000165721	0.000115283	5.89e-05	5.21e-05	9.25e-05	7.33e-05	9.87e-05	9.49e-05	0.000206111	1.1e-05	3.05e-05	9.73e-06	1.88e-05	2.76e-05	6.53e-05	8.01e-05	0.000122008	4.27e-05	6.63e-05	4.89e-05	3.32e-05	6.21e-05	5.27e-05	0.00031065	0.00013821	5.16e-05	0.000113334	1.34e-05	0.000131861	0.000214905	0.000239014	8.05e-06	0.000103435	6.94e-05	6.53e-05
Faecalibaculum_rodentium	9.12e-05	5.83e-05	5.87e-06	0.000200973	0.000257112	4.68e-05	7.84e-05	1.59e-05	0.000172052	5.69e-05	6.33e-05	6.53e-05	5e-05	6.25e-05	2.16e-05	0.000183655	8.96e-06	1.05e-05	2.98e-05	2.36e-05	0.000413824	4.2e-05	0.000191484	1.49e-05	5.5e-05	1.01e-05	2.27e-05	7.23e-05	4.63e-05	0.000115327	0.00014506	4.75e-05	7.98e-05	1.9e-05	3.66e-05	0.000130242	5.03e-05	0.00012386	0.00041642	0.000277102	0.000147863	3.84e-06	0.000368172	9.34e-05	0.000135444	3.35e-06	0.00017939	5.46e-05	9.62e-05
Porphyromonas_asaccharolytica	2.11e-05	2.13e-05	0.000156226	1.44e-06	2.85e-05	2.96e-06	0.000193747	5.88e-06	1.2e-05	4.02e-06	3.44e-06	8.68e-06	2.13e-05	2.55e-06	2.66e-07	3.78e-05	4.97e-06	5.63e-06	2.76e-06	2.4e-05	1.9e-05	1.59e-05	7.68e-05	1.22e-05	4.88e-05	8.19e-06	1.07e-05	3.99e-06	1.26e-05	0.000329436	7.51e-05	3.8e-05	0.000321427	6.22e-05	1.57e-06	1.01e-05	1.66e-05	9.66e-06	2.85e-05	0.000173551	0.000108186	1.46e-05	7.96e-05	3.02e-05	1.87e-06	5.64e-05	2.87e-05	1.65e-05	6.14e-05
Actinomyces_sp._oral_taxon_171	5.73e-05	6.38e-05	0.000110555	1.91e-05	0.000229654	0.000199922	0.000110905	0.000127481	0.000196882	9.33e-05	0.00031654	0.000156277	0.000174055	6.59e-05	0.000136042	2.4e-05	0.000119783	0.00053769	0.000181197	4.38e-05	0.000287703	6.91e-05	0.000355052	3.71e-06	1.93e-05	6.1e-06	2.74e-06	3.93e-05	9.67e-05	0.000101251	6.48e-05	2e-05	4.56e-06	4.59e-05	0.000147617	0.000183735	0.000106663	2.85e-05	5.27e-05	8.28e-05	7.25e-05	1.85e-05	1.67e-05	2.32e-05	0.000332284	4.02e-05	8.47e-05	4.88e-05	0.000208756
Pristionchus_japonicus	2.17e-05	2.16e-05	5.92e-06	6.9e-05	1.84e-05	5.77e-05	0.000104808	3.95e-05	2.36e-05	1.86e-05	2.26e-05	4.35e-05	3.31e-05	2.44e-05	2.34e-05	3.67e-05	1.5e-05	1.65e-05	1.61e-05	5.89e-05	6.43e-05	1.85e-05	6.76e-05	7.03e-06	1.69e-05	8.07e-06	4.34e-06	1.18e-05	2.87e-05	2.26e-05	4.11e-05	1.72e-05	2.99e-05	1.46e-05	9.36e-06	3.53e-05	2.12e-05	7.59e-05	5.27e-05	3.55e-05	5.71e-05	6.84e-06	4.72e-05	6.96e-05	0.000112735	2.42e-06	3.73e-05	2.07e-05	2.86e-05
Haemonchus_contortus	6.48e-05	3.3e-05	6.05e-06	6.31e-05	3.4e-05	5.34e-05	0.000131257	3.13e-05	4.09e-05	2.49e-05	2.32e-05	3.29e-05	4.15e-05	2.8e-05	5.26e-05	6.94e-05	2.08e-05	1.83e-05	2.89e-05	6.97e-05	5.39e-05	2.78e-05	7.26e-05	3.1e-05	2.66e-05	1.78e-05	1.12e-05	1.26e-05	3.61e-05	0.000322768	7.94e-05	2.73e-05	2.4e-05	2.99e-05	1.05e-05	4.59e-05	1.9e-05	8.92e-05	5.88e-05	0.000117996	0.000111549	1.16e-05	6.46e-05	5.44e-05	4.18e-05	4.34e-06	6.42e-05	3.46e-05	4.6e-05
Weissella_confusa	3.6e-06	9.8e-06	1.24e-06	1.76e-05	4.96e-06	1.19e-05	2.6e-06	3.29e-06	2.96e-05	2.12e-06	1.96e-05	7.73e-06	4.1e-06	3e-06	1.43e-05	9.17e-06	3.54e-06	1.66e-06	5.76e-06	1.24e-05	6.18e-05	6.08e-06	0.0012609	1.08e-06	4.33e-06	1.02e-06	2.06e-06	3.06e-06	2.33e-05	7.07e-05	6.18e-06	1.02e-06	3.47e-06	0.000189454	1.36e-06	4.72e-06	6.94e-06	0.00419504	7.64e-06	1.15e-05	9.54e-06	1.57e-06	1.68e-06	3.01e-06	2.92e-06	9.84e-07	4.03e-05	3.15e-06	5.08e-06
Pristionchus_entomophagus	3.54e-05	3.04e-05	6.47e-06	4.37e-05	2.77e-05	4.93e-05	5.05e-05	2.49e-05	5.88e-05	2.86e-05	3.14e-05	3.87e-05	3.85e-05	4.32e-05	4.42e-05	5.44e-05	2.66e-05	1.67e-05	5.18e-05	8.91e-05	0.000147869	5.63e-05	6.65e-05	1.32e-05	2.51e-05	1.02e-05	1.15e-05	1.77e-05	3.69e-05	4.77e-05	6.33e-05	1.52e-05	2.42e-05	3.37e-05	1.32e-05	5.73e-05	2e-05	0.000193319	7.5e-05	4.7e-05	5.8e-05	6.92e-06	6.12e-05	7.19e-05	6.67e-05	3.4e-06	5.1e-05	4.78e-05	5.18e-05
Turicibacter_sanguinis	1.47e-05	8.16e-05	2.28e-05	5.19e-05	2.74e-05	6.43e-05	7e-05	3.72e-05	3.16e-05	2.77e-05	3.57e-05	4.38e-05	0.000160564	3.11e-05	6.41e-05	4.87e-05	1.75e-05	2e-05	7.72e-05	0.000124042	7e-05	3.8e-05	7.19e-05	7.89e-06	1.82e-05	1.08e-05	3.37e-06	0.00027102	3.71e-05	1.22e-05	7.41e-05	1.18e-05	0.000230312	0.000716494	1.34e-05	6.08e-05	1.41e-05	0.000225437	0.000100404	3e-05	2.7e-05	7.68e-07	9.8e-05	5.44e-05	0.000313062	3.67e-06	2.36e-05	1.89e-05	2.91e-05
Schistosoma_mansoni	5.26e-05	5.53e-05	1.27e-05	9.03e-05	7.56e-05	0.000112577	0.000136367	6.29e-05	9.32e-05	4.83e-05	5.67e-05	7.43e-05	6.97e-05	6.41e-05	0.000133453	7.02e-05	7.84e-05	7.27e-05	7.41e-05	8.73e-05	0.000156167	5.72e-05	0.000124285	2.47e-05	2.47e-05	1.45e-05	1.65e-05	2.3e-05	5.54e-05	0.000110718	0.000165489	4.49e-05	3.71e-05	4.89e-05	2.5e-05	7.43e-05	4.25e-05	0.000256598	0.000134078	9.59e-05	0.000100292	5.05e-06	0.000105138	0.000158075	0.000174536	7.69e-06	7.75e-05	5.78e-05	5.79e-05
Parastrongyloides_trichosuri	4.23e-05	5.72e-05	1.51e-05	0.000140288	5.72e-05	0.000121158	0.000117181	4.61e-05	7.29e-05	4.54e-05	6.28e-05	9.61e-05	6.72e-05	5.74e-05	0.00015616	0.000129484	6.35e-05	6.81e-05	8.18e-05	6.58e-05	9e-05	9.71e-05	0.000160308	1.78e-05	2.49e-05	1.36e-05	1.33e-05	2.8e-05	9.92e-05	0.000138212	0.000162303	5.19e-05	4.21e-05	7.78e-05	2.29e-05	6.96e-05	4.46e-05	0.000347295	0.000146267	5.97e-05	7.45e-05	1.15e-05	0.000134304	0.00018221	0.000195542	1.17e-05	8.41e-05	6.09e-05	5.73e-05
Streptococcus_vestibularis	7.65e-05	0.000136644	3.19e-05	1.83e-05	3.33e-05	7.65e-05	0.000112698	5.14e-05	0.000472152	3.42e-05	3.94e-05	0.000124464	0.000770176	3.35e-05	0.000169372	8.11e-05	0.000144232	8.78e-05	0.000128784	5.81e-05	0.000188046	6.86e-05	7.71e-05	1.72e-06	9.96e-06	1.66e-06	1.73e-06	4.33e-05	1.63e-05	9.23e-05	3.09e-05	0.000121567	6.51e-06	6.27e-06	0.000129634	2.79e-05	3.06e-05	8.45e-05	0.000313469	1.1e-05	5.57e-05	4.02e-07	3.95e-05	0.000457954	0.000113789	1.07e-05	0.000608823	0.000171802	9.28e-05
Steinernema_monticolum	1.16e-05	1.29e-05	1.19e-06	5.81e-05	1.36e-05	1.37e-05	3.78e-05	1.22e-05	2.45e-05	9.39e-06	2.13e-05	2.74e-05	8.07e-06	1.01e-05	2.63e-05	2.45e-05	4.61e-06	1.47e-05	1.28e-05	3.45e-05	1.51e-05	9.55e-06	4.37e-05	2.8e-06	1.66e-05	4.22e-06	1.34e-05	4.11e-06	2.79e-05	0.000100592	2.01e-05	3.39e-05	7.11e-06	1.9e-05	6.85e-06	2.15e-05	8.67e-06	4.18e-05	2.1e-05	5.05e-05	3.82e-05	2.67e-06	3.91e-05	4.79e-05	4.41e-05	2.33e-06	1.77e-05	2.78e-05	9.93e-06
Syphacia_muris	3.96e-05	6.14e-05	2.48e-05	0.000149314	6.81e-05	8.96e-05	0.000144795	8.24e-05	0.000120703	6.85e-05	7.04e-05	0.000112043	5.84e-05	8.1e-05	0.000101384	7.36e-05	5.95e-05	0.000174023	9.03e-05	8.64e-05	0.000122366	7.99e-05	0.000126542	2.82e-05	3.09e-05	1.92e-05	1.29e-05	2.86e-05	0.000138939	9.29e-05	0.00013569	9.21e-05	4.23e-05	0.000108053	2.16e-05	6.11e-05	4.23e-05	0.000282449	0.000114176	5.89e-05	0.000105303	8.38e-06	8.76e-05	0.000129853	0.000188649	7.56e-06	9.34e-05	7.56e-05	8.63e-05
Ditylenchus_dipsaci	4.78e-05	6.34e-05	1.52e-05	6.99e-05	5.57e-05	0.000102689	0.000154209	4.11e-05	7.35e-05	4.35e-05	4.63e-05	6.34e-05	7.34e-05	4.94e-05	0.000105567	0.000151104	3.86e-05	3.09e-05	7.27e-05	0.000114738	9.68e-05	8.17e-05	0.000133479	1.32e-05	2.92e-05	1.61e-05	1.18e-05	2.52e-05	4.45e-05	0.00016513	0.000152182	3.36e-05	3.92e-05	4.72e-05	3.29e-05	6.09e-05	2.6e-05	0.000248329	0.000113075	5.77e-05	8.51e-05	2.14e-05	0.000121401	0.000155376	0.000130416	7.02e-06	8.6e-05	5.78e-05	6.17e-05
Clostridium_cellulosi	1.6e-05	0.000164646	3.85e-06	9.32e-05	7.61e-05	3.57e-05	0.000261886	2.76e-05	3.68e-05	7.47e-05	6.35e-05	7.45e-05	6.9e-05	7.81e-05	4.49e-05	0.000535885	1.02e-05	1.59e-05	4.37e-05	9.16e-05	7.27e-05	7.96e-05	0.000199341	6.64e-06	6.14e-05	1.71e-05	4.34e-06	1.8e-05	6.25e-05	0.00011508	0.00010158	4.99e-05	8.02e-05	3.57e-05	6e-05	9.7e-05	2.69e-05	0.000194885	8.15e-05	0.000129674	0.000138871	1.24e-05	0.00025372	0.000123992	0.000206978	3.58e-06	0.000142772	3.07e-05	5.01e-05
Eubacterium_sulci	3.19e-05	0.000143751	1.14e-05	0.000143456	0.000124296	0.000251237	0.000147574	5.07e-05	0.000224376	0.000105512	0.000116781	8.5e-05	0.000173031	0.000154044	0.000110148	0.000233836	6.93e-05	7.27e-05	0.000226545	0.00018303	0.000143852	5.38e-05	0.000113837	4.61e-06	3.47e-05	2.76e-05	1.37e-05	2.93e-05	0.000100957	0.000105038	0.000115542	3.07e-05	6.08e-05	4.15e-05	5.76e-05	0.000161059	5.72e-05	0.000163376	0.000157079	4.97e-05	8.3e-05	5.01e-06	0.000100785	0.000133245	0.000102191	1.19e-05	0.000113688	7.49e-05	6.56e-05
Streptococcus_mutans	0.000214722	3.76e-05	6.56e-06	4.88e-05	1.78e-05	4.44e-05	3.45e-05	3.24e-05	0.000118168	1.12e-05	2.02e-05	4.2e-05	5.7e-05	1.56e-05	2.99e-05	3.23e-05	6.37e-05	5.75e-05	0.000238596	5.74e-05	0.00106015	0.000114536	0.000215137	1.1e-05	2.38e-05	1.16e-05	2.91e-06	5.94e-05	5.29e-05	0.000208923	0.00137995	1.03e-05	8.52e-06	6.91e-06	0.000100185	7.61e-05	1.27e-05	5.19e-05	1.96e-05	2.18e-05	3.23e-05	4.39e-07	0.000164234	3.18e-05	8.96e-05	1.52e-06	6.9e-05	0.000145562	0.00016094
Helicobacter_pullorum	1.05e-06	2.82e-06	1.1e-06	5.28e-06	1.41e-06	3.41e-06	1.75e-05	2.48e-06	4.22e-06	1.57e-06	2.68e-06	5.07e-06	3.91e-06	2.04e-06	1.06e-06	5.35e-06	4.48e-07	1.18e-06	2.61e-06	1.93e-06	3.58e-06	1.62e-06	1.22e-05	4.31e-08	2.33e-06	5.55e-07	3.37e-06	1.01e-06	2.94e-06	1.81e-06	7.68e-06	7.03e-06	2.06e-06	3.13e-06	2.19e-06	2.62e-06	2.41e-06	2.05e-05	3.37e-06	2.9e-06	3.78e-06	1.83e-07	4.58e-06	8.87e-06	1.62e-06	0	3.7e-06	1.46e-06	2.24e-06
Faecalibacterium_virus_Toutatis	3.46e-05	0.000262564	0	5.76e-07	6.27e-05	2.16e-06	8.97e-08	1.66e-05	1.73e-05	0.000212055	0.000517256	8.92e-05	3.15e-05	0.000291908	7.78e-05	3.78e-05	4.43e-05	3.22e-06	2.48e-05	5.51e-07	3.54e-05	0.000259053	1.18e-05	0	4.67e-06	7.38e-06	7.25e-06	4.19e-05	1.16e-06	0.000186697	0.000135502	5.1e-05	0.00111075	4.43e-06	2.31e-06	9.59e-06	6.71e-05	0.00056394	2.43e-05	2.08e-05	9.68e-05	4.02e-06	8.89e-05	2.84e-05	7.38e-06	1.83e-06	0.000113827	0.000704326	9.26e-05
Globodera_pallida	5.18e-05	6.64e-05	9.31e-06	7.75e-05	7.24e-05	0.000103598	0.000147305	3.9e-05	8.3e-05	4.19e-05	4.75e-05	9.84e-05	5.7e-05	4.72e-05	0.000117053	0.000106906	6.45e-05	3.01e-05	0.000101343	6.61e-05	8.71e-05	9.35e-05	0.000156129	2.38e-05	2.83e-05	1.24e-05	1.19e-05	2.6e-05	6.26e-05	5.73e-05	0.000131754	3.72e-05	3.68e-05	4.99e-05	3.33e-05	4.72e-05	3.8e-05	0.00036009	0.0001097	6.89e-05	7.63e-05	6.66e-06	0.000102236	0.0001526	0.000175347	4.34e-06	9e-05	7.65e-05	7.15e-05
Enterococcus_saigonensis	2.97e-05	0.000116484	1.01e-05	0.000109657	7.15e-05	2.77e-05	0.000261079	0.000164328	0.000133703	8.62e-05	7.14e-05	7.43e-05	9.82e-05	0.000117895	3.76e-05	0.000188282	6.77e-05	8.19e-06	4.01e-05	4.47e-05	4.89e-05	8.4e-05	0.000135735	1.41e-05	7.18e-05	2.98e-05	2.08e-05	5.12e-05	7.12e-05	6.4e-05	0.00022818	3.91e-05	0.000142018	4.37e-05	0.000158918	0.000165928	0.000111193	0.000142748	0.000115898	0.000116849	0.000192963	2.71e-06	0.000121172	0.000102402	8e-05	8.72e-06	0.000160976	0.000182219	0.000129527
Dialister_pneumosintes	5.21e-06	3.54e-05	6.6e-06	1.28e-05	1.86e-05	1.23e-05	5.07e-05	0.000155966	1.9e-05	0.000228672	4.99e-05	5.32e-06	9.76e-06	0.000285629	8.83e-06	3.11e-05	7.18e-05	1.7e-06	4.52e-05	2.76e-06	0.000149179	1.74e-05	6.8e-05	3.88e-07	1.83e-05	0.000293729	2.23e-06	2.86e-06	6.8e-06	2.08e-05	3.42e-05	5.74e-05	0.00017485	3.93e-06	8.99e-06	8.23e-05	5.27e-06	0.000141007	1.2e-05	1.03e-05	8.19e-05	2.2e-07	0.000733901	5.57e-05	0.000335447	1.3e-06	2.74e-05	1.1e-05	1.1e-05
Actinomyces_viscosus	8.28e-05	5.75e-05	0.00010065	9.31e-06	0.000259563	0.000107348	8.16e-06	0.000143288	0.000225546	6.57e-05	0.000355638	6.49e-05	0.000206336	4.53e-05	0.0001219	2.53e-05	7.91e-05	0.000420902	0.000261197	4.67e-05	0.000288053	0.000110543	0.000241382	2.63e-06	1.3e-05	4.22e-06	2.87e-06	4.43e-05	0.000113516	0.000109977	2.99e-05	7.93e-06	3.36e-06	4e-05	0.000122746	0.000154663	0.000115872	1.49e-05	6.55e-05	9.59e-05	6.6e-05	2.27e-05	1.76e-05	1.98e-05	0.000182241	2.54e-05	9.49e-05	3.04e-05	0.000152103
Escherichia_albertii	5.93e-06	5.76e-06	0.000306811	0.000236021	7.66e-06	0.000135876	7.62e-06	8.9e-06	1.58e-05	3.69e-06	9e-05	3.49e-05	6.5e-06	6.11e-06	0.00156963	4.62e-05	1.24e-05	4.02e-06	3.1e-06	9.17e-06	3.18e-05	0.000140696	0.000683274	0.00020793	0.00014152	2.38e-05	1.66e-05	3.19e-06	3.83e-05	2.67e-05	6.28e-06	4.83e-05	2.51e-05	8.79e-05	2.64e-06	1.82e-05	1.33e-05	0.000448175	5.92e-06	3.16e-05	1.82e-05	4.46e-05	3.26e-05	5.63e-06	9.65e-06	0.00042539	8.98e-05	9.74e-05	2.42e-05
Faecalibacterium_virus_Brigit	5.54e-07	0.000273716	4.59e-08	0.000101207	4.66e-05	0	5.57e-05	0	0	2.29e-05	3.83e-06	0.000285113	0.00031384	3.09e-05	0	5.58e-07	6.81e-06	5.11e-06	4.23e-05	0	9.87e-06	1.61e-05	4.01e-06	0	9.34e-05	0	0	2.51e-05	6.13e-08	0.000277164	9e-06	1.53e-05	0.00115303	3.38e-06	4.12e-08	0.000996586	6.61e-05	8.03e-05	0.000269258	7.9e-05	1.4e-05	0	1.83e-06	2.79e-05	6.49e-06	5.81e-07	2.58e-06	1.13e-07	0.00013104
Campylobacter_coli	3.28e-05	0.000177269	2.38e-06	9.82e-05	0.000116512	5.01e-05	0.000282238	4.89e-05	5.28e-05	0.000100136	9.96e-05	4.2e-05	0.000149603	0.000114331	0.000127411	0.000124457	3.1e-05	3.08e-05	6.67e-05	0.000342148	9.68e-05	3.51e-05	0.000111581	1.64e-06	8.68e-05	2.38e-05	2.84e-05	3.31e-05	8.57e-05	3.43e-05	0.000135502	3.23e-05	5.63e-05	1.52e-05	4.62e-05	0.000336944	3.99e-05	9.5e-05	0.000253144	6.22e-05	0.000144225	1.66e-05	0.00011911	5.54e-05	0.000270969	4.56e-06	0.00012422	5.06e-05	7.53e-05
Strongyloides_papillosus	1.82e-05	5.15e-05	1.14e-05	7.77e-05	6.47e-05	8.83e-05	0.000116822	4.55e-05	4.77e-05	4.25e-05	4.13e-05	5.8e-05	8.44e-05	5.36e-05	9.99e-05	7.52e-05	6.06e-05	6.42e-05	0.00010023	0.000114601	9.62e-05	9.19e-05	0.000174433	1.13e-05	2.66e-05	1.16e-05	5.81e-06	2.08e-05	5.64e-05	6.6e-05	0.000133534	2.57e-05	3.48e-05	5.93e-05	2.76e-05	4.7e-05	3.32e-05	0.000398214	0.000128225	5.5e-05	6.94e-05	7.03e-06	9.68e-05	0.000232794	0.000158153	6.31e-06	7.3e-05	3.06e-05	5.15e-05
Oxalobacter_formigenes	1.57e-05	1.33e-05	1.7e-06	1.91e-05	1.59e-05	3.18e-06	1.64e-05	7.28e-06	8.84e-06	8.42e-06	4.27e-06	1.1e-05	6.69e-06	8.15e-06	9.43e-06	1.53e-05	3.49e-06	3.83e-06	0.00104319	8.2e-06	5.15e-06	7.76e-06	0.00087317	8.8e-06	0.00142875	6.39e-05	6.11e-06	7.98e-07	2.62e-05	2.09e-05	1.5e-05	2.73e-05	2.04e-05	6.86e-06	1.81e-06	9.23e-06	9.21e-06	4.89e-05	1.71e-05	2.44e-05	0.000128917	1.43e-05	0.000273266	1.23e-05	4.29e-05	1.07e-05	0.00110577	5.57e-06	1.36e-05
Mesorhabditis_belari	3.88e-05	4.6e-05	1.1e-05	0.000276831	6.23e-05	7.72e-05	0.000138967	4.26e-05	5.52e-05	5.15e-05	5.41e-05	6.62e-05	7.05e-05	6.13e-05	0.000101185	8.66e-05	3.44e-05	2.65e-05	5.52e-05	7.11e-05	0.000110225	6.08e-05	0.000142171	6.99e-06	2.55e-05	1.82e-05	1.86e-05	2.81e-05	5.15e-05	0.000170892	0.000153963	3.1e-05	3.45e-05	3.32e-05	1.86e-05	6.28e-05	5.29e-05	0.000196539	9.17e-05	9.86e-05	0.000114433	4.5e-06	9.26e-05	0.00010379	8.73e-05	3.49e-06	7.76e-05	4.64e-05	7.89e-05
Mogibacterium_diversum	7.61e-05	8.76e-05	1.4e-05	8.66e-05	8.34e-05	0.000149856	0.000156181	3.32e-05	0.000170362	7.58e-05	0.000112636	5.45e-05	0.000549085	0.000108504	0.000122697	7.01e-05	0.00018713	5.7e-05	0.000233756	3.69e-05	0.000398016	1.7e-05	0.000116763	1.29e-05	1.66e-05	2.2e-05	4.85e-06	2.01e-05	5.15e-05	3.47e-05	0.000132785	1.32e-05	3.29e-05	4.89e-05	3.43e-05	0.00012312	2.88e-05	6.83e-05	0.000150468	2.54e-05	6.29e-05	7.98e-06	6.69e-05	0.000252303	8.95e-05	5.37e-06	8.7e-05	6.56e-05	4.12e-05
Atriophallophorus_winterbourni	4.74e-05	4.55e-05	1.68e-05	0.000125212	5.2e-05	0.0001057	0.000101491	5.04e-05	6.49e-05	4.95e-05	5.66e-05	7.38e-05	5.35e-05	6.26e-05	0.000111543	9.83e-05	3.42e-05	8.32e-05	4.81e-05	0.000116668	7.88e-05	6.26e-05	0.000127712	1.82e-05	3.32e-05	1.7e-05	2.9e-05	2.23e-05	6.6e-05	0.000137142	7.37e-05	4.56e-05	3.17e-05	4.23e-05	2.36e-05	5.89e-05	4.35e-05	0.000216123	9.88e-05	7.47e-05	0.000110108	2.15e-05	9.35e-05	0.000111038	0.000118412	7.56e-06	6.4e-05	4.74e-05	6.81e-05
Paragonimus_westermani	4.98e-05	5.18e-05	8.02e-06	0.000147105	6.29e-05	6.86e-05	0.000104001	5.57e-05	0.000113553	4.37e-05	6.52e-05	5.73e-05	6.42e-05	4.9e-05	9.44e-05	8.34e-05	3.93e-05	7.7e-05	3.93e-05	0.00010137	0.000119833	5.17e-05	9.85e-05	1.54e-05	4.31e-05	1.7e-05	3e-05	2.34e-05	7.35e-05	0.000106355	8.9e-05	5.42e-05	3.7e-05	3.73e-05	1.93e-05	0.00011636	4.03e-05	0.000165552	9.85e-05	7.8e-05	0.00010187	1.6e-05	6.91e-05	0.000104098	0.000142176	5.05e-06	7.89e-05	5.39e-05	5.18e-05
Streptococcus_pyogenes	5.99e-05	0.000154046	5e-05	8.12e-05	7.23e-05	9.3e-05	6.93e-05	5.02e-05	0.00027735	2.62e-05	3.81e-05	4.7e-05	6.28e-05	3.02e-05	4.85e-05	3.73e-05	3.11e-05	2.56e-05	4.6e-05	4.11e-05	0.000593049	1.76e-05	7.15e-05	2.5e-05	2.74e-05	6.57e-06	7.46e-06	1.5e-05	0.000284862	0.000101827	9.91e-05	6.16e-05	3.76e-05	4.39e-05	8.84e-05	0.000109456	6.71e-05	7.41e-05	4.52e-05	0.000211016	0.00010901	2.67e-06	0.000287849	6.01e-05	0.000175429	4.03e-06	0.000101412	1.75e-05	3.38e-05
Globodera_rostochiensis	2.81e-05	3.76e-05	9.9e-06	0.000124636	5e-05	8.71e-05	0.000136367	3.58e-05	6.57e-05	3.24e-05	3.39e-05	7.44e-05	5.52e-05	4.66e-05	6.05e-05	9.47e-05	4.86e-05	2.4e-05	5.83e-05	3.85e-05	9.67e-05	5.83e-05	0.000124201	3.41e-06	2.07e-05	1.28e-05	1.42e-05	1.81e-05	4.08e-05	5.52e-05	0.000134003	2.06e-05	3.15e-05	4.06e-05	2.66e-05	5.71e-05	3.26e-05	0.000271308	9.45e-05	4.33e-05	5.88e-05	1.35e-05	6.52e-05	0.00011258	0.000151665	4.25e-06	7.68e-05	4.75e-05	4.41e-05
Clostridium_cellulovorans	4.64e-05	6.91e-05	1.04e-05	0.000151618	6.47e-05	0.000177077	0.000200113	6.39e-05	6.19e-05	6.46e-05	4.45e-05	7.88e-05	8.52e-05	6.89e-05	0.000157952	7.9e-05	4.87e-05	5.1e-05	0.000151966	9.04e-05	0.000119833	6.84e-05	0.000205442	2.8e-06	2.01e-05	9.64e-06	5.9e-06	2.94e-05	7.24e-05	2.71e-05	9.7e-05	2.48e-05	6.64e-05	4.79e-05	2.53e-05	8.24e-05	2.93e-05	0.000627045	0.00013883	2.74e-05	9.82e-05	3.26e-06	8.48e-05	0.000114122	0.000344612	4.88e-06	7.87e-05	5.02e-05	5.71e-05
Oesophagostomum_dentatum	5.23e-05	4.41e-05	9.63e-06	8.56e-05	6.18e-05	6.03e-05	9.46e-05	6.31e-05	0.000101463	3.22e-05	3.5e-05	8.26e-05	8.43e-05	4.53e-05	6.66e-05	7.48e-05	4.68e-05	4.81e-05	5.34e-05	0.000120183	0.000108566	6.51e-05	0.000132977	1.35e-05	4.8e-05	1.28e-05	1.46e-05	2.39e-05	6.67e-05	5.96e-05	0.000110482	2.79e-05	4.33e-05	4.37e-05	2.17e-05	6.89e-05	4.91e-05	0.0002277	0.000137797	8.65e-05	9.84e-05	1.17e-05	9.65e-05	8.52e-05	0.000175185	6.4e-06	7.34e-05	6.11e-05	5.07e-05
Enterobacter_cloacae	6.65e-06	2.46e-05	4.45e-05	2.9e-05	1.24e-05	3.72e-05	3.19e-05	1.22e-05	1.43e-05	1.91e-05	8.7e-05	5.65e-05	2.41e-05	2.63e-05	1.54e-05	0.00057394	3.45e-06	7.72e-06	9.53e-06	1.79e-05	5.09e-05	9.36e-05	9.19e-05	3.76e-05	0.00156526	0.00040016	0.00034116	6.51e-06	2.55e-05	6.45e-05	3.11e-05	7.39e-06	2.17e-05	1.89e-05	7.51e-06	1.94e-05	1.67e-05	0.000562025	2.57e-05	2.35e-05	6.98e-05	7.32e-06	2e-05	2.57e-05	3.98e-05	8.23e-05	6.97e-05	3.03e-05	1.56e-05
Selenomonas_ruminantium	4.35e-05	8.87e-05	5.69e-06	0.000197421	8.51e-05	4.54e-05	0.000239651	5.01e-05	4.41e-05	6.78e-05	4.11e-05	0.000106846	6.24e-05	7.89e-05	0.000196063	0.00015262	2.85e-05	6.11e-05	2.67e-05	4.22e-05	7.08e-05	3.57e-05	0.000182875	8.8e-06	5.15e-05	3.64e-05	1.33e-05	3.46e-05	9.26e-05	0.000109483	9.59e-05	3.46e-05	4.42e-05	1.85e-05	2.62e-05	7.52e-05	5.69e-05	0.000102186	7.72e-05	6.43e-05	0.000160837	5.85e-06	9.47e-05	8.37e-05	0.000203734	2.73e-06	0.000142075	3.76e-05	4.04e-05
Teladorsagia_circumcincta	5.47e-05	5.96e-05	8.21e-06	0.00010812	6.38e-05	7.72e-05	0.000192043	4.48e-05	6.2e-05	4.18e-05	6.82e-05	5.51e-05	6.22e-05	5.96e-05	9.73e-05	0.000110975	3.22e-05	3.98e-05	4.98e-05	0.000132931	7.62e-05	4.74e-05	0.000109491	2.14e-05	3.72e-05	1.31e-05	1.3e-05	1.67e-05	6.98e-05	6.69e-05	7.79e-05	3.74e-05	3.21e-05	4.36e-05	2e-05	6.77e-05	3.17e-05	0.000182264	0.000190615	0.000114283	0.000114089	1.96e-05	0.000107123	9.39e-05	9.27e-05	5.05e-06	7.15e-05	5.87e-05	7.28e-05
Parvimonas_micra	1.96e-05	3.77e-05	7.62e-05	0.000103607	2.34e-05	0.000481448	0.000139057	1.81e-05	7.93e-05	3.29e-05	1.96e-05	0.000131118	7.32e-05	4.22e-05	7.77e-05	5.33e-05	2.49e-05	2.71e-05	5.29e-05	5.07e-05	0.000283947	3.03e-05	0.000137491	5.13e-06	2.08e-05	6.53e-06	8.93e-06	1.21e-05	5.1e-05	4.05e-05	8.52e-05	1.51e-05	3.33e-05	6.46e-05	1.24e-05	5.23e-05	2.61e-05	0.000313	2.78e-05	2.23e-05	3.53e-05	6.44e-06	4e-05	5.4e-05	0.000123441	1.79e-06	6.42e-05	4.31e-05	2.5e-05
Elaeophora_elaphi	5.38e-05	4.34e-05	6.19e-06	9.05e-05	4.09e-05	9.97e-05	0.000121753	3.32e-05	0.000107508	3.68e-05	3.4e-05	2.85e-05	4.76e-05	5.14e-05	0.000118713	7.77e-05	3.09e-05	1.73e-05	3.83e-05	7.67e-05	6.5e-05	5.91e-05	0.000109825	1.69e-05	3.02e-05	1.34e-05	1.03e-05	1.79e-05	5.7e-05	8.6e-05	0.000123882	3.6e-05	3.53e-05	4.57e-05	2.1e-05	7.44e-05	3.43e-05	0.000162593	8.33e-05	8.61e-05	8e-05	1.11e-05	9.29e-05	0.000123761	7.69e-05	6.08e-06	8.53e-05	6.87e-05	7.15e-05
Dibothriocephalus_latus	3.47e-05	5.6e-05	7.61e-06	7.57e-05	4.96e-05	6.93e-05	0.00010696	4.89e-05	7.12e-05	3.96e-05	4.85e-05	5.14e-05	6.58e-05	4.89e-05	6.07e-05	0.000154535	4.03e-05	5.22e-05	5.07e-05	0.000102886	0.000114854	4.68e-05	0.000103055	8.97e-06	3.14e-05	1.72e-05	2.31e-05	2.58e-05	4.47e-05	7.52e-05	0.00015415	3.87e-05	4.48e-05	3.71e-05	2.47e-05	6.64e-05	5.5e-05	0.000131084	0.000112593	6.32e-05	8.51e-05	1.23e-05	8.51e-05	0.000102479	8.62e-05	4.29e-06	6.72e-05	5.29e-05	5.67e-05
Gongylonema_pulchrum	3.65e-05	6.04e-05	1.22e-05	0.000150754	5.17e-05	7.4e-05	0.00011485	5.21e-05	9.28e-05	3.48e-05	4.23e-05	7.43e-05	8.77e-05	4.55e-05	8.88e-05	0.000110576	4.8e-05	3.13e-05	4.21e-05	0.000106676	9.51e-05	6.93e-05	0.000139664	2.94e-05	4.28e-05	9.94e-06	1.34e-05	2.65e-05	5.47e-05	0.000115821	8.04e-05	4.32e-05	2.92e-05	6.75e-05	2.25e-05	7.3e-05	4.49e-05	0.000117506	0.000142342	8.53e-05	9.85e-05	1.63e-05	0.000129418	0.000103712	0.000123522	6.26e-06	8.25e-05	5.19e-05	4.75e-05
Proteiniphilum_saccharofermentans	0.00017088	4.22e-05	1.1e-06	4.32e-06	6.37e-05	5e-06	1.07e-05	1.4e-06	4.35e-05	3.86e-06	1.59e-05	4.55e-05	3.07e-05	3.9e-06	2.25e-05	5.55e-05	1.55e-05	1.19e-05	1.98e-05	8.28e-05	1.9e-05	6.31e-05	2.9e-05	8.66e-05	8.79e-05	2.63e-05	3.62e-05	1.13e-05	0.000150088	0.000399818	5.04e-05	0.000132443	5.38e-05	4e-05	3.46e-06	1.96e-05	5.73e-05	2.88e-05	5.64e-05	0.000212298	0.000122945	6.7e-05	9.32e-05	0.000177969	3.97e-06	9.21e-06	6.96e-05	0.000147251	0.000200403
Setaria_digitata	4.51e-05	4.39e-05	1.26e-05	9.44e-05	3.73e-05	7.1e-05	0.000113056	3.42e-05	3.59e-05	3.87e-05	3.95e-05	6.3e-05	4.44e-05	5.26e-05	8.79e-05	0.000154854	4.27e-05	4.88e-05	5.97e-05	7.12e-05	7.52e-05	6.84e-05	0.000108237	1.77e-05	3.04e-05	1.17e-05	1.27e-05	2.3e-05	5.5e-05	0.000118538	0.000106359	3.61e-05	4.18e-05	4.99e-05	1.93e-05	4.82e-05	3.01e-05	0.000251984	0.00011879	8.36e-05	0.000105165	8.93e-06	0.000105367	0.000144581	8.64e-05	5.77e-06	7.67e-05	5.4e-05	5.59e-05
Parolsenella_massiliensis	2.49e-05	9.49e-05	0.000427775	5.26e-05	9.27e-05	8.07e-06	8.02e-05	7.44e-06	9.16e-06	4.24e-05	6.47e-05	1.39e-05	0.000488618	3.09e-05	3.85e-06	0.000101321	1.33e-05	2.4e-05	4.44e-05	7.85e-05	6.56e-05	3.55e-05	0.000187138	1.1e-05	8.93e-05	1.75e-05	9.78e-06	4.53e-06	5.46e-05	6.07e-05	7.23e-05	5.67e-05	2.78e-05	1.88e-05	4.35e-05	2.78e-05	3.84e-05	0.00010619	0.000419313	0.00010139	0.000144431	5.56e-06	6.83e-05	6.47e-05	7.54e-06	2.49e-05	0.000132868	2.91e-05	2.91e-05
Ornithobacterium_rhinotracheale	2.87e-05	4.35e-06	4.81e-06	4.42e-06	1.68e-05	8.18e-06	2.6e-06	2.45e-05	2.52e-05	2.34e-06	8.04e-06	3.02e-05	1.81e-05	4.13e-06	2.58e-05	1.9e-05	2.15e-06	3.93e-06	9.39e-06	7.72e-05	9.35e-06	4.43e-05	1.86e-05	2.29e-05	3.17e-05	1.11e-06	3.52e-05	3.15e-06	8.16e-05	0.00231914	4.67e-05	5.41e-05	2.21e-05	8.06e-06	3.96e-05	1.69e-05	8.32e-05	3.1e-05	1.8e-05	0.000113406	0.000115325	5.21e-05	7.73e-05	4.84e-05	2.38e-05	3.94e-06	2.48e-05	6.99e-05	1.56e-05
Klebsiella_quasipneumoniae	4.99e-07	9.19e-07	9.35e-06	4.71e-06	2.08e-06	1.42e-06	1.79e-06	6.53e-06	8.38e-06	9.23e-07	6.76e-06	4.88e-06	7.95e-06	6.22e-07	1.26e-06	0.00208961	8.06e-07	7.57e-07	1.21e-06	6.89e-07	1.3e-05	5.49e-05	3.66e-05	2.25e-05	0.00143119	0.000765796	3.47e-05	3.11e-06	3.61e-06	0.000197481	3.11e-05	4.45e-06	5.05e-06	4.82e-06	2.14e-06	2.18e-06	8.37e-07	2.35e-05	1.09e-05	4.19e-06	4.67e-06	2.01e-06	3.59e-06	3.24e-06	1.62e-06	1.2e-05	2e-05	8.62e-06	6.78e-06
Finegoldia_magna	7.84e-05	5.45e-05	0.000198412	0.000104664	4.43e-05	6.8e-05	0.000261258	5.72e-05	5.65e-05	4.61e-05	0.00011034	4.75e-05	6.51e-05	5.65e-05	0.000110414	0.000107943	7.26e-05	1.88e-05	4.23e-05	7.95e-05	7.28e-05	4.71e-05	0.000263531	1.58e-05	3.04e-05	2.73e-05	8.76e-06	2.31e-05	4.68e-05	2.21e-05	8.98e-05	1.86e-05	0.000139142	3.05e-05	2.11e-05	7.44e-05	3.15e-05	0.000138047	8.58e-05	2.95e-05	5.73e-05	7.32e-07	0.000135068	7.84e-05	0.000112735	6.66e-06	0.000102598	3.83e-05	4.36e-05
Streptococcus_acidominimus	1.48e-05	0.000106312	1.05e-06	0.000165926	2.86e-05	0.000211969	0.00161534	1.55e-05	0.000225351	1.1e-05	9.18e-06	2.22e-05	2.43e-05	1.95e-05	3.47e-05	0.000266706	1.55e-05	1.72e-05	1.37e-05	0.000213696	1.91e-05	1.37e-05	2.77e-05	1.03e-05	5.52e-06	6.23e-06	2.06e-06	1.23e-05	3.06e-05	1.45e-05	1.83e-05	6.67e-06	8.19e-06	5.38e-05	1.39e-05	3.44e-05	1.12e-05	3.73e-05	3.51e-05	9.38e-06	2.13e-05	2.56e-07	1.55e-05	1.07e-05	3.55e-05	7.16e-07	0.000157977	0.000177884	7.57e-06
Aminipila_terrae	3.93e-05	5.48e-05	1.04e-05	0.000148354	7.42e-05	5.98e-05	0.000215623	6.22e-05	8.84e-05	5.28e-05	6.13e-05	9.08e-05	9.6e-05	6.41e-05	0.000112406	0.000131558	2.85e-05	3.26e-05	8.88e-05	0.000116117	0.000183417	4.79e-05	0.000145347	1.44e-05	2.64e-05	1.95e-05	1.18e-05	2.63e-05	8.14e-05	8.29e-05	0.000166707	2.75e-05	5.28e-05	3.61e-05	5.14e-05	9.17e-05	4.1e-05	0.000127167	0.000150674	7.59e-05	0.000124867	2.16e-06	8.35e-05	9.22e-05	0.000114925	2.42e-06	7.92e-05	6.06e-05	6.95e-05
Pristionchus_fissidentatus	3.75e-05	3.42e-05	5.46e-06	8.73e-05	4.88e-05	4.68e-05	0.00010678	3.2e-05	6.74e-05	3.83e-05	3.74e-05	5.65e-05	4.01e-05	5.11e-05	5.17e-05	8.34e-05	3.7e-05	1.77e-05	5.44e-05	4.4e-05	0.000116164	6.81e-05	0.000102637	2e-05	3.23e-05	1.72e-05	7.5e-06	2.21e-05	4.26e-05	0.000105696	0.000139438	2.97e-05	4.09e-05	3.35e-05	1.92e-05	5.18e-05	4.85e-05	0.000159285	0.000103434	0.000119481	0.000105234	2.74e-05	7.72e-05	0.00011497	9.59e-05	8.18e-06	8.08e-05	5.86e-05	3.41e-05
Schistocephalus_solidus	3.64e-05	5.26e-05	1.14e-05	7.71e-05	5.36e-05	5.72e-05	8.84e-05	5.64e-05	4.06e-05	3.88e-05	3.87e-05	7.53e-05	4.21e-05	5.23e-05	9.35e-05	8.3e-05	3.49e-05	4.77e-05	6.03e-05	8.27e-05	5.9e-05	5.82e-05	0.000110745	7.24e-06	3.33e-05	1.08e-05	1.1e-05	2.46e-05	5.95e-05	8.08e-05	9.24e-05	3.08e-05	2.5e-05	4.44e-05	1.62e-05	5.9e-05	3.73e-05	0.000114459	9.17e-05	8.59e-05	8.33e-05	1.22e-05	6.89e-05	9.91e-05	0.000122954	5.95e-06	6.52e-05	5.02e-05	5.02e-05
Sutterella_megalosphaeroides	1.18e-05	1.05e-05	4.59e-07	5.95e-06	5.33e-06	3.52e-06	4.48e-06	2.55e-05	0.000217876	9.72e-06	1.82e-05	1.71e-05	6.32e-06	8.88e-06	5.31e-06	1.94e-05	1.03e-06	3.79e-07	3.92e-06	7.86e-06	6.81e-06	1.46e-05	3.18e-05	8.24e-06	4.66e-05	8.95e-05	2.65e-05	8.57e-06	2.47e-05	4.44e-05	0.000187791	4.81e-05	7.53e-05	1.71e-05	1.57e-06	3.22e-05	5.45e-05	1.36e-05	8.92e-05	0.000101053	0.000281997	9.88e-06	0.000148582	2.47e-05	3.79e-05	4.32e-05	3.15e-05	3.32e-05	2.45e-05
Strongylus_vulgaris	4.15e-05	4.27e-05	1.16e-05	0.000126845	7e-05	8.25e-05	0.00011207	3.68e-05	4.39e-05	3.42e-05	6.41e-05	8.63e-05	4.12e-05	4.26e-05	0.000136839	0.000114964	2.51e-05	3.04e-05	5.17e-05	6.69e-05	0.000106469	5.89e-05	9.78e-05	9.14e-06	3.47e-05	1.37e-05	2.7e-05	2.95e-05	7.28e-05	8.36e-05	6.43e-05	7.02e-05	3.89e-05	4.51e-05	2.28e-05	7.91e-05	4.69e-05	0.000148318	7.93e-05	6.69e-05	0.0001029	2.08e-05	6.37e-05	0.000113505	7.76e-05	2.97e-05	7.64e-05	5.84e-05	4.25e-05
Toxocara_canis	4.18e-05	4.91e-05	1.23e-05	8.34e-05	3.59e-05	8.55e-05	0.000119601	3.44e-05	4.89e-05	4.35e-05	4.68e-05	5.79e-05	5.58e-05	5.02e-05	7.27e-05	6.35e-05	3.35e-05	2.86e-05	4.95e-05	0.000113085	7.85e-05	5.05e-05	0.000118936	8.11e-06	3.03e-05	1.56e-05	1.82e-05	2e-05	4.72e-05	0.000117961	6.28e-05	3.5e-05	3.76e-05	4.34e-05	2.03e-05	4.75e-05	3.86e-05	0.000124295	7.32e-05	5.76e-05	0.000105646	1.06e-05	7.82e-05	0.000126614	0.000139418	3.94e-06	6.5e-05	4.06e-05	5.51e-05
Clostridium_tetani	2.42e-05	6.2e-05	3.12e-06	6.48e-05	5.32e-05	0.000180827	0.000114132	4.25e-05	5.86e-05	6.77e-05	4.44e-05	5.42e-05	9.83e-05	7.61e-05	8.81e-05	9.35e-05	4.15e-05	2.36e-05	0.000131736	6.38e-05	9.46e-05	9.09e-05	0.00020235	2.98e-06	1.57e-05	1.02e-05	8.09e-06	2.8e-05	4.54e-05	2.4e-05	0.000114699	2.18e-05	3.71e-05	4.17e-05	2.14e-05	9.05e-05	1.97e-05	0.000472634	0.000135937	4.06e-05	6.97e-05	5.34e-06	0.00011514	0.000149593	0.00020568	2.1e-06	7.8e-05	4.96e-05	5.97e-05
Dictyocaulus_viviparus	5.29e-05	3.85e-05	1.27e-05	6.85e-05	3.84e-05	6.21e-05	9.66e-05	2.43e-05	3.9e-05	3.38e-05	2.46e-05	4.82e-05	5.11e-05	3.56e-05	5.28e-05	9.16e-05	3.02e-05	1.92e-05	4.19e-05	0.000101714	8e-05	4.65e-05	9.13e-05	6.3e-06	2.28e-05	1.37e-05	9.06e-06	1.26e-05	4.58e-05	3.73e-05	9.36e-05	3.79e-05	2.66e-05	3.66e-05	1.87e-05	4.1e-05	2.92e-05	0.000126906	9.21e-05	8.92e-05	9.33e-05	8.89e-06	7.05e-05	0.000118903	8.62e-05	6.8e-06	7.62e-05	3.53e-05	5.6e-05
Onchocerca_flexuosa	3e-05	3.53e-05	6.1e-06	4.13e-05	3.84e-05	6.39e-05	7.42e-05	2.99e-05	4.06e-05	3.74e-05	3.16e-05	4.66e-05	5.97e-05	4.02e-05	6.62e-05	8.01e-05	5.4e-05	2.18e-05	5.53e-05	5.35e-05	6.78e-05	6.11e-05	0.000120357	4.74e-06	3.87e-05	1.22e-05	9.35e-06	1.53e-05	5.23e-05	9.23e-05	0.00010083	3.5e-05	3.97e-05	4.94e-05	2.19e-05	5.81e-05	2.06e-05	0.000236317	0.000102332	6.86e-05	8.54e-05	7.43e-06	9.48e-05	0.000172571	0.000123278	7.69e-06	0.000100715	3.32e-05	5.04e-05
Lactococcus_petauri	1.22e-06	0.00333496	8.25e-07	1.31e-05	8.7e-06	2.73e-06	3.01e-05	3.45e-06	6.17e-06	3.48e-06	8.93e-06	7.73e-06	1.69e-06	3.62e-06	1.58e-05	0.000288486	6.27e-07	1.37e-06	4.55e-06	1.72e-06	4.19e-06	1.28e-05	0.000109324	4.31e-07	1.1e-05	7.25e-07	2.11e-07	3.78e-07	4.41e-06	1.79e-05	0.000115355	9.01e-07	3.58e-06	3.98e-06	1.81e-06	1.89e-06	1.08e-06	2.13e-05	3.1e-06	2.97e-06	1.52e-05	3.66e-07	3.89e-06	7.87e-06	4.54e-06	1.34e-06	3.21e-06	4.67e-06	7.81e-06
Pristionchus_mayeri	3.51e-05	2.91e-05	8.12e-06	4.43e-05	7.63e-05	4.64e-05	5.46e-05	2.91e-05	6.42e-05	2.6e-05	2.07e-05	3.84e-05	4.91e-05	3.15e-05	3.25e-05	4.93e-05	2.46e-05	1.35e-05	3.4e-05	6.57e-05	6.62e-05	5.48e-05	6.67e-05	6.21e-06	2.17e-05	9.64e-06	1.36e-05	1.32e-05	3.65e-05	9.24e-05	6.93e-05	1.97e-05	2.14e-05	4.74e-05	1.29e-05	5.72e-05	2.78e-05	0.000166771	5.93e-05	3.93e-05	6.37e-05	7.24e-06	7.38e-05	0.000111963	7.4e-05	5.14e-06	5.67e-05	2.1e-05	3.33e-05
Caenorhabditis_brenneri	2.69e-05	4.53e-05	9.26e-06	5.35e-05	4.97e-05	5.38e-05	9.03e-05	4.21e-05	6.1e-05	4.47e-05	3.87e-05	6.76e-05	5.13e-05	6.01e-05	6.13e-05	0.000142009	2.69e-05	4.05e-05	3.86e-05	6.32e-05	6.56e-05	5.83e-05	8.56e-05	2.1e-05	3.19e-05	1.5e-05	1.08e-05	2.05e-05	4.69e-05	5.6e-05	8.48e-05	3.28e-05	5.37e-05	3.79e-05	1.97e-05	6.16e-05	2.59e-05	9.71e-05	6.71e-05	7.76e-05	9.17e-05	9.99e-06	0.000111704	8.1e-05	0.0001043	4.29e-06	6.87e-05	4.49e-05	4.39e-05
Brugia_pahangi	2.16e-05	3.72e-05	1.54e-05	0.000137791	6.86e-05	9.22e-05	0.000113953	4.37e-05	7.64e-05	4.18e-05	4.08e-05	7e-05	5.86e-05	4.93e-05	6.88e-05	7.34e-05	4.26e-05	3.9e-05	6.37e-05	5.02e-05	7.29e-05	6.64e-05	8.93e-05	7.8e-06	1.92e-05	1.11e-05	1.22e-05	2.28e-05	3.44e-05	0.000105861	0.000132691	2.66e-05	5.86e-05	4e-05	1.79e-05	4.47e-05	2.78e-05	0.000238319	8.73e-05	6.01e-05	8.37e-05	1.07e-05	0.000108573	0.000123144	0.000110951	7.34e-06	8.67e-05	4.48e-05	3.97e-05
Ancylostoma_duodenale	3.53e-05	5.04e-05	1.3e-05	7.56e-05	6.45e-05	6.94e-05	0.000119422	4.01e-05	5.45e-05	2.63e-05	3.55e-05	4.49e-05	5.72e-05	3.54e-05	0.000101451	7.5e-05	2.86e-05	5.57e-05	4.12e-05	4.11e-05	7.82e-05	5.09e-05	0.000107402	1.16e-05	2.87e-05	9.82e-06	1.27e-05	1.68e-05	7.1e-05	7.38e-05	0.00011826	5.55e-05	5.67e-05	3.28e-05	1.96e-05	5.92e-05	2.97e-05	0.000128038	7.89e-05	8.05e-05	7.96e-05	4.02e-05	5.94e-05	0.000127	6.55e-05	4.56e-06	6.31e-05	3.17e-05	3.47e-05
Lactiplantibacillus_plantarum	1.98e-05	7.11e-06	3.58e-06	3.68e-05	8.23e-05	9.09e-06	1.66e-05	4.48e-06	0.000949699	2.44e-05	3.54e-05	2.71e-05	3.76e-05	3.75e-05	8.5e-06	3.51e-05	7.16e-06	3.38e-05	2.02e-05	6.24e-05	4.93e-05	0.00115671	0.000342682	1.99e-05	1.01e-05	7.47e-06	1.01e-05	3.44e-05	1.13e-05	9.33e-05	7.07e-05	1.45e-05	1.35e-05	1.27e-05	9.49e-06	7.25e-05	4.63e-06	4.65e-05	2.42e-05	1.42e-05	3.4e-05	1.06e-06	3.76e-05	3.91e-05	3.34e-05	2.06e-06	4.63e-05	8.9e-06	0.000194471
Clostridium_estertheticum	2.02e-05	6.45e-05	5.04e-06	0.000111001	3.57e-05	0.000134626	0.000131077	2.41e-05	3.05e-05	5.65e-05	3.83e-05	5.66e-05	6.6e-05	6.16e-05	9.9e-05	6.51e-05	3.51e-05	2.19e-05	0.000143061	6.59e-05	7.32e-05	8.17e-05	0.000224582	4.18e-06	1.63e-05	1.52e-05	3.58e-06	2.17e-05	4.95e-05	3.42e-05	0.000107202	2.31e-05	4.49e-05	3.78e-05	2.58e-05	7.42e-05	3.45e-05	0.000534085	0.000133458	4.7e-05	6.8e-05	2.52e-06	0.000124684	0.000118595	0.000213629	3.44e-06	7.34e-05	2.61e-05	5.57e-05
Megasphaera_stantonii	2.35e-05	3.88e-05	8.25e-07	8.15e-05	0.000119883	2.63e-05	0.000274975	2.76e-05	8.91e-05	6.11e-05	5.45e-05	2.83e-05	4.2e-05	7.62e-05	2.99e-05	0.000133792	1.26e-05	4.54e-06	3e-05	2.44e-05	5.4e-05	3.1e-05	0.000122363	1.47e-05	6.14e-05	0.000473091	7.2e-06	1.92e-05	2.73e-05	3.84e-05	6.46e-05	3.11e-05	5.27e-05	1.62e-05	2.99e-05	6.88e-05	2.93e-05	6.08e-05	6.71e-05	8.07e-05	0.000199622	1.09e-05	0.000137129	5.15e-05	5.7e-05	3.18e-06	7.67e-05	4.47e-05	3.37e-05
Necator_americanus	4.66e-05	3.57e-05	1.65e-05	7.02e-05	5.18e-05	0.000101552	0.000125608	3.44e-05	4.13e-05	3.2e-05	4.09e-05	4.65e-05	4.9e-05	3.6e-05	8.11e-05	6.44e-05	3.12e-05	3.44e-05	4.06e-05	6.31e-05	0.000293031	6.35e-05	0.000101217	2.06e-05	2.31e-05	9.82e-06	2.16e-05	2.1e-05	4.78e-05	4.66e-05	0.000133441	2.49e-05	3.08e-05	4.01e-05	2.75e-05	5.24e-05	2.01e-05	0.000174953	0.000102332	4.35e-05	5.82e-05	6.73e-06	5.27e-05	0.00011204	7.83e-05	3.85e-06	6.42e-05	5.38e-05	4.58e-05
Ancylostoma_caninum	2.61e-05	3.86e-05	7.75e-06	6.85e-05	3.59e-05	6.6e-05	9.66e-05	3.24e-05	4.63e-05	3.24e-05	3.1e-05	4.14e-05	5.79e-05	4.44e-05	3.54e-05	7.03e-05	3.95e-05	3.18e-05	3.52e-05	5.57e-05	8.66e-05	5.46e-05	0.000113587	1.31e-05	2.4e-05	1.1e-05	9.44e-06	1.32e-05	5.02e-05	9.3e-05	6.54e-05	2.94e-05	3.15e-05	3.39e-05	2.1e-05	5.51e-05	2.92e-05	0.000152844	7.29e-05	5.47e-05	8.46e-05	6.62e-06	6.41e-05	0.000184292	7.3e-05	3.89e-06	5.6e-05	4.5e-05	4.06e-05
Gemella_haemolysans	2.57e-05	6.53e-05	2.74e-05	7.94e-05	2.9e-05	0.000199751	8.11e-05	4.8e-05	8.2e-05	3.38e-05	0.000203522	2.75e-05	6.56e-05	6.12e-05	3.52e-05	7.33e-05	3.3e-05	0.000122516	3.83e-05	6.49e-05	9.8e-05	2.52e-05	6.24e-05	1.43e-05	1.28e-05	6.53e-06	4.38e-06	9.87e-06	2.97e-05	3.05e-05	2.96e-05	1.59e-05	6.22e-05	4.28e-05	2.84e-05	1.76e-05	3.62e-05	0.000188705	6.32e-05	3.27e-05	2.06e-05	1.07e-05	7.57e-05	9.85e-05	0.00119264	6.85e-05	3.08e-05	1.71e-05	2.61e-05
Mageeibacillus_indolicus	2.17e-05	0.000143751	1.34e-05	8.56e-05	2.81e-05	2.08e-05	0.000238396	2.24e-05	9.03e-05	6.35e-05	3.5e-05	6.19e-05	6.69e-05	7.6e-05	1.19e-05	0.00010539	7.88e-06	2.55e-05	1.34e-05	6.99e-05	6.35e-05	2.25e-05	0.0002194	2.89e-06	3.93e-05	1.62e-05	2.87e-06	2e-05	4.32e-05	0.000123559	5.37e-05	3.37e-05	5.46e-05	2.08e-05	0.000122127	0.000132132	3.77e-05	9.48e-05	6.75e-05	3.78e-05	0.000106607	4.39e-06	4.44e-05	7.15e-05	0.000135201	1.57e-05	8.08e-05	2.85e-05	9.22e-05
Streptococcus_anginosus	4.36e-05	2.06e-05	3.53e-05	4.88e-05	3.32e-05	6.88e-05	2.64e-05	2.77e-05	5.44e-05	3.57e-05	3.8e-05	2.85e-05	0.000465611	3.94e-05	3.84e-05	3.26e-05	4.33e-05	2.6e-05	0.000236467	2.39e-05	0.000112758	1.78e-05	3.64e-05	2.54e-05	2.01e-05	5.8e-06	4e-06	6.51e-06	3.79e-05	6.17e-05	0.00131416	1.76e-05	2.18e-05	8.19e-05	3.88e-05	6.38e-05	2.15e-05	6.03e-05	9.7e-05	3.6e-05	1.72e-05	1.72e-06	1.99e-05	0.00024089	7.02e-05	4.96e-06	5.07e-05	4.22e-05	8.24e-05
Opisthorchis_viverrini	2.63e-05	4.11e-05	9.13e-06	0.000603497	5.41e-05	4.2e-05	9.96e-05	4.22e-05	7.13e-05	3.4e-05	5.06e-05	5.98e-05	3.69e-05	4.26e-05	6.21e-05	6.61e-05	2.17e-05	5.73e-05	3.01e-05	6.13e-05	3.67e-05	3.37e-05	7e-05	1.4e-05	2.41e-05	2.04e-05	1.18e-05	1.76e-05	4.36e-05	7.26e-05	5.16e-05	1.78e-05	2.72e-05	3.32e-05	1.44e-05	4.96e-05	2.43e-05	5.24e-05	6.69e-05	5.72e-05	6.76e-05	1.15e-05	5.23e-05	7.86e-05	0.000191568	3.62e-06	5.1e-05	3.1e-05	3.05e-05
Hymenolepis_diminuta	2.65e-05	4.35e-05	9.68e-06	0.00017764	5.6e-05	6.85e-05	7.05e-05	3.12e-05	3.73e-05	4.18e-05	5.29e-05	5.18e-05	5.43e-05	4.51e-05	0.000129004	9.49e-05	3.37e-05	5.81e-05	5.22e-05	9.7e-05	4.77e-05	5.87e-05	8.97e-05	1.44e-05	2.05e-05	2.04e-05	1.73e-05	2.79e-05	5.76e-05	6.46e-05	8.26e-05	2.55e-05	4.16e-05	3.95e-05	2.3e-05	5.54e-05	3.05e-05	0.000196278	7.44e-05	6.51e-05	7.12e-05	1.19e-05	8.31e-05	8.13e-05	0.000117277	7.69e-06	4.76e-05	2.76e-05	4.27e-05
Bacillus_cereus	2.5e-05	3.74e-05	0.000177043	0.000109561	7.37e-05	0.000160824	0.000199844	3.97e-05	8.87e-05	4.09e-05	5.27e-05	8.4e-05	7.59e-05	4.69e-05	8.22e-05	8.59e-05	3.41e-05	3.76e-05	4.9e-05	0.000164011	9.07e-05	3.66e-05	0.000120022	3.36e-05	1.52e-05	1.21e-05	9.23e-06	1.89e-05	5.78e-05	7.97e-05	6.1e-05	2.49e-05	3.51e-05	2.69e-05	2.19e-05	7.14e-05	2.78e-05	0.000123337	7.03e-05	5.71e-05	7.41e-05	9.15e-06	0.000102389	0.000104098	0.000108517	7.92e-06	6.4e-05	5.2e-05	3.52e-05
Pseudoclostridium_thermosuccinogenes	2.07e-05	5.89e-05	1.63e-05	0.000142688	8.56e-05	8.3e-05	0.000164071	6.34e-05	5.56e-05	5.96e-05	6.5e-05	8.02e-05	6.87e-05	7.22e-05	9.64e-05	0.000118394	2.21e-05	3.03e-05	4.5e-05	0.000119769	0.000112147	4.34e-05	0.000139079	1.15e-05	3.06e-05	1.13e-05	9.02e-06	1.56e-05	5.66e-05	0.000114093	7.76e-05	2.54e-05	3.82e-05	2.52e-05	3.14e-05	7.91e-05	3.66e-05	0.000110978	5.82e-05	6.64e-05	8.7e-05	7.76e-06	0.000100862	8.45e-05	0.000122143	2.15e-06	8.23e-05	4.44e-05	5.41e-05
Acidaminococcus_fermentans	2.69e-05	5e-05	5.69e-06	4.87e-05	7.8e-05	4.6e-05	0.000114132	4.15e-05	4.08e-05	5.54e-05	4.28e-05	2.79e-05	6.07e-05	5.39e-05	3.62e-05	5.19e-05	1.2e-05	1.14e-05	2.72e-05	1.76e-05	7.49e-05	2.99e-05	9.56e-05	8.11e-06	4.22e-05	5.8e-05	1.58e-05	1.54e-05	5.31e-05	5.54e-05	3.35e-05	4.21e-05	5.24e-05	2.52e-05	3.03e-05	0.000133731	2.16e-05	5.72e-05	4.97e-05	4.1e-05	7.95e-05	1.92e-05	6.93e-05	4.9e-05	3.55e-05	7.29e-06	7.79e-05	2.08e-05	5.59e-05
Caenorhabditis_japonica	2.49e-05	4.49e-05	1.26e-05	5.68e-05	3.18e-05	8.19e-05	0.000107049	4.76e-05	3.48e-05	3.89e-05	3.2e-05	4.14e-05	6.16e-05	5.45e-05	4.71e-05	0.000101162	2.43e-05	2.3e-05	4.43e-05	0.000120596	7.36e-05	6.02e-05	0.000127127	1.38e-05	2.58e-05	1.51e-05	2.92e-05	1.48e-05	4.91e-05	7.69e-05	9.06e-05	5.77e-05	3.86e-05	5.05e-05	1.47e-05	4.81e-05	3.44e-05	0.000221868	7.93e-05	3.86e-05	6.92e-05	7.76e-06	7.43e-05	9.8e-05	5.93e-05	3.71e-06	6e-05	5.02e-05	4.56e-05
Lacticaseibacillus_rhamnosus	1.37e-05	1e-05	2.48e-06	2.22e-05	0.000152244	1.35e-05	1.93e-05	1.66e-05	2.26e-05	7.6e-06	2.48e-05	0.00261804	1.92e-05	8.49e-06	2.36e-05	6.98e-05	3.04e-06	3.17e-06	3.05e-06	6.68e-06	1.65e-05	4.99e-05	2.47e-05	1.07e-05	1.24e-05	3.29e-06	9.69e-07	2.18e-06	9.31e-06	3.94e-05	1.5e-05	6.91e-06	5.16e-06	5.65e-05	2.23e-06	1.35e-05	5.42e-06	1.37e-05	1.69e-05	2.94e-05	2.61e-05	3.66e-07	2.94e-05	2.3e-05	2.66e-05	1.03e-06	1.82e-05	1.85e-05	3.59e-05
Acidaminococcus_intestini	1.38e-05	4.14e-05	3.53e-06	6.54e-05	5.9e-05	2.56e-05	8.08e-05	4.02e-05	1.36e-05	4.7e-05	3.31e-05	1.51e-05	4.18e-05	4.9e-05	1.22e-05	4.37e-05	1.03e-05	2.37e-06	1.76e-05	2.46e-05	4.64e-05	1.68e-05	0.000113001	6.08e-06	2.27e-05	0.00123735	6.99e-06	1.96e-05	3.03e-05	2.16e-05	3.2e-05	3.7e-05	4.36e-05	1.02e-05	1.63e-05	0.000143543	1.2e-05	4.67e-05	3.68e-05	3.46e-05	9.1e-05	1.72e-05	7.61e-05	3.69e-05	8.5e-05	2.91e-06	5.16e-05	1.4e-05	2.44e-05
Lactococcus_cremoris	3.16e-05	0.000160112	3.53e-06	3.14e-05	7.36e-05	1.96e-05	0.000211678	1.15e-05	0.000102568	5.21e-05	4.22e-05	3.49e-05	2.69e-05	7.44e-05	4.45e-05	7.05e-05	6.57e-05	3.13e-05	1.62e-05	1.5e-05	4.77e-05	0.000160143	0.000516698	1.77e-06	4.28e-05	6.44e-06	2.06e-06	1.65e-05	8.14e-05	3.36e-05	0.000122008	1.75e-05	1.55e-05	1.14e-05	4.23e-05	8.93e-05	5.35e-05	6.61e-05	6.93e-05	0.000173281	3.11e-05	1.76e-06	7.18e-05	4.62e-05	8.87e-05	4.38e-06	0.000166347	1.97e-05	1.37e-05
Thelazia_callipaeda	3.97e-05	4.85e-05	8.94e-06	7.73e-05	5.26e-05	7.29e-05	5.91e-05	2.81e-05	5.25e-05	3.24e-05	4.25e-05	5.08e-05	5.22e-05	3.33e-05	3.51e-05	6.46e-05	3.28e-05	2.73e-05	4.68e-05	6.83e-05	0.00011695	4.74e-05	0.000118016	2.13e-05	1.96e-05	1.72e-05	1.53e-05	1.72e-05	6.9e-05	4.73e-05	6.97e-05	2.87e-05	3.33e-05	4.01e-05	1.98e-05	3.23e-05	3.34e-05	0.000211597	8.11e-05	4.92e-05	7.48e-05	5.67e-06	0.000101091	0.000111655	9.31e-05	4.16e-06	7.27e-05	4.98e-05	5.93e-05
Clostridium_kluyveri	2.25e-05	3.82e-05	1.12e-05	0.000102935	4.55e-05	0.000184066	0.000154029	3.17e-05	7.48e-05	5.2e-05	5.23e-05	6.39e-05	5.68e-05	6.17e-05	4.44e-05	7.87e-05	4.82e-05	5.42e-05	0.00010657	3.08e-05	0.000101142	5.7e-05	0.000148273	2.37e-05	1.6e-05	8.83e-06	7.5e-06	2e-05	3.52e-05	3.21e-05	0.000124257	1.87e-05	4.24e-05	4.39e-05	3.39e-05	4.86e-05	1.83e-05	0.000367053	9.72e-05	4.1e-05	5e-05	7.68e-06	8.25e-05	7.59e-05	0.000167967	3.71e-06	9.36e-05	4.05e-05	3.38e-05
Acetivibrio_clariflavus	3.21e-05	5.07e-05	1.46e-05	0.000143649	5.76e-05	7.94e-05	0.000277575	4.94e-05	6.17e-05	3.97e-05	6.09e-05	8.26e-05	5.41e-05	5.89e-05	9.86e-05	0.000196579	2.66e-05	6.32e-05	3.68e-05	5.29e-05	0.000127693	4.58e-05	0.000112082	1.07e-05	2.74e-05	1.16e-05	7.33e-06	2.2e-05	5.71e-05	4.62e-05	0.000216466	2.26e-05	3.77e-05	1.77e-05	2.59e-05	7.49e-05	3.62e-05	0.000120726	7.07e-05	4.39e-05	0.000102076	3.07e-06	7.13e-05	7.67e-05	0.000124171	6.71e-07	6.96e-05	5.9e-05	5.38e-05
Desulfovibrio_desulfuricans	7.59e-06	1.72e-05	1.38e-06	0.000134334	5.91e-05	8.47e-06	1.05e-05	2.33e-05	3.15e-05	1.23e-05	1.8e-05	1.55e-05	3.29e-05	9.22e-06	4.05e-06	2.07e-05	1.03e-06	1.94e-06	9.68e-06	4.4e-05	1.04e-05	3.83e-05	0.000195496	5.91e-06	0.000102525	4.69e-05	2.53e-06	4.95e-06	5.99e-05	4.22e-05	1.83e-05	6.06e-05	4.39e-05	0.00090371	1.25e-05	3.95e-05	4.47e-05	0.000139788	1.23e-05	9.18e-05	0.000189737	5.36e-05	4.7e-05	3.52e-05	6.33e-06	1.21e-05	0.00014347	4.62e-06	6.55e-05
Haemonchus_placei	5.08e-05	6.46e-05	5.32e-06	5.95e-05	2.68e-05	3.71e-05	8.99e-05	2.8e-05	3.2e-05	3.13e-05	2.54e-05	6.12e-05	4.19e-05	3.54e-05	5.09e-05	9e-05	3.52e-05	1.52e-05	4.06e-05	6.15e-05	4.53e-05	3.36e-05	7.96e-05	1.23e-05	2.31e-05	3.1e-05	8.34e-06	1.13e-05	5.03e-05	5.2e-05	4.99e-05	2.52e-05	1.79e-05	3.96e-05	1.67e-05	4.86e-05	2.06e-05	8.87e-05	9.17e-05	7.86e-05	8.75e-05	7.1e-06	6.4e-05	5.31e-05	6.09e-05	5.59e-06	0.000109503	5.2e-05	4.32e-05
Streptococcus_sp._HSISS3	8.57e-05	8.65e-05	4.54e-05	2.98e-06	1.68e-05	5.11e-05	4.27e-05	5.45e-05	0.000209232	2.41e-05	3.21e-05	9.23e-05	0.000386714	2.83e-05	0.000168642	9.33e-05	0.000208534	7.15e-05	0.000104392	3.01e-05	0.000140707	4.97e-05	4.65e-05	3.36e-06	5.58e-06	1.07e-06	1.94e-06	2.97e-05	1.21e-05	9.58e-05	4.03e-05	7.36e-05	4.12e-06	3.23e-06	0.0001272	1.42e-05	1.63e-05	4.33e-05	7.27e-05	4.05e-06	2.97e-05	7.32e-08	2.28e-05	9.52e-05	0.000126847	6.17e-06	0.000401883	8.85e-05	0.000109371
Paludibacter_propionicigenes	0.000145771	2.73e-05	1.05e-06	2.47e-05	4.82e-05	4.32e-06	2.71e-05	1.19e-05	5.49e-05	5e-06	8.04e-06	5.3e-05	2.81e-05	5.32e-06	4.85e-05	5.37e-05	7.57e-06	1.73e-05	1.42e-05	7.3e-05	1.13e-05	4.47e-05	2.79e-05	7.76e-05	7.97e-05	9.9e-06	4.06e-05	8.1e-06	0.000125339	0.000273871	6.57e-05	0.000116038	3.95e-05	4.48e-05	1.32e-05	2.47e-05	2.45e-05	3.77e-05	4.39e-05	0.00019171	0.000113678	5.91e-05	0.000101778	0.00017126	1.51e-05	6.71e-06	5.29e-05	0.000157387	0.000163663
Caenorhabditis_quiockensis	2.21e-05	4.97e-05	6.05e-06	7.44e-05	4.44e-05	4.86e-05	7.27e-05	3.88e-05	3.19e-05	3.13e-05	3.72e-05	6.17e-05	5.22e-05	4.14e-05	5.24e-05	6.59e-05	2.5e-05	4.47e-05	5.48e-05	6.22e-05	4.88e-05	4.98e-05	7.36e-05	1.09e-05	2.73e-05	6.1e-06	7.29e-06	1.55e-05	4.8e-05	4.21e-05	7.42e-05	3.62e-05	3.15e-05	2.37e-05	1.85e-05	5.27e-05	3.42e-05	0.000153106	7.34e-05	5.93e-05	6.78e-05	1.56e-05	0.000105672	7.57e-05	0.000144203	2.28e-06	7.66e-05	1.83e-05	3.74e-05
Acetivibrio_thermocellus	1.82e-05	7.4e-05	1e-05	0.000154595	3.93e-05	6.09e-05	0.00034159	4.95e-05	6.42e-05	4.57e-05	5.04e-05	6.18e-05	5.9e-05	6.45e-05	7.68e-05	0.000184931	2.01e-05	1.58e-05	3.59e-05	9.23e-05	0.000120793	4.02e-05	0.000128715	7.85e-06	2.67e-05	1.54e-05	5.18e-06	1.91e-05	4.89e-05	6.73e-05	7.1e-05	1.9e-05	4.72e-05	1.91e-05	3.37e-05	7.4e-05	3.08e-05	0.000108105	0.000111284	6.53e-05	7.59e-05	3.81e-06	9.98e-05	6.07e-05	0.000149637	1.03e-06	5.83e-05	5.62e-05	5.7e-05
Caenorhabditis_elegans	2.98e-05	3.6e-05	6.97e-06	0.000130782	7.12e-05	5.35e-05	6.2e-05	3.59e-05	4.48e-05	3.08e-05	3.85e-05	6.93e-05	3.29e-05	3.73e-05	9.4e-05	6.31e-05	3.53e-05	3.51e-05	4.92e-05	7.3e-05	6.18e-05	5.37e-05	0.000119688	5.74e-06	2.84e-05	1.88e-05	8.89e-06	1.43e-05	5.2e-05	6.31e-05	0.000107202	2.49e-05	2.91e-05	3.18e-05	1.62e-05	5.16e-05	5.04e-05	0.000205504	0.00010667	3.79e-05	6.01e-05	1.36e-05	5.28e-05	0.000113351	0.000128064	1.09e-05	6.92e-05	5.08e-05	4.64e-05
Streptococcus_lutetiensis	8.59e-06	2.87e-05	3.3e-06	0.000191179	2.99e-05	0.000212083	7.33e-05	5.48e-05	0.000436273	1.05e-05	5.47e-05	8.82e-05	8.76e-05	1.31e-05	3.09e-05	1.73e-05	3.69e-05	1.44e-05	9.78e-06	0.000114807	6.73e-05	5.27e-05	2.02e-05	4.06e-05	1.1e-05	3.41e-06	6.29e-05	1.39e-05	0.000222192	1.56e-05	3.34e-05	1.6e-05	1.25e-05	4.45e-05	1.77e-05	4.43e-05	3.35e-05	0.000198367	0.000130222	7.66e-05	9.4e-06	2.74e-06	0.00040841	0.000216755	0.000143717	1.97e-06	2.41e-05	1.09e-05	8.53e-06
Slackia_heliotrinireducens	3e-05	4.79e-05	3.12e-05	3.86e-05	5.83e-05	1.48e-05	5.74e-05	2.11e-05	2.98e-05	8.42e-05	4.57e-05	2.41e-05	8.25e-05	7.53e-05	1.33e-05	8.55e-05	1.2e-05	2.48e-05	5.31e-05	1.22e-05	7.02e-05	4.24e-05	0.000309584	1.03e-06	9.4e-05	4.78e-05	5.27e-06	1.27e-05	4.94e-05	4.44e-05	0.00013672	2.36e-05	3.88e-05	1.76e-05	3.35e-05	3.6e-05	3.45e-05	7.58e-05	9.92e-05	0.000161266	0.00014498	2.8e-05	0.000185155	9.66e-05	1.78e-05	8.63e-06	0.000114873	1.49e-05	3.06e-05
Fusobacterium_nucleatum	1.78e-05	5.01e-05	1.03e-05	5.39e-05	4.51e-05	7.73e-05	0.000128029	2.48e-05	2.92e-05	3.45e-05	4.32e-05	2.52e-05	5.32e-05	4.98e-05	4.36e-05	9.61e-05	6.82e-05	3.57e-05	7.15e-05	9.72e-05	5.63e-05	4.9e-05	9.11e-05	2.32e-05	1.69e-05	8.3e-05	2.7e-05	2.34e-05	2.78e-05	3.06e-05	0.000102329	1.5e-05	2.81e-05	3.89e-05	2.21e-05	6.4e-05	3.08e-05	0.000211075	9.15e-05	2.94e-05	4.5e-05	3.22e-06	8.8e-05	0.00010163	0.000104949	1.27e-05	4.37e-05	5.73e-05	3.29e-05
Enterococcus_cecorum	1.56e-05	3.54e-05	1.42e-05	0.000118683	3.93e-05	7.99e-05	0.000125788	4.6e-05	4.61e-05	5.65e-05	6.51e-05	7.96e-05	3.91e-05	8.12e-05	4.3e-05	0.000160119	1.35e-05	1.96e-05	4.37e-05	4.58e-05	8.71e-05	3.9e-05	7.52e-05	1.18e-05	1.13e-05	2.07e-05	3.71e-06	2.83e-05	2.76e-05	2.94e-05	0.000675262	3.22e-05	4.5e-05	1.95e-05	1.65e-05	3.89e-05	3.62e-05	0.00010384	8.45e-05	3.03e-05	4.84e-05	3.79e-05	7.7e-05	4.19e-05	4.17e-05	6.35e-06	4.67e-05	2.89e-05	0.000102653
Pristionchus_arcanus	2.47e-05	3.72e-05	3.94e-06	9.17e-05	1.9e-05	2.73e-05	3.86e-05	3.4e-05	3.93e-05	2.67e-05	1.57e-05	3.23e-05	4.83e-05	3.45e-05	2.32e-05	5.18e-05	3.58e-05	1.47e-05	2.26e-05	0.000104746	6.46e-05	3.64e-05	7.88e-05	5.69e-06	2.23e-05	1.17e-05	6.4e-06	1.61e-05	4.22e-05	6.87e-05	5.77e-05	3.83e-05	1.98e-05	2.92e-05	1.88e-05	3.8e-05	1.73e-05	0.000112196	6.98e-05	4.83e-05	6.38e-05	9.29e-06	4.98e-05	9.04e-05	6.65e-05	3.85e-06	5.12e-05	2.15e-05	4.36e-05
Clonorchis_sinensis	4.59e-05	4.25e-05	4.91e-06	5.91e-05	3.79e-05	5.82e-05	8.1e-05	2.4e-05	4.09e-05	3.23e-05	3.18e-05	4.51e-05	4.89e-05	3.92e-05	5.22e-05	7.1e-05	2.42e-05	3.9e-05	2.84e-05	5.4e-05	4.29e-05	4.25e-05	0.000102136	2.49e-05	2.65e-05	1.13e-05	9.56e-06	1.68e-05	4.86e-05	9.21e-05	5.47e-05	2.84e-05	2.14e-05	1.85e-05	1.6e-05	7.43e-05	2.55e-05	9.04e-05	8.2e-05	7.78e-05	7.88e-05	2.09e-05	7.64e-05	8.16e-05	7.57e-05	5.1e-06	5.82e-05	4.09e-05	5.5e-05
Peptostreptococcaceae_bacterium_oral_taxon_929	1.37e-05	3.1e-05	0.000613576	0.000112057	3.54e-05	3.07e-05	0.000451777	4.33e-05	4.41e-05	2.69e-05	2.43e-05	2.66e-05	4.49e-05	2.42e-05	5.28e-05	5.52e-05	1.25e-05	1.46e-05	2.09e-05	1.47e-05	3.28e-05	2.29e-05	7.97e-05	2.41e-06	2.27e-05	1.71e-05	3.54e-06	5.92e-06	2.93e-05	2.09e-05	3.95e-05	1.42e-05	0.000542188	1.14e-05	9.32e-06	3.44e-05	2.16e-05	4.45e-05	3.13e-05	1.88e-05	4.05e-05	5.01e-06	4.14e-05	8.09e-05	5.69e-05	1.48e-06	2.75e-05	3.87e-05	1.8e-05
Phoenicibacter_congonensis	6.98e-06	0.000161154	4.86e-06	0.000114554	9.91e-05	7.05e-06	4.46e-05	4.38e-05	2.91e-05	3.21e-05	5.27e-05	6.2e-05	8.62e-05	3.5e-05	2.08e-05	0.000107145	5.02e-05	1.72e-05	9.07e-05	0.000244775	3.75e-05	3.33e-05	0.000245895	1.29e-06	1.79e-05	7.77e-06	6.24e-06	1.05e-05	2.46e-05	4.92e-05	0.000200723	1.05e-05	1.65e-05	5.31e-05	1.34e-05	3.66e-05	2.79e-05	0.000367227	8.9e-05	6.48e-05	0.000168388	1.27e-05	0.000132548	8.48e-05	6.45e-05	2.68e-07	4.92e-05	5.46e-06	3.18e-05
Schistosoma_mattheei	1.71e-05	3.15e-05	9.17e-06	4.81e-05	3.65e-05	6.82e-05	7.35e-05	2.52e-05	2.64e-05	3.06e-05	3.51e-05	2.99e-05	5.61e-05	3.6e-05	8.23e-05	5.38e-05	2.23e-05	1.5e-05	7.68e-05	0.000107847	5.66e-05	5.59e-05	9.95e-05	1.31e-05	1.5e-05	1.27e-05	5.06e-06	1.78e-05	3.45e-05	5.57e-05	8.34e-05	1.79e-05	2.67e-05	4.69e-05	1.55e-05	3.23e-05	2.03e-05	0.000174866	9.48e-05	6.76e-05	8.7e-05	3.62e-06	8.64e-05	0.000139029	6.62e-05	4.43e-06	6.74e-05	2.7e-05	2.4e-05
Citrobacter_freundii	6.37e-06	5.21e-06	0.000167185	3.8e-05	8.58e-05	3.12e-05	0.000510233	1.16e-05	1.77e-05	2.04e-05	2.49e-05	1.92e-05	1.22e-05	1.36e-05	8.5e-06	0.000164667	2.64e-06	6.34e-06	1.65e-06	1.61e-05	1.29e-05	0.000905179	0.000123533	2.6e-05	0.000246948	2.04e-05	1.18e-05	2.52e-06	1.96e-05	6.01e-06	6.56e-06	7.87e-06	3.75e-05	9.93e-05	2.6e-06	2.04e-05	4.48e-06	0.000421019	5.85e-06	5.54e-06	1.13e-05	1.5e-06	6.03e-06	2.06e-05	1.02e-05	4.36e-05	6.61e-05	2.79e-05	3.41e-05
Buchnera_aphidicola	1.94e-05	3.47e-05	7.89e-06	7.38e-05	3.52e-05	5.85e-05	0.000106601	2.36e-05	2.89e-05	3.02e-05	2.05e-05	4.48e-05	3.99e-05	3.89e-05	6.32e-05	4.06e-05	2.11e-05	2.26e-05	7.13e-05	4.55e-05	6.29e-05	6.34e-05	0.000101217	1.02e-05	2.3e-05	1.24e-05	7.63e-06	9.28e-06	4.25e-05	6.08e-05	5.88e-05	1.57e-05	3.57e-05	4.06e-05	1.78e-05	3.78e-05	2.45e-05	0.000173473	6.01e-05	6.63e-05	5.59e-05	3.88e-06	9.49e-05	0.000145969	8.94e-05	8.05e-06	5.06e-05	2.67e-05	2.89e-05
Caenorhabditis_nigoni	3.41e-05	4.84e-05	5e-06	6.58e-05	2.96e-05	5.97e-05	0.000111622	6.81e-05	6.77e-05	3.99e-05	3.2e-05	4.75e-05	8.99e-05	4.92e-05	5.8e-05	9.41e-05	2.98e-05	3.31e-05	3.63e-05	0.000156224	7.65e-05	5.57e-05	6.65e-05	1.3e-05	2.43e-05	1.61e-05	5.18e-06	1.33e-05	4.82e-05	2.89e-05	5.83e-05	1.45e-05	2.19e-05	4.56e-05	1.9e-05	6.15e-05	3.23e-05	0.000104885	6.23e-05	4.12e-05	6.82e-05	4.24e-06	4.34e-05	5.33e-05	0.00011387	2.82e-06	5.27e-05	3.71e-05	6.51e-05
Streptococcus_cristatus	3.87e-05	3.56e-05	2.32e-05	3.5e-05	2.01e-05	0.000144685	0.000143898	5.49e-05	0.000219696	2.88e-05	7.86e-05	4.48e-05	0.000266442	3.55e-05	3.83e-05	5.61e-05	3.73e-05	9.43e-05	5.94e-05	7.39e-05	0.00010184	2.2e-05	4.27e-05	4.39e-05	0.000100703	6.57e-06	6.74e-06	1.25e-05	4.96e-05	0.000127263	6.64e-05	2.75e-05	2.27e-05	3.29e-05	4.6e-05	0.000261575	3.03e-05	7.96e-05	8.08e-05	5.49e-05	5e-05	3.66e-06	3.31e-05	6.38e-05	6.59e-05	2.82e-05	6.65e-05	5.28e-05	7.06e-05
Streptococcus_sp._HSISS2	4.7e-05	8.47e-05	1.97e-05	2.69e-06	2.19e-05	5.35e-05	5.45e-05	3.09e-05	0.00029568	1.97e-05	2.69e-05	7.48e-05	0.000598591	1.92e-05	9.03e-05	5.61e-05	8.68e-05	5.44e-05	5.29e-05	4.85e-05	0.000115291	5.61e-05	3.95e-05	1.12e-06	7.8e-06	6.83e-07	1.35e-06	2.42e-05	1.95e-05	6.01e-05	4.76e-05	7.64e-05	3.91e-06	3.18e-06	0.000103237	2.51e-05	3.01e-05	5.59e-05	9.32e-05	3.78e-06	2.9e-05	1.83e-07	2.12e-05	0.000161159	8.32e-05	5.19e-06	0.000295518	7.47e-05	6.45e-05
Clostridium_sp._BNL1100	2.17e-05	5.25e-05	1.16e-05	0.000124252	4.4e-05	7.81e-05	0.000173933	6.58e-05	0.000144298	3.53e-05	5.37e-05	6.47e-05	4.97e-05	4.96e-05	8.29e-05	9.29e-05	3.12e-05	4.89e-05	3.27e-05	6.37e-05	6.62e-05	4.91e-05	0.000108488	4.36e-06	2.24e-05	1.3e-05	8.13e-06	2.11e-05	8.78e-05	4.7e-05	8.21e-05	2.04e-05	5.8e-05	1.79e-05	2.43e-05	9.25e-05	3.07e-05	0.00015946	7.31e-05	6.33e-05	5.5e-05	2.31e-06	6.42e-05	0.000109033	0.000130902	2.15e-06	8.01e-05	5.24e-05	4.95e-05
Enterocytozoon_bieneusi	1.46e-05	4.28e-05	0.000143891	4.68e-05	0.000185464	3.07e-05	5.03e-05	3.84e-05	5.77e-05	4.08e-05	3.44e-05	1.36e-05	6.58e-05	4.83e-05	1.45e-05	4.32e-05	9.85e-06	2.94e-06	3.3e-05	0.000224102	8.05e-05	3.14e-05	6.05e-05	3.88e-07	4.8e-05	1.84e-05	2.74e-06	1.49e-05	4.11e-05	3.04e-05	4.55e-05	2.52e-05	3.91e-05	3.72e-05	1.63e-05	0.000145796	4.95e-05	0.000105668	6.3e-05	1.77e-05	5.94e-05	6.66e-06	2.01e-05	4.53e-05	0.000144771	8.95e-07	6.27e-05	6.76e-06	5.72e-05
Parafannyhessea_umbonata	3.84e-05	5.97e-05	8.26e-05	8.37e-05	8.37e-05	1.28e-05	0.000148829	1.63e-05	1.29e-05	7.49e-05	2.63e-05	2.26e-05	0.000196519	7.96e-05	3.85e-06	6.05e-05	1.13e-05	6.82e-06	2.8e-05	3.92e-05	3.3e-05	3.54e-05	0.000232439	2.85e-06	9.63e-05	1.18e-05	7.42e-06	1.14e-05	6.7e-05	4e-05	4.36e-05	3.52e-05	3.7e-05	1.01e-05	1.41e-05	3.85e-05	4.64e-05	0.000104885	0.000111215	5.89e-05	0.000186785	9e-06	6.24e-05	5.66e-05	1.61e-05	1.73e-05	9.7e-05	2.17e-05	3.14e-05
Varroa_destructor	2.87e-05	3.62e-05	5.87e-06	5.85e-05	4.88e-05	5.56e-05	8.32e-05	3.36e-05	4.21e-05	3.62e-05	4.04e-05	5.3e-05	6.8e-05	4.01e-05	5.15e-05	6.61e-05	2.01e-05	3.28e-05	4.35e-05	0.000114876	8.21e-05	4.45e-05	7.27e-05	3.1e-05	3.06e-05	1.93e-05	1.13e-05	1.94e-05	5.23e-05	0.000115163	5.2e-05	3.76e-05	3.67e-05	3.83e-05	1.48e-05	5.59e-05	3.05e-05	0.000133608	7.68e-05	5.47e-05	6.4e-05	3e-05	8.67e-05	6.54e-05	7.59e-05	6.8e-06	4.48e-05	4.98e-05	5.25e-05
Clostridium_sp._JN-9	2.31e-05	5.1e-05	5.96e-06	8.87e-05	3.9e-05	0.000109451	0.000104718	3.74e-05	4.08e-05	4.38e-05	3.13e-05	5.78e-05	4.64e-05	5.07e-05	6.79e-05	5.64e-05	4.53e-05	2.4e-05	9.95e-05	5.75e-05	9.82e-05	6.09e-05	0.000149777	3.6e-05	1.17e-05	8.41e-06	5.35e-06	2.19e-05	3.57e-05	2.28e-05	7.22e-05	1.83e-05	3.52e-05	3.37e-05	2.12e-05	3.82e-05	1.72e-05	0.000497615	6.17e-05	2.47e-05	6.54e-05	2.93e-06	7.28e-05	6.47e-05	0.000171211	3.89e-06	4.72e-05	2.46e-05	3.32e-05
Caenorhabditis_inopinata	2.87e-05	4.47e-05	9.17e-06	8.7e-05	3.58e-05	7.05e-05	7.85e-05	3.18e-05	6.64e-05	3.68e-05	2.93e-05	4.21e-05	5.26e-05	5.01e-05	9.45e-05	9.15e-05	2.52e-05	3.31e-05	3.05e-05	3.54e-05	7.2e-05	4.65e-05	0.000105479	2.57e-05	1.9e-05	1.17e-05	3.37e-06	1.94e-05	4.34e-05	3.38e-05	7.05e-05	1.77e-05	2.97e-05	2.1e-05	1.59e-05	4.98e-05	2.15e-05	0.000100968	6.2e-05	5.11e-05	5.83e-05	4.72e-06	4.38e-05	0.000103018	0.000142906	3.49e-06	5.4e-05	4.23e-05	7.25e-05
Filifactor_alocis	1.73e-05	2.6e-05	6.28e-06	4.91e-05	3.13e-05	6.1e-05	0.000220644	3.73e-05	0.00062217	3.65e-05	4.87e-05	3.91e-05	4.64e-05	5.89e-05	2.16e-05	5.31e-05	2.01e-05	2.17e-05	3.21e-05	5.35e-05	8.03e-05	3.79e-05	7.19e-05	2.63e-06	1.39e-05	2.07e-05	3.67e-06	2.09e-05	2e-05	3.26e-05	5.45e-05	1.51e-05	4.23e-05	2.15e-05	2.63e-05	6.45e-05	1.58e-05	0.000105146	9.62e-05	2.96e-05	6.05e-05	1.68e-06	6.54e-05	7.71e-05	0.000119385	1.57e-06	4.92e-05	2.72e-05	4.27e-05
Opisthorchis_felineus	2.65e-05	4.2e-05	7.15e-06	5.63e-05	3.79e-05	4.19e-05	9.49e-05	2.75e-05	6.1e-05	2.68e-05	3.25e-05	4.48e-05	5.14e-05	3.6e-05	5.18e-05	0.000111373	1.24e-05	2.22e-05	3.48e-05	2.66e-05	8e-05	4.64e-05	8.27e-05	1.1e-05	3.04e-05	1.57e-05	1.29e-05	1.73e-05	4.06e-05	7.21e-05	5.01e-05	4.28e-05	3.48e-05	2.56e-05	1.29e-05	5.72e-05	2.07e-05	0.000120378	6.68e-05	5.94e-05	7.02e-05	1.93e-05	8.15e-05	5.47e-05	7.42e-05	5.9e-06	5.39e-05	1.81e-05	5.95e-05
Enterobacter_bugandensis	4.43e-07	3.37e-06	2.25e-06	3.65e-06	1.35e-06	8.01e-06	3.68e-06	3.24e-07	3.25e-07	4.67e-06	2.87e-06	6.21e-06	9.03e-07	1.53e-06	6.64e-08	7.87e-05	8.96e-07	9.47e-08	2.23e-06	3.45e-07	4.8e-06	6.54e-06	3.32e-05	1.6e-06	0.000307177	4.92e-05	0.00161846	5.88e-07	1.47e-06	6.01e-06	5.62e-06	8.41e-07	1.68e-06	8.11e-06	1.69e-06	5.31e-06	3.3e-06	1.65e-05	4.82e-06	2.84e-06	3.91e-06	2.89e-06	2.44e-05	5.17e-06	3.24e-07	1.9e-05	0.00126159	1.52e-06	3.03e-06
Clostridium_acetobutylicum	9.59e-06	4.23e-05	8.8e-06	7.13e-05	3.89e-05	0.000144116	9.49e-05	2.68e-05	4.49e-05	3.71e-05	3.71e-05	3.77e-05	4.32e-05	3.56e-05	5.22e-05	8.76e-05	3.58e-05	1.32e-05	0.000111264	4.59e-05	8.8e-05	4.69e-05	0.000127879	3.62e-06	1.01e-05	6.19e-06	5.06e-06	1.78e-05	2.51e-05	1.78e-05	5.46e-05	2.03e-05	3.44e-05	3.42e-05	1.86e-05	4.16e-05	1.05e-05	0.000463756	6.98e-05	2.27e-05	3.92e-05	2.12e-06	5.96e-05	9.31e-05	0.000271132	1.92e-06	3.92e-05	2.98e-05	2.66e-05
Abiotrophia_defectiva	1.29e-05	4.89e-05	0.00020075	5.95e-05	5.36e-05	0.000102973	0.000134753	2.61e-05	3.95e-05	4.23e-05	0.000228652	1.38e-05	7.28e-05	7.21e-05	4.12e-05	4.28e-05	5.54e-05	2.66e-05	6.98e-05	0.000189577	0.000192239	1.04e-05	3.81e-05	1.41e-05	1.17e-05	3.54e-06	7.71e-06	2.4e-05	2.81e-05	4.93e-05	1.12e-05	6.31e-06	4.65e-05	7.91e-06	2.1e-05	5.92e-05	2.33e-05	6.6e-05	3.52e-05	1.84e-05	2.48e-05	8.2e-06	2.39e-05	2.27e-05	0.000296031	0.000145762	1.45e-05	2.08e-05	2.28e-05
Clostridium_sp._JN-1	1.6e-05	3.94e-05	3.48e-06	0.000111385	4.85e-05	0.000104848	0.000125788	3.29e-05	2.42e-05	4.55e-05	4.65e-05	4.42e-05	6.15e-05	5.07e-05	5.74e-05	4.6e-05	5.09e-05	1.9e-05	0.000115329	0.00011784	0.00010612	5.95e-05	9.37e-05	2.85e-06	1.61e-05	6.96e-06	3.5e-06	2.59e-05	3.9e-05	2.63e-05	6.12e-05	1.71e-05	2.52e-05	3.49e-05	2.07e-05	5.46e-05	2.79e-05	0.000444781	5.73e-05	2.07e-05	4.43e-05	3.18e-06	4.44e-05	5.32e-05	0.000162209	1.39e-06	5.52e-05	2.76e-05	3.26e-05
Enterococcus_casseliflavus	1.66e-06	4.29e-06	4.54e-06	1.83e-05	3.13e-06	2.48e-05	2e-05	1.89e-06	1.91e-05	3.96e-06	3.95e-06	2.92e-06	4.05e-05	5.32e-06	9.43e-06	5.19e-06	0.000291867	4.07e-06	5.08e-06	2.83e-06	4.37e-06	2.72e-06	5.27e-06	1.64e-06	6.32e-06	1.66e-06	1.98e-06	1.05e-06	6.68e-06	1.73e-06	5.34e-06	2.1e-06	1.41e-06	3.83e-06	1.69e-06	3.71e-06	9.85e-07	5.66e-06	3.86e-06	4.32e-06	5.42e-06	3.66e-07	5.8e-06	1.95e-05	4.06e-06	3.58e-07	0.00285684	2.82e-06	8.47e-07
Caenorhabditis_waitukubuli	3.1e-05	4.47e-05	7.66e-06	5.68e-05	6.71e-05	4.47e-05	9.09e-05	4.21e-05	0.000101463	3.04e-05	2.91e-05	4.45e-05	4.2e-05	4.32e-05	6.89e-05	5.11e-05	3.26e-05	1.05e-05	4.4e-05	6.55e-05	5.1e-05	5.96e-05	9.37e-05	5.43e-06	2.23e-05	1.97e-05	1.24e-05	1.58e-05	4.98e-05	3.31e-05	6.55e-05	2.73e-05	4.4e-05	2.9e-05	1.36e-05	4.22e-05	2.72e-05	0.000105668	0.000142962	3.46e-05	5.48e-05	6.33e-06	5.59e-05	0.000103173	8.67e-05	4.96e-06	6.16e-05	2.7e-05	3.85e-05
Escherichia_fergusonii	2e-06	4.6e-06	0.000113719	0.000228628	3.06e-06	6.66e-05	4.03e-06	4.15e-06	9.62e-06	3.8e-06	2.88e-05	1.51e-05	3.37e-06	7.52e-06	7.83e-06	0.00134558	8.46e-06	2.79e-06	4.45e-06	1.19e-05	1.5e-05	7.1e-05	0.000203854	0.000102456	6.55e-05	1.17e-05	7.92e-06	5.88e-06	3.46e-05	3.87e-06	6e-06	2.65e-05	1.37e-05	9.97e-05	1.36e-06	1.24e-05	7.98e-06	0.000262778	1.86e-06	2.5e-05	5.08e-06	2.35e-05	1.11e-05	5.17e-06	1.89e-05	0.000243131	4.14e-05	5.68e-05	7.63e-06
Fusobacterium_varium	2.95e-05	2.77e-05	4.81e-06	0.000120123	4.66e-05	0.000234871	6.62e-05	3.08e-05	4.08e-05	2.12e-05	2.33e-05	4.52e-05	5.61e-05	2.99e-05	7.56e-05	5.72e-05	2.25e-05	6.16e-05	3.25e-05	6.84e-05	6.54e-05	2.11e-05	6.54e-05	3.32e-06	1.4e-05	9.13e-06	3.83e-06	1.07e-05	4.25e-05	1.84e-05	4.65e-05	9.13e-06	1.47e-05	0.000155491	1.54e-05	3.84e-05	1.76e-05	7.01e-05	5.83e-05	1.3e-05	2.38e-05	8.42e-07	3.06e-05	3.16e-05	7.61e-05	4.52e-06	3.35e-05	0.000236784	0.000738362
Aminipila_butyrica	2e-05	5.71e-05	1.71e-05	0.000152579	4.22e-05	8.65e-05	0.000228444	5.04e-05	4.24e-05	2.85e-05	4.85e-05	7.94e-05	4.81e-05	4.6e-05	8.76e-05	0.000154535	1.91e-05	6.02e-05	6.94e-05	9.01e-05	9.79e-05	3.79e-05	0.000100966	1.36e-05	2.68e-05	1.09e-05	7.58e-06	1.28e-05	5.45e-05	3.68e-05	6.2e-05	1.84e-05	1.86e-05	3.03e-05	4.76e-05	7.16e-05	3.12e-05	9.09e-05	7.34e-05	4.85e-05	7.09e-05	5.12e-06	4.88e-05	6.07e-05	6.96e-05	3e-06	6.33e-05	4.48e-05	3.67e-05
Parolsenella_catena	2.07e-05	9.03e-05	0.000109042	3.13e-05	0.000104438	8.47e-06	9.2e-05	1.46e-05	1.59e-05	8.68e-05	1.88e-05	3.27e-05	0.000177789	7.88e-05	9.96e-07	6.7e-05	5.02e-06	1.78e-05	2.29e-05	2.12e-05	4.24e-05	3.87e-05	0.000201681	1.47e-06	7.54e-05	5.18e-05	9.14e-06	1.53e-05	7.27e-05	4.92e-05	0.000100736	4.07e-05	1.27e-05	1.8e-05	1.98e-05	1.63e-05	3.69e-05	9.34e-05	0.000129946	6.43e-05	0.000106195	5.67e-06	0.000111628	5.8e-05	6.81e-06	1.99e-05	7.82e-05	1.49e-05	1.32e-05
Mogibacterium_pumilum	1.98e-05	4.27e-05	3.35e-06	0.000142976	5.49e-05	0.000116043	0.000102298	4.77e-05	5.55e-05	3.01e-05	2.46e-05	4.75e-05	9.5e-05	3.52e-05	5.58e-05	0.000127569	3.41e-05	1.13e-05	3.65e-05	0.000106814	0.000148306	2.64e-05	9.89e-05	1.6e-06	2.46e-05	3.36e-05	2.95e-06	1.29e-05	4.68e-05	3.74e-05	8.94e-05	2.12e-05	2.39e-05	4.34e-05	2.59e-05	8.75e-05	3.42e-05	9.03e-05	8.9e-05	1.88e-05	6.56e-05	1.46e-06	8.87e-05	8.54e-05	0.000190919	7.2e-06	4.51e-05	3.06e-05	6.46e-05
Staphylococcus_aureus	1.36e-05	3.48e-05	3.83e-05	6.9e-05	5.61e-05	0.000112349	0.000148381	2.82e-05	0.000104193	5.22e-05	2.88e-05	3.28e-05	4.64e-05	6.67e-05	6.73e-05	0.00017424	1.67e-05	2.29e-05	5.21e-05	6.15e-05	4.82e-05	3.54e-05	5.58e-05	6.51e-06	1.16e-05	4.91e-06	6.28e-06	9.45e-06	4.96e-05	2.53e-05	6.07e-05	2.67e-05	1.52e-05	9.22e-05	1.99e-05	4.56e-05	3.12e-05	0.00011533	0.000347419	1.6e-05	4.84e-05	2.71e-06	4.73e-05	4.83e-05	4.09e-05	5.93e-05	4e-05	2.58e-05	1.75e-05
Thermoclostridium_stercorarium	2.58e-05	4.62e-05	6.97e-06	0.000112826	6.58e-05	5e-05	0.000232658	3.96e-05	3.76e-05	4.12e-05	4.64e-05	5.16e-05	4.2e-05	4.97e-05	0.000104505	8.04e-05	2.81e-05	1.49e-05	3.37e-05	0.000114049	6.48e-05	4.83e-05	0.000118434	1.05e-05	2.37e-05	1.33e-05	4.55e-06	1.78e-05	5.76e-05	3.42e-05	4.73e-05	2e-05	2.77e-05	1.9e-05	2.16e-05	9.3e-05	1.74e-05	0.000173908	4.46e-05	3.21e-05	8.52e-05	1.83e-06	4.6e-05	7.7e-05	7.62e-05	1.65e-06	9.36e-05	5.32e-05	3e-05
Cellulosilyticum_sp._WCF-2	2.34e-05	4.11e-05	3.76e-06	6.78e-05	2.49e-05	2.75e-05	8.18e-05	2.98e-05	0.000114463	3.42e-05	6.65e-05	4.03e-05	4.31e-05	4.62e-05	5.31e-05	5.77e-05	1.48e-05	2.38e-05	1.02e-05	5.71e-05	0.000168482	1.44e-05	7.1e-05	5.48e-06	3.83e-05	1.05e-05	3.33e-06	2.22e-05	3.51e-05	4.01e-05	0.000247671	1.06e-05	3.9e-05	1.24e-05	7.42e-06	9.05e-05	2.48e-05	0.000114372	4.1e-05	2.66e-05	6.12e-05	2.82e-06	2.67e-05	6.69e-05	0.000167561	1.79e-06	3.5e-05	3.11e-05	4.83e-05
Murdochiella_vaginalis	2.43e-05	5.62e-05	1.62e-05	7.23e-05	8.35e-05	2.96e-05	0.000135381	2.61e-05	7.08e-05	5.42e-05	6.13e-05	3.17e-05	4.41e-05	5.58e-05	5.27e-05	0.000113288	1.92e-05	2.14e-05	2.56e-05	4.13e-05	0.000153896	3.43e-05	0.000112751	5.56e-06	2.85e-05	1.44e-05	6.03e-06	3.48e-05	3.9e-05	3.04e-05	0.000182825	1.9e-05	8.25e-05	1.55e-05	2.57e-05	4.91e-05	2.91e-05	7.67e-05	7.19e-05	3.07e-05	0.000112167	3.51e-06	6.79e-05	5e-05	7.89e-05	1.92e-06	7.04e-05	4.42e-05	3.49e-05
Mucinivorans_hirudinis	2.19e-05	2.21e-05	9.17e-07	1.92e-06	1.43e-05	1.82e-05	2.49e-05	4.21e-06	1.1e-05	2.93e-06	9.82e-06	1.95e-05	7.17e-06	2.21e-06	9.96e-07	7.92e-05	6.58e-06	1.6e-05	6.92e-06	4.31e-05	1.36e-05	3e-05	3.12e-05	2.43e-05	4.67e-05	3.29e-06	6.24e-06	3.65e-06	2.41e-05	0.00022835	0.000102423	5.96e-05	0.000186518	1.65e-05	1.79e-05	1.4e-05	7.68e-06	2.32e-05	3.39e-05	0.000122654	0.000123425	4.32e-05	9.33e-05	5.5e-05	4.22e-06	6.17e-06	3.76e-05	2.16e-05	4.12e-05
Eggerthella_sp._YY7918	1.46e-05	3.46e-05	4.59e-06	2e-05	2.51e-05	3.39e-05	6.04e-05	1.69e-05	4.72e-05	2.91e-05	0.000105939	2.29e-05	1.66e-05	2.48e-05	7.7e-06	3.64e-05	1.34e-05	1.67e-05	0.000138076	1.16e-05	2.24e-05	4.24e-05	0.000387565	1.64e-06	0.000112203	3.63e-06	4.26e-06	6.09e-06	6.67e-05	5.85e-05	5.21e-05	1.86e-05	1.77e-05	1.38e-05	0.000163538	4.93e-05	1.31e-05	5.94e-05	0.000107083	0.000120089	0.00016221	9.93e-05	0.000128196	7.37e-05	1.23e-05	2.37e-06	8.46e-05	7.38e-06	6.28e-05
Caenorhabditis_zanzibari	3.93e-05	3.82e-05	8.39e-06	0.000136447	3.98e-05	3.03e-05	5.15e-05	3.6e-05	3.26e-05	2.94e-05	3.9e-05	4.73e-05	3.32e-05	3.45e-05	5.04e-05	4.71e-05	1.89e-05	3.15e-05	4.3e-05	4.84e-05	5.63e-05	4.06e-05	7.31e-05	4.14e-06	2.12e-05	9.43e-06	9.48e-06	1.2e-05	5.41e-05	7.45e-05	0.000122758	4.13e-05	3.3e-05	2.81e-05	9.2e-06	5.31e-05	2.6e-05	0.000121161	5.58e-05	6.58e-05	8.02e-05	1.47e-05	7.13e-05	5.37e-05	8.09e-05	2.59e-06	5.49e-05	3.77e-05	2.74e-05
Angiostrongylus_cantonensis	2.53e-05	3.33e-05	6.69e-06	0.000102167	3.67e-05	3.9e-05	0.000103105	3.86e-05	4.35e-05	3.4e-05	3.13e-05	5.93e-05	4.72e-05	4.62e-05	4.46e-05	5.54e-05	2.12e-05	3.39e-05	2.31e-05	6.44e-05	4.86e-05	3.52e-05	6.72e-05	8.88e-06	2.39e-05	7.85e-06	1.04e-05	1.63e-05	3.91e-05	6.08e-05	6.88e-05	2.76e-05	2.37e-05	2.25e-05	1.07e-05	4.1e-05	2.73e-05	8.98e-05	5.5e-05	3.96e-05	5.18e-05	5.96e-06	3.99e-05	6.42e-05	6.19e-05	1.97e-06	5.58e-05	2.85e-05	3.6e-05
Caenorhabditis_remanei	2.52e-05	5.22e-05	5.46e-06	5.27e-05	5.82e-05	6.64e-05	0.000105615	4.18e-05	3.91e-05	3.28e-05	3.8e-05	5.32e-05	4.58e-05	4.15e-05	8.45e-05	0.000110815	1.95e-05	4.67e-05	3.21e-05	9.54e-05	5.29e-05	2.92e-05	6.12e-05	8.06e-06	1.82e-05	9.82e-06	4.85e-06	1.36e-05	3.82e-05	5.94e-05	6.01e-05	2.63e-05	1.95e-05	2.16e-05	1.31e-05	5.56e-05	1.94e-05	0.000105842	5.89e-05	5.14e-05	5.05e-05	7.21e-06	5.39e-05	6.02e-05	6.13e-05	2.77e-06	5.77e-05	3.24e-05	3.84e-05
Caenorhabditis_briggsae	2.67e-05	3.85e-05	2.98e-06	8.34e-05	5.36e-05	4.47e-05	8.75e-05	4.42e-05	5.17e-05	2.52e-05	2.3e-05	6.2e-05	5.11e-05	3e-05	6.55e-05	5.53e-05	1.67e-05	2.38e-05	3.24e-05	7.5e-05	5.47e-05	3.68e-05	9.5e-05	3.32e-06	2.54e-05	1.07e-05	1.05e-05	1.41e-05	5.92e-05	2.84e-05	7.07e-05	4.12e-05	5.77e-05	2.31e-05	2.98e-05	4.47e-05	2.78e-05	9.94e-05	8.38e-05	3.41e-05	4.1e-05	1.73e-05	4.42e-05	0.000103173	0.0001043	2.95e-06	4.05e-05	2.62e-05	3.27e-05
Soboliphyme_baturini	2.74e-05	2.47e-05	6.56e-06	5.68e-05	3.12e-05	4.52e-05	4.51e-05	1.5e-05	5.47e-05	3.27e-05	2.62e-05	3.6e-05	4.33e-05	4.2e-05	4.92e-05	5.68e-05	2.23e-05	1.28e-05	2.57e-05	9.87e-05	5.04e-05	3.99e-05	7.48e-05	1.48e-05	1.8e-05	2.12e-05	1.12e-05	2.63e-05	5.98e-05	0.000113187	6.97e-05	2.47e-05	3.17e-05	2.67e-05	1.15e-05	4.32e-05	2.18e-05	8.55e-05	4.46e-05	5.04e-05	5.78e-05	3.84e-06	3.8e-05	5.6e-05	5.29e-05	2.28e-06	4.53e-05	3.09e-05	4.64e-05
Streptococcus_canis	2.26e-05	2.51e-05	7.24e-06	0.000199437	2.21e-05	3.69e-05	0.000125698	3.16e-05	0.000101073	1.49e-05	2.37e-05	0.000338916	9.95e-05	1.93e-05	1.41e-05	4.1e-05	6.49e-05	4.35e-05	9.49e-06	4.72e-05	0.000106557	1.89e-05	0.000183795	2.17e-05	1.06e-05	1.53e-05	5.1e-06	6.1e-05	2.95e-05	2.9e-05	0.000121071	1.49e-05	1.94e-05	1.33e-05	1.06e-05	4.44e-05	1.96e-05	0.000198367	0.000119548	1.53e-05	2.26e-05	2.63e-06	4.26e-05	5.31e-05	0.000103246	1.65e-06	4.04e-05	1.76e-05	2.19e-05
Paenibacillus_polymyxa	2.1e-05	4.44e-05	8.76e-06	0.000136927	5.79e-05	7.61e-05	0.000124712	5.72e-05	7.6e-05	4.03e-05	4.36e-05	7.24e-05	3.93e-05	4.04e-05	0.000131328	6.93e-05	2.91e-05	3.87e-05	2.72e-05	4.31e-05	6.19e-05	2.46e-05	9.11e-05	1.11e-05	2.6e-05	1.04e-05	8.68e-06	1.43e-05	0.000100345	0.000104955	5.35e-05	1.56e-05	2.79e-05	1.27e-05	1.19e-05	7.89e-05	2.48e-05	6.17e-05	5.73e-05	5.66e-05	6.58e-05	5.34e-06	6.07e-05	4.77e-05	8.65e-05	1.65e-06	4.45e-05	2.88e-05	4e-05
Angiostrongylus_costaricensis	2.35e-05	3.26e-05	5.09e-06	4.61e-05	2.41e-05	4.47e-05	6.1e-05	2.03e-05	5.71e-05	3.02e-05	1.81e-05	4.72e-05	3.13e-05	3.07e-05	4.8e-05	4.4e-05	5.11e-05	3.95e-05	3.36e-05	6.74e-05	4.66e-05	4.39e-05	7.67e-05	1.51e-05	2.17e-05	1.36e-05	1.48e-05	1.37e-05	4.15e-05	8.54e-05	6.84e-05	2.45e-05	3.45e-05	2.72e-05	1.74e-05	4.77e-05	3.13e-05	0.000106103	6.73e-05	5.93e-05	6.02e-05	4.13e-06	6.38e-05	8.26e-05	4.05e-05	4.16e-06	5.04e-05	2.17e-05	4.9e-05
Porphyromonas_crevioricanis	3.34e-05	1.98e-05	2.84e-06	3.46e-06	3.4e-05	6.19e-06	5.38e-06	2.32e-06	1.58e-05	1.47e-06	1.12e-05	1.51e-05	7.83e-06	9.62e-07	7.5e-06	4.84e-05	1.58e-05	1.23e-05	9.05e-06	2.18e-05	9.26e-06	3.43e-05	1.82e-05	3.04e-05	6.04e-05	1.95e-05	1.58e-05	3.61e-06	4.39e-05	0.000203819	4.35e-05	6.59e-05	3.27e-05	1.6e-05	1.48e-06	1.06e-05	8.77e-06	7.05e-06	3.55e-05	0.000174429	0.000107019	3.1e-05	0.000141481	4.99e-05	6.49e-07	1.65e-06	3.06e-05	3.46e-05	9.94e-05
Rodentolepis_nana	1.6e-05	3.9e-05	5.64e-06	3.13e-05	2.65e-05	4.87e-05	6.04e-05	2.84e-05	3.27e-05	3.14e-05	3.32e-05	3.92e-05	4.34e-05	3.93e-05	0.000124556	0.000106427	1.72e-05	5.95e-05	4.86e-05	2.75e-05	5.05e-05	4.79e-05	7.9e-05	7.85e-06	1.58e-05	1.46e-05	7.37e-06	9.03e-06	3.34e-05	2.68e-05	6.1e-05	1.74e-05	3.38e-05	4.73e-05	1.37e-05	3.9e-05	2.12e-05	0.000122293	7.27e-05	5e-05	4.24e-05	8.49e-06	9.51e-05	8.15e-05	8.01e-05	4.74e-06	4.41e-05	2.64e-05	3.67e-05
Ruminiclostridium_cellulolyticum	1.31e-05	5.36e-05	4.08e-06	0.00018513	3.84e-05	6.95e-05	0.000195181	4.56e-05	7.01e-05	2.47e-05	4.38e-05	4.07e-05	2.57e-05	3.48e-05	9.85e-05	0.000120628	2.34e-05	2.9e-05	2.29e-05	9.62e-05	6.04e-05	2.57e-05	6.38e-05	3.92e-06	1.77e-05	1.29e-05	7.16e-06	2.43e-05	5.59e-05	2.91e-05	8.67e-05	3.12e-05	3.7e-05	1.9e-05	1.55e-05	7.5e-05	2.08e-05	0.00017826	5.69e-05	4.68e-05	6.4e-05	2.31e-06	8.63e-05	7.66e-05	7.22e-05	3.4e-06	6.57e-05	5.73e-05	2.58e-05
Klebsiella_aerogenes	5.43e-06	1.14e-05	2.36e-05	3.3e-05	1.08e-05	2.71e-05	2.9e-05	1.11e-05	3.1e-05	9.23e-06	2.29e-05	7.69e-05	1.17e-05	7.86e-06	1.16e-05	0.000138339	2.51e-06	1.42e-06	5.9e-06	2.41e-06	2.86e-05	3.72e-05	0.000141085	3.82e-05	0.00111087	2.51e-05	4.8e-05	6.42e-06	1.35e-05	0.000159038	7.91e-05	9.37e-06	1.64e-05	1.08e-05	4.25e-06	1.96e-05	7.78e-06	0.000105581	1.01e-05	9.52e-06	2.6e-05	2.31e-06	1.96e-05	7.63e-06	2.48e-05	4.25e-05	3.29e-05	0.000463601	9.74e-06
Sparganum_proliferum	2.95e-05	3.33e-05	5e-06	5.97e-05	4.41e-05	2.81e-05	6.51e-05	4.08e-05	3.15e-05	2.94e-05	3.2e-05	4.34e-05	4.82e-05	3.52e-05	3.59e-05	5.9e-05	2.82e-05	2.09e-05	2.99e-05	5.4e-05	4.98e-05	3.26e-05	7.16e-05	8.32e-06	2.29e-05	1.24e-05	1.69e-05	1.47e-05	3.68e-05	3.84e-05	6.27e-05	5.7e-05	2.36e-05	2.69e-05	1.26e-05	5.32e-05	2.38e-05	0.00010767	5.47e-05	4.32e-05	6.14e-05	1.26e-05	6.05e-05	7.84e-05	5.56e-05	4.88e-06	5.48e-05	2.34e-05	3.68e-05
Petrocella_atlantisensis	2.65e-05	5.17e-05	6.47e-06	0.000121467	4.21e-05	4.65e-05	0.000126415	4.62e-05	6.75e-05	3.76e-05	3.69e-05	7.52e-05	3.88e-05	5.01e-05	0.000110082	0.000143445	2.32e-05	4.59e-05	1.88e-05	6.66e-05	4.24e-05	4.58e-05	9.07e-05	2.98e-06	1.67e-05	1.5e-05	6.83e-06	2.24e-05	3.72e-05	2.62e-05	7.61e-05	1.97e-05	2.5e-05	1.79e-05	2.13e-05	6.03e-05	4.3e-05	8.47e-05	7.4e-05	2.21e-05	4.88e-05	1.21e-06	5.96e-05	5.91e-05	0.00017551	2.28e-06	5.94e-05	4.22e-05	3.58e-05
Pristionchus_maxplancki	3.3e-05	3.14e-05	6.65e-06	4.59e-05	2.71e-05	5.08e-05	5.24e-05	2.75e-05	3.61e-05	2.8e-05	3.13e-05	3.24e-05	5.68e-05	3.68e-05	3.39e-05	5.16e-05	1.6e-05	2.22e-05	1.89e-05	4.18e-05	2.66e-05	2.54e-05	6.19e-05	9.18e-06	1.51e-05	5.85e-06	5.81e-06	1.4e-05	3.71e-05	8.69e-05	6.48e-05	1.36e-05	1.89e-05	1.81e-05	1.19e-05	2.52e-05	1.69e-05	6.19e-05	5.08e-05	2.65e-05	4.61e-05	3.11e-05	3.5e-05	4.67e-05	3.8e-05	2.42e-06	4.52e-05	2.16e-05	2.83e-05
Ancylostoma_ceylanicum	1.92e-05	3.74e-05	9.17e-06	5.33e-05	2.81e-05	6.86e-05	6.88e-05	2.95e-05	3.83e-05	3.04e-05	2.91e-05	3.11e-05	2.83e-05	3.47e-05	8.81e-05	3.9e-05	1.69e-05	2.31e-05	3.42e-05	4.31e-05	7.03e-05	3.07e-05	6.9e-05	4.66e-06	2.27e-05	9.52e-06	1.41e-05	1.94e-05	2.27e-05	7.39e-05	6.15e-05	1.97e-05	2.67e-05	3.89e-05	1.58e-05	4.38e-05	3.07e-05	0.000103318	5.85e-05	4.64e-05	5.87e-05	5.78e-06	4.71e-05	7.39e-05	7.22e-05	6.17e-06	4.69e-05	4.54e-05	3.84e-05
Schistosoma_haematobium	2.24e-05	2.99e-05	7.38e-06	8.31e-05	2.47e-05	4.44e-05	7.77e-05	1.97e-05	3.67e-05	2.36e-05	1.84e-05	3.49e-05	2.91e-05	2.76e-05	6.37e-05	5.4e-05	1.72e-05	4.99e-05	2.94e-05	7.55e-05	3.99e-05	2.66e-05	5.24e-05	4.01e-06	1.35e-05	1.27e-05	6.36e-06	1.17e-05	3.2e-05	9.88e-05	6.2e-05	1.48e-05	1.85e-05	3.62e-05	1.06e-05	3.34e-05	2.34e-05	0.000190011	5.98e-05	3.71e-05	4.06e-05	6.37e-06	4.93e-05	7.27e-05	0.000108842	1.48e-06	4.19e-05	3.23e-05	4.1e-05
Rhabditophanes_sp._KR3021	9.15e-06	1.74e-05	2.8e-06	0.00109753	1.9e-05	2.37e-05	4.71e-05	2.24e-05	1.75e-05	1.65e-05	3.09e-05	4.02e-05	2.61e-05	1.7e-05	6.24e-05	2.42e-05	1.52e-05	8.38e-06	2.17e-05	2.01e-05	3.57e-05	3.35e-05	2.71e-05	2.2e-06	1.42e-05	4.52e-06	2.46e-05	6.51e-06	1.24e-05	3.61e-05	3.1e-05	3.28e-05	1.27e-05	2.22e-05	1.18e-05	2.12e-05	1.29e-05	9.01e-05	3.33e-05	2.75e-05	2.62e-05	4.9e-06	2.67e-05	4.31e-05	8.86e-05	2.82e-06	2.86e-05	3.4e-05	2.66e-05
Berryella_intestinalis	2.15e-05	3.75e-05	5.69e-06	3.49e-05	1.64e-05	9.72e-06	9.06e-05	1.86e-05	1.03e-05	9.13e-05	1.14e-05	1.03e-05	0.000169297	8.13e-05	3.52e-06	3.75e-05	7.75e-06	3.15e-05	8.14e-05	3.62e-05	2.47e-05	1.85e-05	0.000235448	4.74e-07	7.78e-05	5.76e-06	2.57e-06	9.15e-06	7.46e-05	3.14e-05	6.46e-05	2.24e-05	1.21e-05	4.07e-05	1.13e-05	9.02e-05	6.25e-06	4.97e-05	7.99e-05	0.000160591	0.000155277	5.47e-05	0.000223102	6.93e-05	8.6e-06	5.28e-06	7.36e-05	3.77e-06	1.92e-05
Clostridiaceae_bacterium_14S0207	6.98e-06	2.93e-05	5.5e-06	5.03e-05	2.78e-05	0.000124056	6.73e-05	1.87e-05	1.95e-05	3.11e-05	3.23e-05	3.04e-05	3.53e-05	3.51e-05	6.63e-05	3.73e-05	3.27e-05	1.39e-05	0.000107973	4.55e-05	5.14e-05	4.86e-05	9.42e-05	3.02e-06	8.99e-06	4.82e-06	1.73e-06	1.46e-05	4.23e-05	1.06e-05	5.88e-05	1.25e-05	2.43e-05	4.89e-05	2.08e-05	4.14e-05	1.56e-05	0.000449916	8.1e-05	3.33e-05	3.91e-05	1.72e-06	6.72e-05	6.85e-05	0.0001219	9.66e-06	4e-05	3.15e-05	3.03e-05
Brugia_malayi	1.6e-05	2.62e-05	4.49e-06	4.77e-05	3.52e-05	3.88e-05	6.21e-05	4.18e-05	4.73e-05	2.54e-05	3.39e-05	6.84e-05	3.07e-05	2.54e-05	0.000113402	3.87e-05	1.79e-05	1.97e-05	3.59e-05	5.38e-05	6.41e-05	5.03e-05	7.97e-05	3.15e-06	1.18e-05	1.2e-05	4.3e-06	1.78e-05	3.88e-05	3.75e-05	6.23e-05	1.78e-05	2.13e-05	1.62e-05	1.55e-05	6.43e-05	3.09e-05	0.000117332	5.52e-05	3.16e-05	3.26e-05	8.45e-06	8.93e-05	0.000114816	5.68e-05	2.46e-06	6.21e-05	2.46e-05	3.12e-05
Veillonella_rodentium	1.11e-05	5.19e-05	5.23e-06	2.31e-05	1.43e-05	0.00028147	6.59e-05	1.03e-05	2.03e-05	1.93e-05	8.99e-06	1.15e-05	2.02e-05	3.25e-05	3.49e-05	5.23e-05	3.18e-05	9.85e-06	1.15e-05	4.27e-05	1.99e-05	9.43e-06	3.01e-05	0.00113275	5.12e-06	1.47e-05	4.93e-06	2.71e-05	1.23e-05	2.09e-05	3.03e-05	6.49e-06	1.18e-05	1.08e-05	1.01e-05	1.84e-05	6.06e-06	2.66e-05	9.85e-06	1.17e-05	2.12e-05	6e-06	3.86e-05	1.92e-05	6.16e-05	3.21e-05	1.97e-05	9.89e-05	1.03e-05
Cloacibacillus_porcorum	7.7e-06	3.16e-05	1.74e-05	6.73e-05	3.45e-05	2.71e-05	6.09e-05	1.2e-05	1.96e-05	1.43e-05	1.85e-05	3.05e-05	1.48e-05	1.62e-05	2.72e-05	6.79e-05	7.88e-06	9.52e-06	1.21e-05	3.73e-05	2.17e-05	3.36e-05	6.19e-05	2.03e-06	4.44e-05	4.31e-06	2.91e-06	3.78e-06	2.88e-05	1.91e-05	0.000190884	1.21e-05	1.47e-05	1.12e-05	1.05e-05	3.13e-05	7.88e-06	3.59e-05	2.86e-05	2.61e-05	7.34e-05	5.01e-06	4e-05	0.00038763	5.12e-05	1.88e-06	0.000648788	1.17e-05	1.42e-05
Clostridium_carboxidivorans	1.35e-05	2.94e-05	9.54e-06	4.48e-05	2.96e-05	8.93e-05	0.00011745	1.89e-05	3.57e-05	3.1e-05	2.74e-05	3.5e-05	4.04e-05	3.67e-05	5.18e-05	6.65e-05	3.75e-05	2.57e-05	0.000100714	1.97e-05	5.9e-05	4.77e-05	0.000100548	5e-06	9.68e-06	6.49e-06	8.13e-06	1.99e-05	1.78e-05	1.65e-05	6.74e-05	2.59e-05	2.77e-05	3.09e-05	2.03e-05	3.05e-05	1.6e-05	0.000357914	6.68e-05	1.59e-05	4.75e-05	1.43e-06	4.72e-05	6.38e-05	0.000190271	2.5e-06	3.82e-05	2.04e-05	2.37e-05
Heterorhabditis_bacteriophora	1.83e-05	1.84e-05	4.31e-06	3.4e-05	3.13e-05	3.21e-05	0.00012005	1.29e-05	4.72e-05	1.72e-05	1.21e-05	2.76e-05	2.35e-05	1.75e-05	2.78e-05	4.04e-05	1.33e-05	4.32e-05	2.45e-05	3.21e-05	4.93e-05	2.48e-05	4.41e-05	3.45e-06	1.26e-05	1.01e-05	8.01e-06	5.92e-06	2.47e-05	4.12e-05	3.8e-05	2e-05	1.7e-05	2.98e-05	1.14e-05	2.56e-05	1.6e-05	0.000112457	5.96e-05	3.38e-05	3.84e-05	1.76e-05	5.6e-05	8.78e-05	3.07e-05	3.49e-06	3.05e-05	1.64e-05	2.29e-05
Caloramator_sp._E03	1.49e-05	5.1e-05	5.73e-06	8.35e-05	2.32e-05	6.54e-05	0.000111891	3.7e-05	4.15e-05	3.16e-05	2.33e-05	3.8e-05	5.32e-05	3.47e-05	7.1e-05	8.77e-05	2.1e-05	3.69e-05	8.63e-05	7.44e-05	4.8e-05	4.42e-05	8.38e-05	3.58e-06	2.3e-05	1.07e-05	4.97e-06	1.22e-05	4.31e-05	4.9e-05	4.78e-05	1.52e-05	3.33e-05	3.09e-05	2.19e-05	3.87e-05	1.81e-05	0.000255379	6.11e-05	2.71e-05	3.86e-05	4.98e-06	6.71e-05	6.63e-05	0.000100164	5.59e-06	4.3e-05	2.76e-05	3.67e-05
Limosilactobacillus_fermentum	8.98e-06	1.5e-05	6.88e-07	1.15e-05	9.62e-06	9.26e-06	5.74e-05	3.94e-06	1.56e-05	8.96e-06	8.87e-06	6.27e-06	1.07e-05	1.27e-05	3.24e-05	5.01e-05	5.37e-07	2.37e-07	1.71e-05	1.02e-05	1.63e-05	0.000179242	3.44e-05	1.77e-06	5.35e-06	5.85e-06	7.16e-07	0.000129989	6.74e-06	6.34e-06	0.000216654	5.41e-06	5.43e-06	3.13e-06	1.81e-06	1.55e-05	4.09e-06	6.33e-05	1.93e-05	1.09e-05	1.56e-05	3.29e-07	1.95e-05	1.5e-05	1.51e-05	1.79e-06	0.000560348	3.55e-06	5.87e-06
Bursaphelenchus_okinawaensis	2.72e-05	4.15e-05	1.88e-05	4.71e-05	3.09e-05	6.6e-05	7.93e-05	3.13e-05	5.19e-05	2.23e-05	3.26e-05	3.38e-05	3.45e-05	2.77e-05	9.1e-05	0.000166502	4.35e-05	1.18e-05	3.59e-05	3.27e-05	4.24e-05	4.54e-05	5.56e-05	1.42e-05	1.59e-05	5.59e-06	7.25e-06	1.44e-05	3.42e-05	2.64e-05	8.89e-05	1.9e-05	2.17e-05	3.16e-05	1.6e-05	2.99e-05	2.42e-05	0.000128386	5.38e-05	3.22e-05	5.7e-05	1.9e-06	0.000118957	5.14e-05	6.93e-05	5.14e-06	4.4e-05	2.84e-05	4.35e-05
Porphyromonas_cangingivalis	5.54e-05	2.16e-05	1.88e-06	2.02e-06	2.53e-05	1.42e-06	7.71e-06	7.18e-06	2.25e-05	3.02e-05	3.51e-06	1.41e-05	9.52e-06	1.83e-05	1.73e-06	5.12e-05	8.91e-06	3.83e-06	7.76e-05	2.38e-05	1.53e-05	3.87e-05	2.51e-05	4.64e-05	5.65e-05	1.12e-05	1.36e-05	1.1e-05	7.09e-05	0.000272225	3.97e-05	7.02e-05	6.45e-05	1.34e-05	8e-06	1.13e-05	1.88e-05	1.52e-05	3.19e-05	8.86e-05	6.86e-05	3.51e-05	8.08e-05	8.53e-05	7.3e-07	2.73e-06	1.98e-05	4.89e-05	9.09e-05
Arachnia_propionica	9.37e-06	2.61e-05	6.39e-05	2.17e-05	4.35e-05	6.67e-05	2.04e-05	1.21e-05	6.65e-05	5.35e-05	1.4e-05	2.22e-06	7.01e-05	4.35e-05	4.21e-05	5.11e-06	2.22e-05	4.91e-05	0.000204234	8.08e-05	6.56e-05	3.28e-05	8.69e-05	4.57e-06	2.27e-05	1.88e-06	1.39e-06	9.82e-06	7.3e-05	3.04e-05	1.12e-05	9.37e-06	5.75e-06	6.41e-06	7.75e-06	7.97e-05	3.76e-05	0.000146577	0.000228284	2.83e-05	4.17e-05	2.18e-05	1.43e-05	5.55e-06	6.87e-05	2.23e-05	1.58e-05	6.14e-06	0.000130737
Streptococcus_intermedius	2.82e-05	2.84e-05	4.25e-05	2.36e-05	1.37e-05	0.000364269	7.47e-05	2.09e-05	8.43e-05	2.35e-05	4.43e-05	5e-05	0.000285413	2.12e-05	2.15e-05	6.22e-05	3.87e-05	2.16e-05	6.81e-05	7.59e-05	0.000155119	3.18e-05	3.54e-05	1.28e-05	2.72e-05	7.77e-06	4.63e-06	7.85e-06	2.43e-05	3.96e-05	0.000171861	1.35e-05	8.36e-06	4.6e-05	2.99e-05	3e-05	1.57e-05	0.000128299	5.76e-05	6.08e-06	1.44e-05	2.67e-06	1.81e-05	9.49e-05	5.52e-05	9.35e-06	3.08e-05	4.38e-05	4.85e-05
Selenomonas_sputigena	1.35e-05	6.27e-05	9.31e-06	6.64e-05	3.68e-05	2.61e-05	0.000153491	2.49e-05	1.18e-05	4.95e-05	3.15e-05	2.58e-05	3.05e-05	3.78e-05	5.16e-05	8.93e-05	9.72e-06	3.5e-06	2.01e-05	2.15e-05	2.69e-05	2.55e-05	9.04e-05	9.49e-07	5.24e-05	2.36e-05	3.45e-06	1.07e-05	3.11e-05	1.44e-05	3.73e-05	2.33e-05	3.21e-05	1.07e-05	1.18e-05	5.79e-05	1.84e-05	6.57e-05	4.88e-05	5.33e-05	8.43e-05	3.84e-06	0.000109642	6.07e-05	3.21e-05	2.59e-06	6.97e-05	1.24e-05	2.93e-05
Faecalibacterium_virus_Oengus	9.52e-05	0.000134438	0	0	3.06e-07	2.27e-07	0	1.62e-07	3.25e-07	5.97e-07	2.49e-06	0.000117493	2.19e-05	1.7e-07	1.33e-07	7.98e-08	0	4.73e-08	1.02e-06	0	1.22e-06	8.33e-06	6.74e-05	0	3.53e-06	1.2e-05	1.06e-05	6.05e-05	2.45e-07	6.59e-07	0.000124819	1.8e-07	3e-05	0	4.12e-08	7.2e-06	2.36e-06	7.17e-05	3.44e-07	7.92e-05	0.000119032	0	2.22e-05	6.79e-06	1.95e-06	0	4.53e-06	0	7.02e-06
Geosporobacter_ferrireducens	2.2e-05	4.9e-05	4.77e-06	9.44e-05	6.76e-05	7.02e-05	0.000136098	4.27e-05	4.65e-05	4.45e-05	5.28e-05	6.7e-05	4.17e-05	5.26e-05	8.74e-05	9.81e-05	4.38e-05	5.92e-05	4.15e-05	3.91e-05	9.27e-05	3.06e-05	9.14e-05	8.67e-06	1.91e-05	7.85e-06	1.46e-05	2.43e-05	4.91e-05	3.05e-05	4.64e-05	2.33e-05	4.08e-05	2.42e-05	2.37e-05	6.15e-05	2.11e-05	8.81e-05	7.31e-05	2.57e-05	4.83e-05	4.17e-06	6.64e-05	4.5e-05	0.00011387	3.31e-06	4.07e-05	3.4e-05	3.15e-05
Weissella_cibaria	1.72e-06	4.53e-06	9.17e-07	2.09e-05	4.72e-06	1.82e-05	5.3e-05	6.64e-06	2.35e-05	3.86e-06	3.83e-06	1.66e-05	9.27e-06	4.13e-06	7.37e-06	1.1e-05	3.94e-06	1.16e-05	9.03e-05	9.44e-06	1.62e-05	5.35e-05	0.000146935	9.49e-07	1.99e-06	5.97e-07	8.43e-07	1.3e-06	1.48e-05	3.71e-05	0.000172611	1.5e-06	2.71e-06	1.14e-05	1.32e-06	6.32e-06	2.31e-06	0.000392121	1.27e-05	2.7e-06	1.3e-05	4.39e-07	4.35e-06	6.94e-06	3.93e-05	6.26e-07	0.00044115	5.69e-06	4.42e-06
Diploscapter_coronatus	4.08e-05	3e-05	5.18e-06	4.06e-05	2.26e-05	4.02e-05	6.35e-05	2.04e-05	3.83e-05	2.3e-05	2.16e-05	2.66e-05	4.61e-05	3.43e-05	2.92e-05	4.82e-05	1.59e-05	1.2e-05	2.82e-05	6.06e-05	4.93e-05	3.97e-05	5.51e-05	1.58e-05	1.96e-05	1.11e-05	6.78e-06	1.22e-05	2.49e-05	0.000129157	6.68e-05	1.93e-05	3.8e-05	1.94e-05	1.26e-05	2.7e-05	2.23e-05	0.000112805	3.86e-05	5.25e-05	5.79e-05	7.21e-06	5.11e-05	4.83e-05	7.71e-05	2.28e-06	4.32e-05	2.87e-05	4.66e-05
Hathewaya_histolytica	1.43e-05	3.4e-05	4.31e-06	5.53e-05	3.73e-05	6.52e-05	7.5e-05	2.51e-05	2.31e-05	3.2e-05	1.42e-05	4.02e-05	4.45e-05	3.37e-05	6.59e-05	3.57e-05	2.96e-05	1.87e-05	0.000100568	3.77e-05	6.43e-05	5.09e-05	9.13e-05	1.12e-06	1.33e-05	5.12e-06	3.83e-06	1.37e-05	3.32e-05	4.49e-05	6.54e-05	1.59e-05	1.9e-05	2.68e-05	1.73e-05	4.74e-05	1.84e-05	0.000369664	6.56e-05	2.21e-05	4.96e-05	9.88e-07	4.73e-05	6.61e-05	0.000141527	2.5e-06	4.91e-05	2.25e-05	2.35e-05
Crassaminicella_sp._SY095	1.2e-05	3.64e-05	1.1e-05	4.68e-05	4.21e-05	5.52e-05	9.6e-05	2.81e-05	3.09e-05	3.93e-05	4.02e-05	3.94e-05	5.55e-05	4.66e-05	4.91e-05	7.82e-05	2.59e-05	1.19e-05	6.75e-05	6.56e-05	7.44e-05	5.7e-05	8.08e-05	8.06e-06	1.34e-05	6.7e-06	6.91e-06	1.68e-05	4.37e-05	2.24e-05	8.25e-05	1.95e-05	2.62e-05	2.46e-05	2.5e-05	3.98e-05	1.47e-05	0.000174518	6.28e-05	1.63e-05	5.51e-05	2.09e-06	6.09e-05	6.59e-05	0.000116547	3.49e-06	4.25e-05	2.46e-05	3.2e-05
Actinomyces_oris	1.54e-05	2.16e-05	6.86e-05	2.5e-06	4.55e-05	0.000229131	1.48e-05	6.13e-05	0.000112188	2.08e-05	0.000144079	3.85e-05	4.72e-05	1.48e-05	5.96e-05	8.38e-06	2.4e-05	8.6e-05	4.28e-05	3.22e-05	0.000132759	3.48e-05	0.000161729	7.33e-07	8.82e-06	4.99e-06	1.77e-06	2.81e-05	3.37e-05	4.58e-05	5.85e-05	3.85e-06	3.31e-06	9.35e-06	0.000109589	6e-05	2.94e-05	1.95e-05	1.93e-05	3.6e-05	3.58e-05	1.39e-05	5.8e-06	2.17e-05	0.000255803	2.98e-05	4.75e-05	3.24e-05	0.000127166
Caenorhabditis_sinica	1.75e-05	3.26e-05	2.43e-06	5.8e-05	3.33e-05	4.04e-05	6.13e-05	4.09e-05	2.28e-05	2.73e-05	2.42e-05	4.65e-05	6.28e-05	3.11e-05	5.07e-05	7.98e-05	2.05e-05	1.82e-05	2.74e-05	0.000115152	8.28e-05	3.88e-05	8.81e-05	6.6e-06	2.62e-05	1.09e-05	1.28e-05	1.07e-05	3.42e-05	2.94e-05	5.89e-05	2.12e-05	1.71e-05	3.51e-05	1.78e-05	4.56e-05	2.8e-05	0.000114024	6.87e-05	3.23e-05	4.44e-05	7.5e-06	3.85e-05	4.53e-05	5.9e-05	1.92e-06	4.05e-05	2.38e-05	3.65e-05
Clostridium_cochlearium	7.48e-06	3.15e-05	4.22e-06	1.91e-05	4.81e-05	0.000119169	5.44e-05	2.2e-05	1.26e-05	3.39e-05	1.48e-05	2.17e-05	4.59e-05	3.93e-05	4.49e-05	5.66e-05	2.61e-05	7.62e-06	0.00012196	4.93e-05	5.71e-05	4.71e-05	9.31e-05	1.72e-06	9.39e-06	7.25e-06	2.02e-06	1.38e-05	2.84e-05	1.29e-05	5.6e-05	1.27e-05	2.73e-05	3.22e-05	2.61e-05	3.22e-05	1.02e-05	0.000412053	7.11e-05	2.15e-05	2.45e-05	5.31e-06	6.83e-05	6.42e-05	0.00012263	1.92e-06	2.55e-05	1.2e-05	2.7e-05
Cylicostephanus_goldi	1.87e-05	2.11e-05	4.02e-05	6.19e-05	2.64e-05	4.93e-05	3.07e-05	1.57e-05	2.49e-05	1.55e-05	3.92e-05	3.11e-05	3.17e-05	2.08e-05	4.83e-05	3.94e-05	1.93e-05	2.89e-05	2.37e-05	1.87e-05	3.81e-05	3.8e-05	0.000142923	3.47e-05	6.34e-05	6.44e-06	8.09e-06	6.21e-06	2.78e-05	1.85e-05	7.46e-05	2.59e-05	1.93e-05	2.64e-05	9.57e-06	3.2e-05	1.28e-05	0.00015032	5.65e-05	3.94e-05	4.39e-05	1.98e-05	3.17e-05	3.08e-05	6.41e-05	0.000123712	5.75e-05	7.2e-05	2.15e-05
Bifidobacterium_scardovii	2.11e-05	3.85e-05	0.000242569	3.71e-05	5.78e-05	4.06e-05	5.59e-05	3.43e-05	0.000104583	4.16e-05	5.36e-05	7.98e-06	6.66e-05	3.73e-05	1.61e-05	3.59e-05	3.5e-05	5.78e-05	3.91e-05	6.03e-05	0.000105596	1.53e-05	4.58e-05	3.02e-07	2.46e-05	1.19e-05	4.89e-06	6.49e-05	6.73e-05	9.8e-06	1.08e-05	1.4e-05	1.77e-05	9.7e-06	1.37e-05	0.000107348	1.8e-05	5.94e-05	2.89e-05	4.75e-05	4.92e-05	1.64e-05	3.5e-05	2e-05	9.88e-05	0.000213835	4.77e-05	1.42e-05	8.6e-05
Caenorhabditis_uteleia	5.02e-05	2.05e-05	7.57e-06	5.38e-05	5.14e-05	2.9e-05	0.00010167	3.02e-05	6.38e-05	1.91e-05	2.82e-05	2.93e-05	2.54e-05	2.53e-05	2.97e-05	4.32e-05	1.43e-05	2e-05	3.4e-05	3.6e-05	2.27e-05	3.91e-05	4.07e-05	8.58e-06	9.56e-06	5.21e-06	5.86e-06	9.4e-06	2.68e-05	8.87e-05	6.04e-05	1.51e-05	5.26e-05	2.16e-05	1.24e-05	3.43e-05	1.86e-05	9.82e-05	4.88e-05	3.54e-05	6.4e-05	3.26e-06	6.44e-05	4.61e-05	0.000159938	2.15e-06	3.51e-05	2.18e-05	3.86e-05
Fermentimonas_caenicola	5.45e-05	1.78e-05	7.34e-07	1.25e-06	2.29e-05	4.09e-06	1.43e-06	3.88e-06	3.76e-05	1.11e-05	4.27e-06	2.83e-05	1.12e-05	8.2e-06	1.18e-05	3.02e-05	6.54e-06	8.52e-06	2.64e-05	3.69e-05	1.26e-05	0.000126343	2e-05	3.47e-05	3.7e-05	5.59e-06	1.45e-05	5.21e-06	6.49e-05	0.000184804	3e-05	2.36e-05	2.28e-05	2.44e-05	8.23e-05	1.17e-05	1.79e-05	2.19e-05	2.78e-05	0.000129944	9.51e-05	1.49e-05	3.05e-05	0.000123221	5.84e-06	7.2e-06	2.64e-05	9.12e-05	7.98e-05
Ditylenchus_destructor	2.15e-05	2.25e-05	4.81e-06	2.53e-05	3.77e-05	3.98e-05	4.7e-05	2.98e-05	2.79e-05	2.31e-05	2.03e-05	3.02e-05	3.61e-05	2.96e-05	3.66e-05	3.48e-05	2.08e-05	1.68e-05	3.93e-05	3.62e-05	3.44e-05	4.28e-05	7.48e-05	3.67e-06	1.69e-05	6.27e-06	4.09e-06	1.41e-05	1.5e-05	4.64e-05	6.2e-05	1.45e-05	2.51e-05	2.95e-05	1.17e-05	3.13e-05	1.64e-05	0.000125339	3.58e-05	4.58e-05	6.27e-05	8.6e-06	6.08e-05	8.99e-05	9.99e-05	1.65e-06	4.71e-05	2.02e-05	2.04e-05
Clostridium_fermenticellae	1.24e-05	3.15e-05	5.69e-06	6.01e-05	3.86e-05	9.58e-05	0.000105525	2.36e-05	2.02e-05	3.51e-05	3e-05	2.99e-05	5.43e-05	4.79e-05	4.65e-05	3.95e-05	2.86e-05	1.09e-05	8.04e-05	3.6e-05	5.59e-05	5.75e-05	0.000124954	2.98e-06	1.27e-05	7.77e-06	5.01e-06	1.41e-05	2.6e-05	2.47e-05	6.18e-05	1.41e-05	3.4e-05	3.41e-05	2.01e-05	3.42e-05	1.63e-05	0.00024563	5.89e-05	2.42e-05	7.06e-05	1.43e-06	7.01e-05	6.28e-05	0.000128226	9.39e-07	3.8e-05	2.2e-05	2.84e-05
Chitinophaga_pinensis	6.55e-05	1.95e-05	4.59e-07	1.55e-05	1.78e-05	1.34e-05	4.98e-05	9.98e-06	1.75e-05	1.29e-05	9.63e-06	1.73e-05	2.66e-05	1.95e-05	1.08e-05	3.47e-05	3.9e-06	8.43e-06	1.13e-05	6.08e-05	1.56e-05	2e-05	2.78e-05	3.63e-05	3.89e-05	7.77e-06	9.65e-06	6.51e-06	5.46e-05	0.000266463	3.29e-05	4.84e-05	2.02e-05	3.81e-05	4.41e-06	2.2e-05	1.29e-05	4.43e-05	3.87e-05	0.000125354	0.00012267	4.07e-05	6.29e-05	4.41e-05	5.27e-06	5.28e-06	3.71e-05	4.19e-05	0.000103621
Morganella_morganii	5.08e-05	2.45e-05	8.37e-05	3.64e-05	3.39e-05	2.37e-05	3.65e-05	2.78e-05	7.99e-05	2.48e-05	1.58e-05	1.97e-05	5.06e-05	2.64e-05	4.14e-05	3.84e-05	2.07e-05	1.67e-05	7.99e-06	4.51e-05	0.000196955	1.83e-05	5.21e-05	2.32e-05	0.000111235	9.3e-06	7.16e-06	1.55e-05	6.16e-05	4.65e-05	3e-05	3.65e-05	2.49e-05	1.02e-05	1.28e-05	5.63e-05	1.82e-05	7.04e-05	3.88e-05	4.29e-05	7.12e-05	2.95e-05	2.18e-05	3.78e-05	4.6e-05	7.96e-06	3.56e-05	0.000312577	7.81e-05
Nippostrongylus_brasiliensis	2.72e-05	2.95e-05	4.26e-06	5.24e-05	3.17e-05	3.08e-05	7.4e-05	2.46e-05	3.29e-05	3.43e-05	2.16e-05	2.26e-05	4.16e-05	4.05e-05	2.61e-05	4.58e-05	1.07e-05	6.11e-06	3.11e-05	3.64e-05	5.41e-05	3.47e-05	6.54e-05	1.24e-05	1.83e-05	8.96e-06	5.44e-06	1.26e-05	2.74e-05	5.7e-05	3.8e-05	3.28e-05	1.82e-05	2.15e-05	1.39e-05	4.05e-05	2e-05	8.92e-05	6.16e-05	3.92e-05	4.18e-05	1.27e-05	4.22e-05	6.48e-05	4.29e-05	2.1e-06	5.6e-05	2.88e-05	4.75e-05
Faecalibacterium_virus_Lugh	2.08e-05	8.33e-05	0	1.44e-06	1.83e-05	7.39e-07	5.59e-05	8.47e-06	1.61e-05	9.99e-05	1.2e-05	1.06e-05	1.59e-05	0.00013662	1.53e-06	4.38e-05	2.17e-05	9.62e-05	2.47e-06	4.48e-06	2.54e-05	0.000101399	0.000305656	0	0.000280307	3.63e-06	1.56e-06	7.18e-05	0.000205407	8.98e-05	4.03e-06	6.91e-06	4.23e-06	1.39e-06	3.71e-06	5.08e-05	3.5e-06	5.68e-05	1.32e-05	3.43e-05	5.8e-05	1.24e-05	4.5e-05	2.5e-05	2.76e-06	6.22e-06	0.000149956	3.72e-06	1.67e-05
Shigella_dysenteriae	8.87e-07	5.51e-07	0.000138618	9.63e-05	6.74e-07	0.000144287	1.08e-06	1.78e-06	7.34e-06	4.13e-06	6.41e-05	1.82e-05	2.47e-06	1.81e-06	5.91e-06	1.65e-05	4.3e-06	2.56e-06	2.42e-07	6.27e-06	1.86e-05	9.37e-05	0.000429606	0.000115522	0.000115732	1.31e-05	6.83e-06	3.78e-07	1.67e-05	4.28e-06	2.62e-06	3.35e-05	6.84e-06	3.53e-05	1.86e-06	1.52e-05	2.56e-06	0.000427547	3.24e-06	1.55e-05	4.81e-07	3.24e-05	1.53e-06	3.93e-06	4.3e-06	0.000329139	8.04e-05	9.63e-05	1.82e-05
Clostridium_tyrobutyricum	1.37e-05	3.68e-05	6.42e-06	3.88e-05	3.52e-05	9.19e-05	0.000103463	2.18e-05	3.2e-05	3.84e-05	2.58e-05	4.57e-05	4.51e-05	5.3e-05	4.4e-05	4.25e-05	2.29e-05	1.55e-05	6.63e-05	4.51e-05	7.81e-05	3.74e-05	0.000113336	3.32e-06	9.39e-06	7.81e-06	4.72e-06	1.68e-05	3.55e-05	2.49e-05	6.18e-05	1.57e-05	3.58e-05	2.87e-05	2.32e-05	4.01e-05	1.88e-05	0.000268783	6.61e-05	1.71e-05	4.36e-05	1.9e-06	5.7e-05	7.22e-05	0.000113465	2.68e-06	3.49e-05	2.35e-05	3.45e-05
Priestia_megaterium	2.57e-05	3.04e-05	1.08e-05	4.95e-05	2.87e-05	5.4e-05	6.45e-05	2.9e-05	4.24e-05	2.74e-05	2.97e-05	3.2e-05	4.87e-05	3.62e-05	6.22e-05	5.52e-05	3.14e-05	1.94e-05	3.75e-05	4.47e-05	5.45e-05	2.44e-05	6.58e-05	1.52e-05	2.36e-05	9.52e-06	1.27e-05	1.55e-05	4.85e-05	8.38e-05	5.75e-05	2.67e-05	2.65e-05	3.03e-05	1.48e-05	5.46e-05	2.82e-05	0.000157719	5.16e-05	7.14e-05	4.08e-05	2.71e-06	6.34e-05	0.000103867	8.17e-05	4.03e-06	5.04e-05	3.43e-05	4.29e-05
Gemella_morbillorum	1.76e-05	3.66e-05	3.64e-05	5.19e-05	3.46e-05	0.000155482	5.42e-05	1.5e-05	3.54e-05	2.61e-05	8.64e-05	3.48e-05	7e-05	4.57e-05	4.6e-05	5.31e-05	2.9e-05	3.67e-05	6.23e-05	6.25e-05	7.67e-05	2.25e-05	4.93e-05	6.68e-06	2.16e-05	4.31e-06	4.63e-06	1.18e-05	3.66e-05	4.2e-05	1.65e-05	9.67e-06	1.87e-05	3.32e-05	4.64e-05	2.78e-05	2.5e-05	0.000182787	3.58e-05	1.15e-05	2.58e-05	2.74e-06	4.08e-05	5.07e-05	0.000124738	1.11e-05	2.84e-05	3e-05	4.72e-05
Lactobacillus_johnsonii	2.05e-05	4.3e-05	1.26e-05	9.37e-05	5.01e-05	7.13e-05	0.000115477	3.3e-05	5.21e-05	2.88e-05	6.72e-05	5.67e-05	4.64e-05	3.98e-05	0.000150516	5.5e-05	3.29e-05	7.21e-05	2.28e-05	5.1e-05	8.31e-05	2.33e-05	8.98e-05	8.45e-06	1.46e-05	1.31e-05	8.72e-06	1.75e-05	3.14e-05	2.82e-05	8.68e-05	1.19e-05	5e-05	2.67e-05	1.78e-05	5.12e-05	2.24e-05	7.99e-05	7.38e-05	2.46e-05	3.89e-05	4.87e-06	4.53e-05	6.08e-05	9.99e-05	5.77e-06	4.85e-05	4.79e-05	2.6e-05
Hymenolepis_microstoma	1.56e-05	1.89e-05	4.72e-06	2.27e-05	3.52e-05	3.54e-05	3.92e-05	2.44e-05	4.84e-05	2.04e-05	3.79e-05	2.38e-05	2.48e-05	2.78e-05	4.82e-05	3.72e-05	1.93e-05	2.64e-05	3.44e-05	2.86e-05	3.52e-05	3.44e-05	6.34e-05	4.57e-06	1.78e-05	1.87e-05	3.03e-06	1.07e-05	3.38e-05	4.65e-05	6.64e-05	2.11e-05	1.43e-05	2.14e-05	1.48e-05	2.38e-05	1.87e-05	8.43e-05	7.18e-05	5.3e-05	4.8e-05	5.05e-06	3.73e-05	6.89e-05	5.43e-05	2.55e-06	3.65e-05	2.33e-05	4e-05
Acanthocheilonema_viteae	9.03e-06	2.3e-05	1.79e-06	2.5e-05	3.21e-05	3.26e-05	5.48e-05	1.31e-05	3.62e-05	2.09e-05	1.74e-05	2.26e-05	2.63e-05	2.59e-05	2.88e-05	4.69e-05	1.87e-05	1.33e-05	3.31e-05	3.17e-05	3.02e-05	3.28e-05	5.32e-05	2.2e-06	1.22e-05	5.59e-06	1.31e-05	1.86e-05	2.64e-05	7.1e-05	5.68e-05	1.14e-05	1.71e-05	1.55e-05	1.96e-05	2.86e-05	1.7e-05	0.000114285	5.19e-05	5.16e-05	4.69e-05	6.62e-06	5.61e-05	7.16e-05	4.45e-05	1.83e-06	2.79e-05	2.16e-05	1.89e-05
Klebsiella_oxytoca	2.14e-05	1.47e-05	2.11e-05	4.59e-05	1.24e-05	2.65e-05	8.37e-05	8.85e-06	2.18e-05	8.74e-06	1.82e-05	1.72e-05	9.03e-06	1.24e-05	2.94e-05	0.000186686	8.06e-06	4.4e-06	1.26e-05	1.01e-05	1.62e-05	4.08e-05	6.36e-05	2.82e-05	0.000795266	2.49e-05	0.000104198	6.13e-06	2.15e-05	6.63e-05	2.56e-05	6.31e-06	1.52e-05	9.2e-06	6.23e-06	1.87e-05	8.52e-06	0.000122554	1.15e-05	2.47e-05	3.83e-05	4.17e-06	1.85e-05	1.6e-05	1.98e-05	5.48e-05	4.42e-05	9.64e-05	2.78e-05
Trichomonas_vaginalis	1.26e-05	2.58e-05	8.71e-06	3.9e-05	3.55e-05	3.22e-05	8.13e-05	1.92e-05	2.37e-05	2.44e-05	2.18e-05	4.39e-05	2.66e-05	2.86e-05	3.29e-05	3.39e-05	2.13e-05	1.43e-05	2.47e-05	4.43e-05	2.65e-05	4.41e-05	4.97e-05	6.43e-06	9.28e-06	7.34e-06	6.57e-06	1.23e-05	3.76e-05	0.000102403	4.59e-05	3.06e-05	2.56e-05	2.31e-05	1.58e-05	4.93e-05	1.38e-05	7.66e-05	4.37e-05	3.52e-05	5.95e-05	1.88e-05	4.85e-05	6.61e-05	6.97e-05	6.17e-06	4.12e-05	1.42e-05	3.37e-05
Caenorhabditis_becei	2.78e-05	2.76e-05	4.49e-06	6.39e-05	4.13e-05	3.28e-05	8.17e-05	3.92e-05	3.47e-05	2.42e-05	2.12e-05	5.72e-05	2.84e-05	3.02e-05	5.46e-05	5.52e-05	2.12e-05	3.48e-05	2.9e-05	3.94e-05	5.82e-05	2.99e-05	9.29e-05	4.1e-06	1.75e-05	6.57e-06	4.68e-06	1.14e-05	4.43e-05	5.59e-05	5.45e-05	1.62e-05	2.88e-05	1.33e-05	9.53e-06	2.8e-05	2.84e-05	0.000119072	5.25e-05	3.4e-05	4.06e-05	2.56e-06	4.34e-05	7.99e-05	7.74e-05	1.92e-06	3.39e-05	2.73e-05	2.45e-05
Litomosoides_sigmodontis	1.64e-05	3.93e-05	4.54e-06	3.85e-05	1.86e-05	2.68e-05	4.99e-05	2.85e-05	4.19e-05	2.26e-05	3.02e-05	3.08e-05	4.03e-05	2.33e-05	4.07e-05	8.92e-05	1.64e-05	1.92e-05	2.05e-05	8.59e-05	0.00010053	3.44e-05	5.75e-05	7.55e-06	1.39e-05	9.3e-06	5.6e-06	1.39e-05	2.11e-05	3.43e-05	0.000115261	1.74e-05	3.06e-05	2.89e-05	1.26e-05	4.78e-05	2.37e-05	0.000133434	6.83e-05	3.07e-05	3.95e-05	2.41e-06	5.95e-05	6.08e-05	5.49e-05	2.91e-06	4.78e-05	4.25e-05	3.37e-05
Diploscapter_pachys	2.2e-05	3.63e-05	5.78e-06	2.93e-05	3.27e-05	3.83e-05	9.87e-05	1.67e-05	5.07e-05	2.24e-05	2.63e-05	4.18e-05	2.17e-05	2.18e-05	3.39e-05	3.06e-05	2.36e-05	1.46e-05	3.12e-05	2.45e-05	6.42e-05	2.47e-05	5.92e-05	1.34e-05	1.21e-05	8.53e-06	1.07e-05	8.94e-06	3.37e-05	4.46e-05	4.55e-05	2.39e-05	1.64e-05	1.86e-05	1.34e-05	3.58e-05	1.96e-05	0.00011237	6.94e-05	4.46e-05	4.76e-05	1.72e-06	4.96e-05	8.26e-05	4.77e-05	2.73e-06	5.52e-05	2.43e-05	2.72e-05
Plectus_sambesii	1.45e-05	2.35e-05	2.57e-06	8.4e-05	2.34e-05	3.3e-05	3.76e-05	2.68e-05	2.61e-05	2.47e-05	1.9e-05	4.32e-05	2.23e-05	2.88e-05	5.05e-05	3.85e-05	1.11e-05	1.66e-05	2.03e-05	3.41e-05	2.73e-05	3.61e-05	5.91e-05	4.79e-06	1.72e-05	1.43e-05	3.96e-06	1.05e-05	4.47e-05	5.31e-05	6.89e-05	1.05e-05	1.54e-05	1.4e-05	1.02e-05	4.03e-05	2.16e-05	7.02e-05	5.52e-05	3.27e-05	4.28e-05	3.99e-06	4.41e-05	8.61e-05	8.67e-05	1.34e-06	3.7e-05	2.53e-05	2.37e-05
Actinomyces_pacaensis	1.87e-05	5.42e-05	3.73e-05	1.75e-05	1.77e-05	5.55e-05	1.19e-05	3.68e-05	0.000178422	3.64e-06	4.62e-05	5.29e-05	0.000290472	3.22e-06	8.48e-05	0.000139935	1.98e-05	8.23e-05	5.95e-06	4.9e-05	0.000349716	1.48e-05	7.46e-05	3.63e-05	3.13e-06	1.33e-05	1.47e-06	1.27e-05	3.3e-05	2.06e-05	1.64e-05	6.67e-06	1.94e-05	1.3e-05	3.18e-05	3.18e-05	5.91e-06	2.41e-05	3.12e-05	6.48e-06	1.19e-05	3.48e-06	1.44e-05	2.69e-05	6.96e-05	2.06e-06	4.43e-05	2.66e-05	3.02e-05
Enterobacter_ludwigii	1.7e-05	5.88e-06	4.81e-06	2.19e-05	1.83e-05	1.11e-05	3.59e-07	7.77e-06	2.4e-05	1.18e-05	9.69e-06	2.19e-05	2.65e-06	1.06e-05	2.74e-05	1.41e-05	3.94e-06	1.01e-05	2.27e-06	1.65e-06	8.47e-06	1.28e-05	2.61e-05	1.98e-06	0.00199095	2.09e-05	6.82e-05	2.27e-06	9.13e-06	4.86e-06	5.34e-06	1.44e-06	2.82e-06	7.11e-06	2.47e-07	9.74e-06	4.97e-06	2.11e-05	8.47e-06	9.65e-06	5.77e-06	1.1e-06	3.89e-06	5.17e-06	3.02e-05	1.26e-05	1.64e-05	8.9e-06	2.26e-05
Caenorhabditis_bovis	2.52e-05	2.44e-05	4.86e-06	7.5e-05	4.12e-05	3.59e-05	0.00014067	1.89e-05	2.16e-05	2.54e-05	2.56e-05	5.78e-05	2.82e-05	3.13e-05	7.56e-05	4.46e-05	2.43e-05	4.21e-05	2.67e-05	2.85e-05	4.68e-05	3.24e-05	4.18e-05	4.7e-06	1.16e-05	8.96e-06	5.22e-06	1.11e-05	4e-05	3.37e-05	4.72e-05	2.35e-05	1.42e-05	1.44e-05	1.21e-05	4.51e-05	2.11e-05	0.000106364	5.7e-05	3.21e-05	4.42e-05	3.95e-06	5.55e-05	5.33e-05	0.000113627	2.73e-06	3.44e-05	2.42e-05	2.63e-05
Rhizobium_leguminosarum	1.38e-05	3.9e-05	2.8e-06	7.81e-05	2.57e-05	1.99e-05	9.19e-05	1.96e-05	2.62e-05	2.59e-05	2.7e-05	3.16e-05	2.62e-05	2.64e-05	3e-05	4.78e-05	1.3e-05	2.14e-05	1.83e-05	1.54e-05	3.48e-05	3.17e-05	8.16e-05	7.55e-06	5.54e-05	2.02e-05	1.21e-05	1.24e-05	2.86e-05	3.96e-05	3.59e-05	4.4e-05	2.39e-05	1.81e-05	1.2e-05	4.84e-05	2.89e-05	2.79e-05	7.11e-05	5.7e-05	7.79e-05	3.45e-05	5.54e-05	3.92e-05	4.47e-05	7.11e-06	5.74e-05	1.59e-05	4.32e-05
Actinomyces_naeslundii	1.3e-05	2.52e-05	6.34e-05	2.78e-06	3.68e-05	0.000204695	1.84e-05	4.67e-05	0.000105298	1.95e-05	0.000137318	3.34e-05	4.59e-05	1.36e-05	5.41e-05	6.14e-06	2.19e-05	6.81e-05	3.93e-05	2.63e-05	0.000117474	3.11e-05	0.000135986	5.61e-07	1.2e-05	3.67e-06	1.39e-06	2.12e-05	2.94e-05	3.4e-05	4.64e-05	3.49e-06	3.69e-06	7.46e-06	9.68e-05	5.22e-05	2.41e-05	1.9e-05	1.88e-05	3.53e-05	3.4e-05	1.35e-05	3.44e-06	1.79e-05	0.000230904	2.45e-05	3.82e-05	3e-05	0.000107071
Caenorhabditis_latens	2.44e-05	2.12e-05	7.98e-06	2.97e-05	2.39e-05	4.47e-05	7.33e-05	1.92e-05	3.26e-05	2.36e-05	3.44e-05	4.91e-05	2.58e-05	3.09e-05	4.06e-05	2.98e-05	1.7e-05	2.85e-05	2.95e-05	8.79e-05	3.26e-05	2.29e-05	5.73e-05	7.89e-06	2.15e-05	5.59e-06	8.64e-06	1.05e-05	4.02e-05	9.54e-05	5.35e-05	1.18e-05	2.55e-05	1.67e-05	1.41e-05	3.28e-05	2.73e-05	0.000117506	5.64e-05	7.11e-05	5.51e-05	9e-06	5.3e-05	4.87e-05	3.93e-05	2.46e-06	4.67e-05	1.67e-05	3.06e-05
Anisakis_simplex	1.57e-05	2.64e-05	5.46e-06	3.01e-05	2.24e-05	4.31e-05	8.35e-05	1.9e-05	4.9e-05	2.81e-05	2.23e-05	1.82e-05	6.41e-05	3.76e-05	3.41e-05	3.58e-05	1.61e-05	8.28e-06	2.41e-05	7.18e-05	3.3e-05	3.26e-05	5.16e-05	5.95e-06	1.63e-05	6.23e-06	6.03e-06	7.85e-06	3.67e-05	3.37e-05	5.78e-05	1.44e-05	2.14e-05	5.31e-05	1.03e-05	2.76e-05	2.98e-05	6.38e-05	5.11e-05	4.23e-05	3.38e-05	4.43e-06	5.87e-05	5.34e-05	5.86e-05	3.09e-06	3.44e-05	1.66e-05	2.67e-05
Pristionchus_pacificus	1.5e-05	2.03e-05	4.26e-06	3.75e-05	1.97e-05	2.69e-05	4.51e-05	2.35e-05	4.32e-05	1.86e-05	1.85e-05	4.39e-05	1.93e-05	2.22e-05	5.6e-05	5.01e-05	1.3e-05	1.98e-05	2.64e-05	3.81e-05	3.51e-05	2.34e-05	6.31e-05	5.26e-06	1.66e-05	5.68e-06	1.04e-05	1.55e-05	2.47e-05	3.84e-05	4.43e-05	9.61e-06	1.97e-05	1.86e-05	1.29e-05	2.51e-05	1.62e-05	0.000110107	5.14e-05	2.5e-05	4.73e-05	4.72e-06	2.94e-05	3.68e-05	4.6e-05	2.68e-06	3.24e-05	1.92e-05	1.56e-05
Enterobacter_asburiae	3.38e-06	2.13e-05	1.62e-05	1.81e-05	1.15e-05	1.13e-05	1.69e-05	1.19e-05	3.51e-06	1.32e-05	3.67e-05	0.000147341	2.42e-05	1.57e-05	1.12e-05	6.2e-05	1.03e-06	1.7e-06	2.9e-06	6.62e-06	2.56e-05	5.16e-05	0.00027799	4.53e-06	0.00055162	5.42e-05	0.000144436	3.95e-06	1.06e-05	3.36e-05	1.12e-05	5.53e-06	3.47e-06	9.6e-06	5.4e-06	2.01e-05	7.53e-06	0.000384548	1.98e-05	1.67e-05	2.18e-05	2.82e-06	2.09e-05	1.42e-05	1.01e-05	9.57e-06	9.99e-05	9.91e-06	2.04e-05
Bifidobacterium_animalis	1.2e-05	4.2e-05	0.000115094	1.1e-05	4.49e-05	1.59e-05	2.21e-05	3.56e-05	0.00033078	3.98e-05	1.52e-05	9.82e-06	2.1e-05	3.6e-05	3.45e-06	2.59e-05	7.88e-06	1.37e-05	1.45e-05	1.86e-05	4.17e-05	1.05e-05	2.32e-05	1.72e-07	1.49e-05	7.47e-06	3.03e-06	2.42e-05	1.6e-05	3.3e-05	1.51e-05	1.3e-05	1.15e-05	6.56e-06	3.26e-06	0.000143325	2.91e-05	3.39e-05	1.42e-05	2.96e-05	3.88e-05	5.82e-06	4.47e-05	1.66e-05	3.3e-05	0.000320507	4.53e-05	5.07e-06	0.000201795
Actinomyces_sp._oral_taxon_414	1.13e-05	3.83e-05	6.23e-05	2.85e-05	3.76e-05	3.77e-05	8.88e-06	9.14e-05	8.72e-05	4.03e-05	0.000228014	2.36e-05	8.85e-05	2.11e-05	3.59e-05	1.57e-05	3.3e-05	3.38e-05	1.65e-05	2.13e-05	3.06e-05	3.67e-05	0.000228845	1.64e-06	2.32e-05	5.97e-06	8.85e-07	4.31e-05	2.91e-05	2.24e-05	7.49e-05	1.23e-05	7.92e-06	8.4e-06	1.98e-05	8.6e-05	8e-05	3.29e-05	3.3e-05	7.98e-05	5.5e-05	1.54e-06	1.71e-05	1.48e-05	0.000120359	1.34e-05	2.44e-05	3.38e-06	0.000213658
Pseudomonas_fluorescens	2.75e-05	3.14e-05	1.65e-06	4.12e-05	4.49e-05	7.39e-06	4.29e-05	1.06e-05	5.22e-05	2.13e-05	1.63e-05	2.14e-05	2.18e-05	2.41e-05	1.41e-05	4.11e-05	4.79e-06	8.28e-06	1.98e-05	1.86e-05	2.31e-05	3.5e-05	4.66e-05	1.51e-06	4.83e-05	2.01e-05	1.89e-05	9.78e-06	2.65e-05	9.58e-05	3.92e-05	3.91e-05	4.66e-05	2.21e-05	1.04e-05	3.05e-05	2.03e-05	4.21e-05	4.52e-05	6.27e-05	0.000115325	1.09e-05	5.69e-05	3.93e-05	5.18e-05	1.11e-05	4.7e-05	2.99e-05	2.84e-05
Schistosoma_bovis	1.75e-05	2.67e-05	4.72e-06	2.68e-05	2.62e-05	4.21e-05	5.52e-05	1.09e-05	2.14e-05	2.08e-05	1.59e-05	3.09e-05	3.05e-05	2.43e-05	3.06e-05	4.08e-05	2.2e-05	1.84e-05	4.82e-05	2.32e-05	2.9e-05	3.07e-05	5.71e-05	7.8e-06	1.4e-05	6.7e-06	6.24e-06	8.48e-06	1.81e-05	3.38e-05	0.00010486	2.16e-05	2.5e-05	2.69e-05	8.25e-06	2.96e-05	1.32e-05	9.39e-05	5.22e-05	3.08e-05	3.89e-05	8.23e-06	4.54e-05	5.2e-05	4.25e-05	5.46e-06	4.09e-05	4.23e-05	2.77e-05
Alkaliphilus_metalliredigens	1.39e-05	2.54e-05	7.24e-06	0.000120411	5.14e-05	5.18e-05	0.000110098	2.47e-05	2.76e-05	3.33e-05	2.53e-05	3.54e-05	2.72e-05	3.83e-05	4.34e-05	7.16e-05	1.19e-05	8.14e-06	4.25e-05	4.67e-05	9.65e-05	3.44e-05	6.79e-05	2.5e-06	1.24e-05	1.11e-05	8.26e-06	1.22e-05	3.19e-05	2.46e-05	0.000105797	2.02e-05	3.11e-05	1.27e-05	1.03e-05	5.32e-05	1.29e-05	0.000115069	7.04e-05	4.2e-05	5.27e-05	2.49e-06	4.47e-05	9.07e-05	5.16e-05	9.39e-07	4.27e-05	3.24e-05	2.31e-05
Peptoclostridium_acidaminophilum	1.18e-05	3.76e-05	2.84e-06	5.12e-05	2.88e-05	4.41e-05	7.69e-05	2.67e-05	4.1e-05	1.91e-05	4.32e-05	4.46e-05	3.12e-05	2.37e-05	9.16e-05	4.51e-05	1.56e-05	4.61e-05	3.22e-05	9.94e-05	3.97e-05	2.92e-05	5.39e-05	2.46e-06	1.18e-05	6.15e-06	3.71e-06	1.55e-05	2.55e-05	3.12e-05	8.86e-05	1.5e-05	2.9e-05	2.01e-05	2.51e-05	4.43e-05	2.88e-05	9.22e-05	3.28e-05	2.61e-05	4.85e-05	1.94e-06	3.66e-05	6.15e-05	7.33e-05	1.61e-06	4.83e-05	1.4e-05	1.93e-05
Eubacterium_minutum	1.02e-05	3.28e-05	4.45e-06	8.29e-05	2.69e-05	3.35e-05	0.000196975	3.54e-05	4.76e-05	2.93e-05	2.91e-05	2.55e-05	2.28e-05	3.28e-05	4e-05	8.55e-05	1.32e-05	1.21e-05	4.71e-05	9.72e-06	3.67e-05	2.22e-05	5.72e-05	4.53e-06	2.59e-05	3.37e-06	1.15e-05	8.73e-06	3.47e-05	2.71e-05	5.69e-05	2.6e-05	3.44e-05	1.43e-05	4.4e-05	3.79e-05	1.24e-05	5.09e-05	6.28e-05	3.61e-05	6.84e-05	7.03e-06	8.28e-05	3.7e-05	0.000115411	4.47e-07	3.7e-05	3.81e-05	1.87e-05
Thermoanaerobacterium_thermosaccharolyticum	1.41e-05	3.95e-05	1.97e-06	5.03e-05	2.22e-05	2.87e-05	6.37e-05	2.91e-05	4.03e-05	2.2e-05	2.71e-05	3.33e-05	2.84e-05	3.34e-05	5.64e-05	0.000124059	3.73e-05	3.23e-05	2.61e-05	4.98e-05	4e-05	3.02e-05	4.39e-05	1.21e-06	1.25e-05	7.08e-06	3.67e-06	1.91e-05	4.36e-05	4.01e-05	5.6e-05	2.61e-05	3.03e-05	1.25e-05	1.01e-05	5.25e-05	1.42e-05	0.000121858	4.11e-05	3.62e-05	3.89e-05	1.11e-05	5.94e-05	4.22e-05	7.04e-05	1.88e-06	3.96e-05	2.37e-05	2.54e-05
Clostridium_aceticum	1.55e-05	3.24e-05	1.05e-05	0.000105912	3.52e-05	5.58e-05	0.000108663	2.9e-05	2.97e-05	2.16e-05	3.57e-05	5.93e-05	2.63e-05	2.29e-05	9.95e-05	8.35e-05	2.47e-05	2.59e-05	3.94e-05	6.98e-05	4.89e-05	2.71e-05	7e-05	8.45e-06	1.45e-05	7.17e-06	8.85e-06	1.37e-05	4.85e-05	1.98e-05	4.24e-05	1.66e-05	1.47e-05	2.38e-05	1.41e-05	5.92e-05	2.06e-05	0.000100881	5.1e-05	3.38e-05	3.43e-05	3.7e-06	3.11e-05	3.54e-05	0.000144203	3.71e-06	4.34e-05	2.58e-05	2.46e-05
Caenorhabditis_tropicalis	2.98e-05	2.41e-05	6.47e-06	3.72e-05	4.18e-05	3.08e-05	7.42e-05	3.26e-05	3.71e-05	2.51e-05	3.24e-05	3.9e-05	2.63e-05	3e-05	9.38e-05	4.88e-05	1.97e-05	8.47e-06	2.17e-05	3.93e-05	5.04e-05	2.65e-05	9.23e-05	3.1e-06	1.49e-05	7.68e-06	3.45e-06	1.11e-05	4.23e-05	3.52e-05	3.8e-05	1.53e-05	1.52e-05	1.86e-05	8.41e-06	4.02e-05	1.99e-05	5.69e-05	5.37e-05	3.04e-05	4.52e-05	6.33e-06	3.96e-05	6.38e-05	5.42e-05	3.62e-06	4.78e-05	4.99e-05	4.04e-05
Denitrobacterium_detoxificans	1.5e-05	4.11e-05	1.09e-05	3.72e-05	2.05e-05	6.82e-06	0.000142195	1.25e-05	2.11e-05	6.39e-05	1.32e-05	1.6e-05	2.42e-05	7.48e-05	6.71e-06	4.57e-05	3.27e-06	2.17e-05	4.85e-05	5.65e-06	1.99e-05	1.7e-05	0.000210206	5.61e-07	4.33e-05	1.17e-05	3.96e-06	5e-06	2.23e-05	3.65e-05	7.33e-05	1.13e-05	2.96e-05	9.05e-06	1.51e-05	3.25e-05	1.67e-05	5.02e-05	6.1e-05	0.000114688	0.000120062	3.27e-05	0.000104908	7.83e-05	8.76e-06	4.07e-06	7.88e-05	5.46e-06	1.42e-05
Treponema_succinifaciens	2.13e-05	2.66e-05	1.05e-06	8.46e-05	1.48e-05	1.68e-05	0.000116374	2.9e-05	4.26e-05	2.23e-05	1.71e-05	3.63e-05	2.56e-05	3.04e-05	3.68e-05	5.59e-05	2.26e-05	2.48e-05	1.63e-05	0.000127349	4.19e-05	3.03e-05	4.54e-05	5.56e-06	1.77e-05	1.96e-05	1.6e-05	1.47e-05	4.7e-05	4.71e-05	5.22e-05	1.8e-05	2.27e-05	1.32e-05	1.34e-05	5.65e-05	2.82e-05	0.000152757	3.5e-05	3.7e-05	6.58e-05	8.42e-07	2.89e-05	7.26e-05	9.7e-05	1.34e-06	6.17e-05	2.85e-05	2.97e-05
Desulfitobacterium_hafniense	1.92e-05	3.52e-05	3.62e-06	7.9e-05	3.62e-05	3.06e-05	0.000111443	2.77e-05	2.52e-05	2.98e-05	3.46e-05	4.5e-05	2.14e-05	2.94e-05	4.7e-05	5.58e-05	2.08e-05	2.7e-05	1.99e-05	4e-05	4.86e-05	2.12e-05	7.42e-05	7.68e-06	3.47e-05	1.11e-05	6.11e-06	1.49e-05	4.29e-05	2.71e-05	3.18e-05	1.12e-05	2.62e-05	2.36e-05	1.66e-05	5.16e-05	1.6e-05	3.08e-05	4.74e-05	2.52e-05	7.89e-05	1.1e-05	2.83e-05	4.62e-05	5.77e-05	2.37e-06	6.44e-05	2.15e-05	1.57e-05
Parascaris_univalens	1.93e-05	1.7e-05	6.47e-06	5.27e-05	3.45e-05	3.37e-05	5.86e-05	2.11e-05	2.86e-05	1.21e-05	2.21e-05	3.08e-05	2.4e-05	1.53e-05	5.7e-05	3.78e-05	1.39e-05	2.07e-05	3.55e-05	3.04e-05	2.34e-05	2.6e-05	0.000235949	4.79e-06	1.22e-05	4.57e-06	5.81e-06	1.07e-05	3.61e-05	2.03e-05	4.89e-05	2.4e-05	3.04e-05	2.13e-05	7.47e-06	2.97e-05	1.55e-05	7.07e-05	3.83e-05	3.29e-05	3.32e-05	1.68e-05	3.37e-05	3.02e-05	7.68e-05	1.57e-06	3.24e-05	1.69e-05	2.42e-05
Listeria_monocytogenes	2.27e-05	3.14e-05	9.17e-06	6.46e-05	2.67e-05	4.02e-05	9.97e-05	3.32e-05	3.57e-05	2.37e-05	1.79e-05	2.5e-05	3.82e-05	3.67e-05	3.76e-05	6.47e-05	1.32e-05	3.16e-05	2.15e-05	0.000113016	3.64e-05	2.36e-05	7.5e-05	5.91e-06	1.83e-05	8.24e-06	3.75e-06	1.47e-05	3.29e-05	2.67e-05	5.64e-05	1.3e-05	2.88e-05	3.73e-05	1.3e-05	4.59e-05	1.67e-05	7.99e-05	5.18e-05	1.83e-05	4.13e-05	2.6e-06	5e-05	5.78e-05	5.41e-05	4.79e-06	5.34e-05	1.53e-05	2.92e-05
Loa_loa	9.03e-06	1.58e-05	5e-06	2.93e-05	2.73e-05	3.15e-05	6.66e-05	1.95e-05	4.47e-05	1.52e-05	1.84e-05	2.03e-05	3.64e-05	2.01e-05	2.3e-05	3.11e-05	1.12e-05	1.09e-05	2.67e-05	3.22e-05	2.21e-05	2.41e-05	5.42e-05	9.18e-06	1.12e-05	3.71e-06	5.77e-06	1.26e-05	1.73e-05	7.46e-05	4.16e-05	1.32e-05	1.73e-05	1.42e-05	7.55e-06	2.5e-05	1.23e-05	8.75e-05	3.36e-05	3.52e-05	5.03e-05	2.31e-06	3.15e-05	4.52e-05	5.09e-05	2.28e-06	4.14e-05	2.1e-05	2.06e-05
Sorangium_cellulosum	2.19e-05	3.29e-05	1.83e-06	3.08e-05	3.46e-05	5.57e-06	2.79e-05	9.98e-06	2.19e-05	1.75e-05	1.28e-05	1.44e-05	9.4e-06	1.53e-05	4.25e-06	3.55e-05	2.69e-06	3.17e-06	1.88e-05	2.42e-05	2.04e-05	3.19e-05	0.000102052	3.71e-06	6.1e-05	1.31e-05	4.47e-06	1.43e-05	4.52e-05	2.86e-05	2.86e-05	2.46e-05	3.38e-05	1.84e-05	1.73e-05	2.49e-05	2.13e-05	1.9e-05	5.2e-05	7.84e-05	0.000143882	1.23e-05	5.7e-05	2.69e-05	1.66e-05	3.31e-06	7.32e-05	1.12e-05	2.28e-05
Gyrodactylus_salaris	1.77e-05	2.19e-05	2.84e-06	3.09e-05	3.87e-05	3.04e-05	5.78e-05	1.68e-05	3.5e-05	2.22e-05	1.81e-05	2.78e-05	3.4e-05	2.38e-05	4.54e-05	4.75e-05	2.74e-05	9.56e-06	2.33e-05	4.64e-05	3.04e-05	4.99e-05	5.47e-05	1.25e-05	1.58e-05	8.71e-06	4.47e-06	9.87e-06	2.71e-05	5.12e-05	4e-05	3.24e-05	2.37e-05	1.67e-05	1.04e-05	2.97e-05	1.27e-05	5.92e-05	3.3e-05	2.97e-05	4.06e-05	2.03e-05	3.74e-05	7.65e-05	4.67e-05	2.1e-06	3.4e-05	1.77e-05	2.95e-05
Methanobrevibacter_smithii	2e-06	2.94e-06	4.59e-08	7.2e-06	7.35e-07	3.46e-05	7.08e-06	2.75e-06	5.26e-06	3.8e-06	9.44e-06	4.88e-06	2.43e-05	5.26e-06	6.77e-06	4.63e-06	3.13e-06	9.47e-07	6.39e-06	2.41e-06	8.82e-06	6.71e-06	1.01e-05	1.68e-06	8.54e-07	2.86e-06	2.53e-07	3.53e-06	3.86e-06	4.94e-06	1.24e-05	1.98e-06	2.39e-06	4.08e-06	3.3e-06	4.94e-06	4.33e-06	1.34e-05	7.92e-06	3.31e-06	9.2e-06	2.93e-07	1.06e-05	1.33e-05	5.11e-06	8.95e-08	5.79e-06	4.05e-06	1.38e-05
Schistosoma_curassoni	1.49e-05	1.73e-05	4.63e-06	3.89e-05	2.94e-05	4.23e-05	7.95e-05	1.39e-05	2.24e-05	1.94e-05	2.1e-05	3.09e-05	2.73e-05	2.33e-05	2.53e-05	4.28e-05	1.95e-05	2.29e-05	1.64e-05	2.76e-05	3.06e-05	3.35e-05	5.67e-05	5.99e-06	2.25e-05	6.79e-06	8.22e-06	9.82e-06	2.84e-05	3.12e-05	0.000109826	2.09e-05	4.43e-05	2.82e-05	1.25e-05	2.46e-05	1.77e-05	8.05e-05	3.54e-05	1.99e-05	2.96e-05	4.21e-06	5.76e-05	5.49e-05	5.43e-05	1.88e-06	3.54e-05	2.18e-05	2.61e-05
Caenorhabditis_parvicauda	1.61e-05	2.13e-05	2.43e-06	3.3e-05	2.95e-05	3.2e-05	8.12e-05	1.76e-05	3.28e-05	1.29e-05	2.57e-05	2.52e-05	2.61e-05	1.58e-05	1.16e-05	2.65e-05	1.58e-05	1.92e-05	1.44e-05	0.000125558	4.58e-05	4.17e-05	2.98e-05	2.5e-06	1.04e-05	6.87e-06	1.34e-05	1.36e-05	3.52e-05	2.63e-05	6.78e-05	1.83e-05	1.08e-05	2.29e-05	9.12e-06	2.78e-05	2e-05	0.000139179	4.74e-05	4e-05	6.84e-05	3.11e-06	2.89e-05	6.18e-05	2.74e-05	9.84e-07	4.05e-05	1.14e-05	2.28e-05
Dehalobacterium_formicoaceticum	2.27e-05	3.82e-05	3.62e-06	4.9e-05	5.49e-05	2.13e-05	8.44e-05	1.87e-05	3.14e-05	3.09e-05	2.97e-05	3.95e-05	2.57e-05	3.6e-05	1.57e-05	9.13e-05	9.31e-06	8.81e-06	2.29e-05	6.35e-05	5.05e-05	3.06e-05	6.76e-05	6.12e-06	1.81e-05	1.06e-05	6.28e-06	1.86e-05	2.32e-05	3.86e-05	7.41e-05	2.22e-05	3.08e-05	1.66e-05	2.66e-05	3.14e-05	2.17e-05	4.28e-05	6.88e-05	5.93e-05	4.5e-05	1.11e-05	6.74e-05	3.64e-05	3.1e-05	8.01e-06	4.53e-05	2.73e-05	3.06e-05
Ascaris_lumbricoides	2.13e-05	3.01e-05	4.36e-06	3.13e-05	3.43e-05	2.8e-05	3.18e-05	2.72e-05	2.7e-05	1.72e-05	1.84e-05	2.79e-05	4.29e-05	2.39e-05	2.34e-05	4.67e-05	2.46e-05	4.83e-06	2.48e-05	2.41e-05	7.92e-05	5.15e-05	6.23e-05	9.4e-06	1.5e-05	6.44e-06	4.8e-06	7.68e-06	3.63e-05	3.52e-05	4.72e-05	1.15e-05	1.48e-05	1.86e-05	1.27e-05	4.92e-05	2.25e-05	7.58e-05	4.42e-05	6.22e-05	5.24e-05	3.04e-06	5.16e-05	4.71e-05	3.28e-05	2.19e-06	3.57e-05	3.18e-05	3.39e-05
Pseudomonas_stutzeri	3.49e-05	2.86e-05	2.29e-06	3.72e-05	2.02e-05	4.43e-06	6.7e-05	1.09e-05	1.59e-05	2.17e-05	2.05e-05	2.42e-05	2.31e-05	2.11e-05	1.72e-05	5.5e-05	6.54e-06	4.69e-06	2.33e-05	1.68e-05	2.42e-05	2.97e-05	6.41e-05	8.37e-06	6.01e-05	2.78e-05	1.2e-05	1.57e-05	2.45e-05	5.57e-05	5.13e-05	4.83e-05	3.51e-05	1.74e-05	8.66e-06	2.7e-05	2.6e-05	4.18e-05	4.26e-05	6.1e-05	0.000123219	3.76e-05	3.88e-05	4.8e-05	1.93e-05	1.44e-05	8.38e-05	1.22e-05	2.85e-05
Bacteroidales_bacterium_CF	3.33e-05	3.09e-05	3.67e-07	9.03e-06	1.17e-05	2.78e-06	1.91e-05	6.91e-06	2.59e-05	5.76e-06	9.12e-06	2.38e-05	6.5e-06	5.6e-06	2.32e-06	7.59e-05	2.6e-06	1.8e-06	4.6e-06	3.36e-05	7.69e-06	1.66e-05	2.45e-05	1.57e-05	2.91e-05	6.19e-06	1.56e-06	7.1e-06	4.01e-05	0.000166035	2.85e-05	2.78e-05	5.37e-06	1.12e-05	1.24e-06	1.63e-05	1.92e-05	3.86e-05	2.8e-05	0.000108073	8.69e-05	2.13e-05	8.16e-05	3.15e-05	3.49e-06	1.25e-06	3.33e-05	1.92e-05	5.01e-05
Sporosarcina_ureae	1.66e-05	3.15e-05	1.47e-05	7.66e-05	3.14e-05	8.11e-05	0.000131884	4.02e-05	2.49e-05	3.2e-05	2.54e-05	3.72e-05	5.61e-05	3.76e-05	7.3e-05	5.09e-05	1.34e-05	2.64e-05	1.58e-05	0.000103988	7.22e-05	2.13e-05	7.03e-05	6.08e-06	1.54e-05	9.22e-06	1.27e-05	1.24e-05	2.89e-05	2.98e-05	6.87e-05	2.39e-05	1.96e-05	2.01e-05	1.35e-05	3.91e-05	2.1e-05	7.6e-05	5.13e-05	2.36e-05	3.7e-05	1.46e-06	4.35e-05	2.99e-05	6.67e-05	2.46e-06	3.47e-05	2.69e-05	2.91e-05
Edhazardia_aedis	1.08e-05	1.8e-05	4.54e-06	2.36e-05	2.19e-05	2.84e-05	4.24e-05	2.22e-05	1.22e-05	2.16e-05	1.47e-05	2.02e-05	2.64e-05	2.82e-05	2.3e-05	2.36e-05	2.3e-05	1.58e-05	3.64e-05	3.02e-05	4.65e-05	3.24e-05	6.83e-05	3.32e-06	9.79e-06	4.52e-06	3.37e-06	1.16e-05	2.36e-05	2.73e-05	7.95e-05	1.26e-05	1.45e-05	3.21e-05	1.31e-05	1.8e-05	1.53e-05	0.000179479	4.12e-05	2.03e-05	3.79e-05	4.21e-06	3.79e-05	6.82e-05	4.39e-05	3.04e-06	2.64e-05	2.28e-05	3.01e-05
Maribellus_comscasis	4.72e-05	1.55e-05	1.1e-06	5.33e-05	3.41e-05	2.3e-05	5.56e-05	2.04e-05	5.51e-05	1.17e-05	2.14e-05	4.96e-05	1.88e-05	1.27e-05	5.74e-05	2.46e-05	1.81e-05	2.42e-05	1.32e-05	6.24e-05	1.58e-05	1.95e-05	3.66e-05	4.44e-05	3.46e-05	8.32e-06	2.23e-05	6.09e-06	6.06e-05	0.000192048	2.61e-05	7.35e-05	3.49e-05	2.32e-05	1.17e-05	2.8e-05	2.12e-05	3.8e-05	2.64e-05	5.33e-05	4.06e-05	2.71e-05	2.91e-05	7.43e-05	6.07e-05	2.5e-06	2.98e-05	4.21e-05	3.34e-05
Lactobacillus_delbrueckii	1.74e-05	3.36e-05	1.65e-06	5.13e-05	5.35e-05	1.54e-05	7.12e-05	1.76e-05	2.02e-05	2.53e-05	2.17e-05	0.000476181	2.71e-05	2.86e-05	2.35e-05	4.88e-05	7.03e-06	9.66e-06	8.03e-06	1.83e-05	2.62e-05	0.000130973	5.5e-05	6.3e-06	8.14e-06	1.14e-05	4.63e-06	1.74e-05	2.21e-05	2.49e-05	7.36e-05	1.36e-05	2.06e-05	8.4e-06	6.52e-06	4.56e-05	1.43e-05	6.13e-05	3.42e-05	4.23e-05	3.86e-05	2.34e-06	2.41e-05	2.66e-05	5.22e-05	2.19e-06	3.99e-05	3.47e-05	1.69e-05
Steinernema_glaseri	1.06e-05	1.24e-05	3.67e-07	2.97e-05	1.32e-05	2.07e-05	5.45e-05	9.6e-06	1.39e-05	8.09e-06	1.18e-05	1.38e-05	1.65e-05	1.07e-05	1.41e-05	1.5e-05	3.99e-06	2.98e-06	6.19e-06	1.14e-05	5.68e-06	1.09e-05	2.98e-05	7.37e-06	9.56e-06	5.16e-06	3.71e-06	3.57e-06	1.05e-05	1.65e-05	1.14e-05	1.62e-05	1.57e-05	8.4e-06	3.22e-06	2.29e-05	6.75e-06	1.34e-05	1.8e-05	1.73e-05	1.67e-05	7.39e-06	2.8e-05	2e-05	1.55e-05	6.71e-07	1.65e-05	1.39e-05	1.98e-05
Steinernema_feltiae	1.8e-05	2.57e-05	7.34e-07	1.65e-05	2.79e-05	6.14e-06	4.38e-05	2.19e-05	3.63e-05	1.37e-05	1.51e-05	3.26e-05	2.08e-05	1.3e-05	1.73e-05	4.13e-05	6.9e-06	1.48e-05	1.4e-05	2.09e-05	3.2e-05	2.03e-05	4.13e-05	3.1e-06	1.47e-05	2.3e-06	1.43e-06	3.86e-06	1.67e-05	2.16e-05	2.9e-05	7.09e-06	1.28e-05	1.39e-05	8.13e-06	3.01e-05	8.42e-06	5.07e-05	2.38e-05	3.6e-05	3.68e-05	4.65e-06	2.59e-05	5.49e-05	2.73e-05	9.84e-07	3.65e-05	1.95e-05	1.53e-05
Streptococcus_equi	2.31e-05	1.92e-05	1.44e-05	5e-05	5.46e-05	8.18e-05	7.45e-05	2.54e-05	7.02e-05	2.86e-05	3.68e-05	7.07e-05	6.51e-05	4.03e-05	3.26e-05	4.28e-05	4.17e-05	2.02e-05	4.22e-05	0.000126936	5.03e-05	1.93e-05	3.18e-05	3.45e-05	1.21e-05	4.1e-06	3.41e-06	6.84e-06	2.7e-05	3.98e-05	3.17e-05	2.25e-05	2.62e-05	1.95e-05	1.17e-05	2.88e-05	1.03e-05	5.76e-05	4.48e-05	1.86e-05	2.33e-05	4.06e-06	3.27e-05	2.63e-05	6.05e-05	3.89e-06	3.47e-05	2.53e-05	2.67e-05
Olsenella_uli	2.32e-05	3.98e-05	0.000100467	5.27e-05	5.45e-05	3.64e-06	3.53e-05	4.05e-06	1.5e-05	2.88e-05	2.39e-05	9.76e-06	6.64e-05	2.39e-05	5.71e-06	4.75e-05	1.14e-05	9.56e-06	1.42e-05	6.27e-06	2.4e-05	2.29e-05	9.76e-05	3.45e-07	7.38e-05	7.51e-06	4.34e-06	6.63e-06	3.42e-05	2.16e-05	2.88e-05	2.4e-05	2.4e-05	1.01e-05	1.42e-05	3.09e-05	2.77e-05	0.000118376	5.49e-05	4.32e-05	0.000107911	4.65e-06	4.76e-05	3.05e-05	1.07e-05	1.21e-05	5.01e-05	6.42e-06	1.57e-05
Fastidiosipila_sanguinis	7.87e-06	3.41e-05	6.56e-06	6.01e-05	1.65e-05	2.09e-05	0.000364363	1.44e-05	3.36e-05	3.48e-05	1.33e-05	1.53e-05	1.37e-05	3.78e-05	1.76e-05	0.000128606	5.73e-06	7.57e-06	1.89e-05	1.09e-05	1.37e-05	2.96e-05	4.4e-05	1.77e-06	1.84e-05	3.88e-06	2.53e-06	8.61e-06	1.83e-05	2.25e-05	5.14e-05	9.31e-06	3.38e-05	1.13e-05	1.2e-05	2.15e-05	7.19e-06	5.95e-05	2.74e-05	2.91e-05	4.46e-05	1.35e-06	5.38e-05	2.26e-05	2.57e-05	2.64e-06	3.96e-05	1.27e-05	1.8e-05
Paenibacillus_donghaensis	2.61e-05	4.5e-05	2.66e-06	3.51e-05	3.77e-05	1.26e-05	3.83e-05	3.16e-05	1.67e-05	3.99e-05	4.05e-05	2.05e-05	3.96e-05	5e-05	2.15e-05	9.11e-05	6.63e-06	2.05e-05	2.69e-05	7.99e-06	5.71e-05	2.49e-05	5.74e-05	7.89e-06	1.16e-05	1.11e-05	1.51e-05	1.52e-05	3.2e-05	4.26e-05	9.13e-05	1.95e-05	3.28e-05	1.4e-05	1.15e-05	5.9e-05	2.23e-05	5.04e-05	4.78e-05	5.13e-05	9.67e-05	1.08e-05	5.7e-05	3.7e-05	4.96e-05	1.39e-06	6.43e-05	1.66e-05	2.14e-05
Selenomonas_sp._oral_taxon_126	1.47e-05	3.11e-05	2.71e-06	5.76e-05	3.27e-05	4.2e-05	0.000127132	2.15e-05	7.21e-06	2.37e-05	1.63e-05	1.25e-05	3.58e-05	2.6e-05	2.24e-05	3.87e-05	4.52e-06	1.23e-06	1.66e-05	2.83e-06	1.59e-05	2.12e-05	5.95e-05	3.28e-06	3.28e-05	1.14e-05	2.49e-06	5.21e-06	2.45e-05	4.83e-05	2.35e-05	1.39e-05	1.85e-05	7.56e-06	1.08e-05	2.65e-05	1.25e-05	4.13e-05	3.17e-05	4.27e-05	8.82e-05	8.42e-07	3.98e-05	2.33e-05	2.38e-05	2.82e-06	5.68e-05	1.84e-05	1.3e-05
Acetobacterium_woodii	1.95e-05	3.09e-05	5.41e-06	9.66e-05	4.61e-05	4.16e-05	9.47e-05	3.02e-05	5.67e-05	2.89e-05	3.1e-05	4.54e-05	6.94e-05	3.54e-05	7.49e-05	6.6e-05	2.5e-05	2.62e-05	1.7e-05	3.24e-05	4.69e-05	2.04e-05	8.06e-05	6.43e-06	1.51e-05	6.06e-06	6.74e-06	1.35e-05	3.88e-05	3.04e-05	3.31e-05	1.39e-05	1.52e-05	1.35e-05	1.65e-05	6.08e-05	2.4e-05	4.57e-05	5.14e-05	1.52e-05	5.62e-05	1.43e-06	3.43e-05	3.25e-05	0.000119061	5.28e-06	6.53e-05	3.29e-05	2.48e-05
Clostridium_drakei	6.26e-06	1.99e-05	4.81e-06	3.81e-05	2.44e-05	5.54e-05	7.67e-05	1.02e-05	1e-05	2.85e-05	1.09e-05	2.52e-05	2.13e-05	2.9e-05	5.2e-05	1.36e-05	1.76e-05	1.41e-05	8.75e-05	2.07e-05	6.42e-05	2.5e-05	7.53e-05	2.59e-06	5.58e-06	1.79e-06	2.57e-06	8.1e-06	2.06e-05	1.36e-05	2.76e-05	1.09e-05	1.49e-05	2.58e-05	1.37e-05	3.58e-05	1.2e-05	0.000454616	5.98e-05	1.55e-05	1.94e-05	1.35e-06	4.12e-05	3.11e-05	7.75e-05	2.55e-06	2.38e-05	1.58e-05	1.7e-05
Clostridium_formicaceticum	3.03e-05	3.69e-05	7.57e-06	3.41e-05	3.33e-05	6.36e-05	0.00011745	1.32e-05	5.16e-05	3.68e-05	3.47e-05	2.69e-05	4.55e-05	4.12e-05	5.82e-05	3.77e-05	1.22e-05	1.25e-05	5.49e-05	2.33e-05	3.2e-05	2.59e-05	6.35e-05	1.69e-05	1.34e-05	4.01e-06	2.78e-06	8.78e-06	3.68e-05	4.53e-05	4.6e-05	7.15e-06	1.36e-05	1.62e-05	2.06e-05	4.14e-05	1.1e-05	8.85e-05	5.95e-05	4.31e-05	4.45e-05	1.43e-06	4.15e-05	4.58e-05	4.9e-05	9.84e-07	3.52e-05	3.62e-05	4.52e-05
Niallia_circulans	2.25e-05	2.59e-05	7.7e-06	5.71e-05	3.91e-05	4.9e-05	7.19e-05	1.81e-05	4.81e-05	1.64e-05	2.13e-05	2.1e-05	3.83e-05	2.42e-05	4.2e-05	4.18e-05	1.37e-05	2e-05	3.21e-05	5.64e-05	4.16e-05	2.2e-05	5.76e-05	1.04e-05	2.13e-05	1.01e-05	3.2e-06	1.3e-05	2.56e-05	1.85e-05	6.39e-05	8.11e-06	2.08e-05	2.53e-05	7.84e-06	3.61e-05	1.25e-05	7.38e-05	8.45e-05	2.84e-05	4.7e-05	1.91e-05	6.28e-05	6.08e-05	5e-05	3.71e-06	4.19e-05	3.63e-05	2.63e-05
Dehalococcoides_mccartyi	1.75e-05	1.94e-05	2.29e-06	6.83e-05	3.05e-05	6.96e-05	2.65e-05	2.13e-05	7.77e-05	2.28e-05	2.85e-05	8.92e-05	3.58e-05	3.12e-05	5.51e-05	3.85e-05	3.47e-05	1.96e-05	1.75e-05	7.92e-05	5.27e-05	2.59e-05	5.38e-05	6.04e-07	1.05e-05	4.22e-06	5.39e-06	5.84e-06	3.22e-05	1.86e-05	3.04e-05	8.23e-06	4.17e-05	1.34e-05	1.29e-05	3.38e-05	7.26e-05	2.08e-05	2.01e-05	2.54e-05	6.27e-05	4.76e-07	1.89e-05	5.88e-05	5.75e-05	9.39e-07	0.000116059	1.24e-05	1.82e-05
Pseudomonas_putida	3.19e-05	1.93e-05	1.79e-06	1.96e-05	2.97e-05	5e-06	1.17e-05	6.58e-06	1.66e-05	1.79e-05	1.78e-05	1.7e-05	1.25e-05	1.52e-05	5.25e-06	3.02e-05	5.02e-06	5.63e-06	3.75e-05	1.06e-05	3.2e-05	2.71e-05	5.27e-05	9.44e-06	4.63e-05	1.62e-05	4.55e-06	9.49e-06	3.27e-05	0.000135084	2.84e-05	3.41e-05	3.38e-05	1.39e-05	9.69e-06	2.73e-05	1.77e-05	2.68e-05	3.61e-05	4.37e-05	7.66e-05	1.69e-05	6.67e-05	3.76e-05	1.14e-05	7.6e-06	4.9e-05	2.47e-05	3.4e-05
Paenibacillus_mucilaginosus	1.14e-05	3.47e-05	2.57e-06	4.17e-05	4.71e-05	3.13e-05	8.38e-05	2.49e-05	2.03e-05	3.32e-05	2.9e-05	1.43e-05	3.95e-05	2.86e-05	1.71e-05	4.95e-05	4.61e-06	3.27e-06	1.85e-05	4.02e-05	2.77e-05	2.9e-05	7.74e-05	3.28e-06	4.33e-05	8.79e-06	2.7e-06	1.12e-05	3.57e-05	4.45e-05	2.6e-05	1.8e-05	2.58e-05	1.51e-05	1.28e-05	3.87e-05	1.62e-05	4.16e-05	6.49e-05	3.34e-05	9.84e-05	6.4e-06	5.71e-05	4.93e-05	2.22e-05	3.04e-06	5.18e-05	9.74e-06	2.99e-05
Olsenella_sp._oral_taxon_807	1.36e-05	3.73e-05	2.62e-05	7.79e-05	2.56e-05	4.49e-06	5.06e-05	4.07e-05	3.4e-05	2.91e-05	4.93e-05	6.21e-06	2.32e-05	1.88e-05	8.5e-06	2.7e-05	2.96e-05	1.03e-05	1.56e-05	1.09e-05	1.69e-05	2.54e-05	9.17e-05	2.16e-06	5.06e-05	7.21e-06	2.02e-06	2.34e-05	2.84e-05	5.05e-05	3.65e-05	1.72e-05	1.05e-05	5.22e-06	8.5e-06	7.22e-05	2.79e-05	3.46e-05	5.11e-05	5.68e-05	7.83e-05	2.93e-06	5.17e-05	2.64e-05	4.76e-05	2.62e-05	4.48e-05	2.98e-06	2.69e-05
Chryseobacterium_gallinarum	2.81e-05	6e-06	5.18e-06	2.56e-05	3.15e-05	4.66e-06	3.86e-06	1.08e-05	1.48e-05	9.72e-06	2.38e-05	1.53e-05	7.77e-06	1.15e-05	3.52e-05	1.58e-05	1.41e-05	2.51e-06	5.03e-06	2.8e-05	1.99e-05	1.58e-05	1.25e-05	1.12e-06	8.03e-06	1.02e-05	5.94e-06	3.44e-06	1.86e-05	0.000536877	1.91e-05	2.88e-05	7.65e-06	1.08e-05	3.46e-06	1.17e-05	1.76e-05	3.87e-05	2.24e-05	2.04e-05	2.33e-05	2.16e-06	1.33e-05	2.57e-05	3.88e-05	2.46e-06	1.18e-05	1.42e-05	3.34e-05
Tissierella_sp._JN-28	2.75e-05	3.06e-05	6.47e-06	4.86e-05	3.35e-05	3.13e-05	7.4e-05	1.75e-05	1.93e-05	2.42e-05	2.63e-05	3.21e-05	2.34e-05	3.45e-05	4.29e-05	4.88e-05	2.93e-05	2.98e-05	2.8e-05	2.69e-05	5.62e-05	2.22e-05	5.66e-05	9.96e-06	1.21e-05	7.34e-06	6.24e-06	1.02e-05	4.58e-05	2.12e-05	3.63e-05	1.68e-05	2.52e-05	2.03e-05	1.63e-05	4.67e-05	1.32e-05	7.62e-05	4.21e-05	5.51e-05	3.47e-05	2.93e-06	4.52e-05	4.6e-05	3.93e-05	3.27e-06	5.47e-05	2.65e-05	3e-05
Lactobacillus_iners	7.54e-06	2.94e-05	6.65e-06	2.62e-05	3.71e-05	2.38e-05	8.07e-05	2.13e-05	3.27e-05	1.16e-05	1.59e-05	4.69e-06	1.52e-05	2.25e-05	1.97e-05	3.53e-05	4.43e-06	6.39e-06	1.13e-05	7.68e-05	2.36e-05	1.68e-05	4.82e-05	3.45e-06	1.24e-05	2.21e-05	2.91e-06	9.36e-06	6.49e-06	1.18e-05	0.000349251	1.14e-05	1.9e-05	1.45e-05	4.45e-06	1.04e-05	9.8e-06	2.65e-05	2.24e-05	2.77e-05	2.61e-05	5.85e-07	3.61e-05	3.59e-05	0.000111113	3.53e-06	0.000133635	3.41e-05	2.88e-05
Clostridium_sp._AWRP	1.34e-05	2.68e-05	2.8e-06	3.7e-05	2.03e-05	6.44e-05	3.86e-05	2.42e-05	2.13e-05	2.91e-05	2.22e-05	2.92e-05	4.2e-05	3.49e-05	4.83e-05	7.6e-05	2.63e-05	1.43e-05	4.13e-05	7.75e-05	4.42e-05	2.02e-05	5.57e-05	9.27e-06	1.19e-05	1.02e-05	2.7e-06	1.05e-05	3.22e-05	2.54e-05	7.2e-05	1.19e-05	2.74e-05	2.75e-05	1.57e-05	4.13e-05	1.86e-05	0.000193928	4.15e-05	1.41e-05	5.83e-05	1.21e-06	3.1e-05	3.56e-05	0.000104057	2.77e-06	3.72e-05	1.94e-05	2.25e-05
Escherichia_marmotae	4.21e-06	6.13e-06	0.000129034	0.000154499	5.58e-06	6.71e-05	2.57e-05	6.04e-06	9.75e-06	1.79e-06	4.53e-05	2.5e-05	3.43e-06	1.24e-06	3.41e-05	1.64e-05	7.93e-06	7.76e-06	5.32e-06	3.72e-06	1.16e-05	7.56e-05	0.000273477	9.26e-05	7.02e-05	1.55e-05	6.78e-06	2.52e-06	2.23e-05	4.86e-06	4.22e-06	1.53e-05	4.03e-05	3.1e-05	7.84e-07	1.72e-05	5.17e-06	0.000227613	8.81e-06	9.92e-06	7.83e-06	1.23e-05	5.27e-06	5.01e-06	2.9e-05	0.000200731	6.19e-05	4.35e-05	1.42e-05
Bacteroides_phage_B124-14	1.11e-07	6.13e-08	0	1.92e-07	0	5.85e-06	0	0	4.55e-07	5.43e-08	0	3.61e-06	0	5.66e-08	9.96e-07	0	0	1.8e-06	9.68e-08	0	0	0	0	4.31e-08	0	4.44e-06	4.21e-08	0	6.13e-08	2.47e-07	0	1.8e-06	4.88e-07	4.97e-08	0	8.72e-07	3.99e-06	0	0	6.75e-08	1.1e-06	0	0	0	0	0	3.49e-07	2.25e-07	0
Bacillus_thuringiensis	2.36e-05	2.17e-05	4.81e-06	3.6e-05	2.21e-05	2.39e-05	3.9e-05	1.8e-05	1.53e-05	1.49e-05	1.89e-05	3.45e-05	2.87e-05	1.87e-05	7.2e-05	4.04e-05	2.14e-05	1.07e-05	1.94e-05	3.07e-05	6.19e-05	2.41e-05	6.38e-05	2.33e-06	9.85e-06	2.82e-06	8.34e-06	6.38e-06	1.89e-05	2.68e-05	3.94e-05	1.3e-05	1.06e-05	1.99e-05	1.46e-05	2.99e-05	1.7e-05	5.17e-05	6.49e-05	1.9e-05	3.27e-05	4.87e-06	5.98e-05	6.99e-05	7.43e-05	4.03e-06	3.68e-05	1.24e-05	2.27e-05
Stenotrophomonas_maltophilia	1.03e-05	2.4e-05	1.24e-06	4.68e-05	3.54e-05	9.04e-06	5.89e-05	1.39e-05	5.65e-05	2.03e-05	2.29e-05	1.46e-05	2.3e-05	1.73e-05	1.59e-05	2.92e-05	1.48e-06	3.5e-06	1.74e-05	6.34e-06	3.1e-05	1.33e-05	6.48e-05	4.31e-07	3.92e-05	1.78e-05	1.73e-05	8.78e-06	1.98e-05	6.64e-05	2.31e-05	3.53e-05	4.19e-05	1.63e-05	9.12e-06	3.45e-05	1.72e-05	3.53e-05	4.26e-05	4.37e-05	9.01e-05	1.76e-05	5.48e-05	2.95e-05	1.48e-05	6.08e-06	5.07e-05	1.13e-05	3.04e-05
Agrobacterium_tumefaciens	3.22e-05	1.92e-05	3.26e-06	3.28e-05	3.74e-05	1.89e-05	5.16e-05	1.96e-05	3.55e-05	3.13e-05	1.88e-05	1.52e-05	2.78e-05	3.27e-05	2.04e-05	4.3e-05	3e-06	4.97e-06	9.1e-06	3.66e-05	3.17e-05	2.37e-05	5.67e-05	2.99e-05	3.02e-05	1.59e-05	1.56e-05	1.33e-05	2.8e-05	5.98e-05	4.7e-05	3.97e-05	2.4e-05	6.61e-06	8.83e-06	3.36e-05	1.06e-05	6e-05	3.03e-05	5.3e-05	5.56e-05	2.39e-05	5.12e-05	4.53e-05	4.53e-05	1.79e-06	5.24e-05	3.68e-05	6.31e-05
Ascaris_suum	9.87e-06	1.7e-05	9.63e-06	2.61e-05	9.87e-06	6.5e-05	2.82e-05	8.79e-06	1.23e-05	1.16e-05	1.53e-05	1.39e-05	1.13e-05	1.26e-05	7.97e-06	5.45e-05	3.52e-05	6.11e-06	1.37e-05	1.35e-05	1.31e-05	3.28e-05	0.00014192	8.15e-05	0.000100988	7.47e-06	4e-06	4.79e-06	1.06e-05	3.19e-05	3.87e-05	2.45e-05	5.48e-06	1.76e-05	8.13e-06	1.24e-05	7.49e-06	0.000118637	1.92e-05	2.48e-05	4.55e-05	1.53e-05	3.29e-05	2.68e-05	3.56e-05	5.32e-05	1.69e-05	9.4e-06	2.52e-05
Acetivibrio_saccincola	1.36e-05	3.79e-05	8.94e-06	5.98e-05	2.13e-05	3.19e-05	8.08e-05	2.56e-05	2.65e-05	2.06e-05	1.98e-05	1.69e-05	3.78e-05	2.76e-05	2.79e-05	9.12e-05	7.7e-06	2.45e-05	1.86e-05	6.4e-05	4.76e-05	4.09e-05	5.48e-05	2.16e-06	1.68e-05	6.66e-06	3.83e-06	1.06e-05	2.66e-05	2.09e-05	3.82e-05	1.74e-05	1.98e-05	2.26e-05	1.13e-05	3.18e-05	1.67e-05	8.47e-05	5.68e-05	2.17e-05	4.46e-05	1.21e-06	5.18e-05	4.4e-05	4.65e-05	4.03e-06	2.58e-05	2.21e-05	1.88e-05
Halocella_sp._SP3-1	1.6e-05	2.18e-05	2.93e-06	7.75e-05	3.44e-05	2.21e-05	6.13e-05	3.61e-05	5.54e-05	2.41e-05	1.65e-05	5.22e-05	3.5e-05	2.61e-05	8.46e-05	4.14e-05	1.74e-05	3.18e-05	1.78e-05	8.01e-05	5.89e-05	2.14e-05	6.19e-05	1.02e-05	1.36e-05	1.35e-05	8.26e-06	1.96e-05	4.69e-05	3.88e-05	5.22e-05	6.79e-06	1.66e-05	2.4e-05	8.83e-06	5.65e-05	2e-05	6.71e-05	2.81e-05	1.62e-05	2.97e-05	1.39e-06	2.77e-05	3.42e-05	9.95e-05	2.5e-06	2.62e-05	4.38e-05	1.67e-05
Desulfoscipio_gibsoniae	2.03e-05	2.7e-05	2.66e-06	6.31e-05	4.03e-05	2.47e-05	4.38e-05	3.23e-05	2.26e-05	2.73e-05	3.57e-05	4.16e-05	4.02e-05	3.62e-05	6.05e-05	3.87e-05	1.41e-05	4.51e-05	2.37e-05	3.8e-05	5.49e-05	2.07e-05	8.82e-05	5.17e-07	1.37e-05	1.21e-05	4.72e-06	7.68e-06	3.83e-05	4.68e-05	2.17e-05	1.05e-05	2.11e-05	1.64e-05	1.68e-05	6e-05	1.62e-05	4.31e-05	3.12e-05	2.87e-05	3.58e-05	2.2e-06	4.02e-05	6.32e-05	8e-05	1.12e-06	4.05e-05	1.82e-05	2.92e-05
Chryseobacterium_indologenes	4.18e-05	1.84e-05	1.1e-06	1.33e-05	1.73e-05	6.99e-06	1.26e-05	1.32e-05	2.44e-05	7.22e-06	9.25e-06	2.87e-05	2.49e-05	8.09e-06	1.41e-05	4e-05	5.24e-06	8.24e-06	1.33e-05	5.98e-05	3.44e-05	1.82e-05	2.26e-05	3.04e-05	2.77e-05	7.77e-06	1.02e-05	7.05e-06	5.65e-05	9.91e-05	2.26e-05	4.24e-05	1.72e-05	2.71e-05	4.7e-06	1.99e-05	2.3e-05	3.46e-05	3.76e-05	9.41e-05	5.75e-05	1.78e-05	3.3e-05	4.97e-05	1.36e-05	1.7e-06	2.28e-05	3.25e-05	4.15e-05
Sebaldella_termitidis	1.84e-05	2.57e-05	3.58e-06	7.14e-05	3.81e-05	2.92e-05	8.42e-05	3.16e-05	3.89e-05	2.21e-05	2.87e-05	3.79e-05	3.08e-05	2.62e-05	5.9e-05	4.22e-05	1.7e-05	2.55e-05	1.31e-05	3.36e-05	7.59e-05	2.43e-05	6.53e-05	4.53e-06	1.4e-05	4.86e-06	4.17e-06	1.27e-05	4.01e-05	7.49e-05	1.75e-05	1.45e-05	9.77e-06	1.17e-05	1.05e-05	5.59e-05	1.32e-05	5.12e-05	5.85e-05	3.06e-05	3.2e-05	6.04e-06	3.41e-05	4.15e-05	6.13e-05	1.97e-06	4.21e-05	2.56e-05	3.53e-05
Caloranaerobacter_azorensis	8.65e-06	2.73e-05	2.2e-06	1.49e-05	1.84e-05	1.8e-05	5.6e-05	1.27e-05	3.33e-05	2.55e-05	9.76e-06	2.1e-05	3.99e-05	2.86e-05	2.95e-05	6.02e-05	1.56e-05	3.6e-06	5.53e-05	1.21e-05	5.52e-05	4.28e-05	4.57e-05	5.61e-07	4.33e-06	4.86e-06	2.53e-06	8.48e-06	1.63e-05	2.21e-05	5.21e-05	9.92e-06	2.71e-05	1.8e-05	1.2e-05	3.26e-05	9.9e-06	0.000179218	4.77e-05	9.72e-06	2.7e-05	2.52e-06	5.59e-05	3.35e-05	5.91e-05	2.19e-06	3.45e-05	6.59e-06	2.36e-05
Bursaphelenchus_xylophilus	1.39e-05	1.83e-05	2.34e-06	4.22e-05	1.69e-05	3.86e-05	4.63e-05	1.53e-05	3.02e-05	1.52e-05	2.16e-05	2.59e-05	1.91e-05	1.93e-05	6.16e-05	2.46e-05	1.42e-05	4.57e-05	1.3e-05	1.55e-05	7.9e-05	1.36e-05	5.22e-05	3.1e-06	8.6e-06	6.1e-06	2.82e-06	8.78e-06	2.22e-05	8.92e-05	6.41e-05	9.13e-06	1.04e-05	1e-05	1.04e-05	4.05e-05	1.75e-05	4.14e-05	7.73e-05	1.36e-05	4e-05	4.83e-06	2.42e-05	5.1e-05	5.15e-05	1.21e-06	3.55e-05	3.71e-05	2.2e-05
Alkaliphilus_oremlandii	2.01e-05	3.42e-05	1.97e-06	7.34e-05	1.48e-05	2.62e-05	0.000110546	2.53e-05	1.96e-05	2.58e-05	2.64e-05	2.83e-05	2.33e-05	3.29e-05	7.45e-05	6.96e-05	1.91e-05	6.44e-06	2.26e-05	1.51e-05	3.03e-05	2.41e-05	6.1e-05	4.14e-06	1.47e-05	7.13e-06	3.29e-06	1.29e-05	2.47e-05	5.52e-05	4.17e-05	8.11e-06	1.81e-05	1.81e-05	1.29e-05	3.95e-05	1.76e-05	6.55e-05	3.77e-05	1.68e-05	6.16e-05	1.32e-06	6.74e-05	4.45e-05	4.51e-05	1.61e-06	3.86e-05	3.1e-05	2.15e-05
Draconibacterium_orientale	8.32e-05	1.09e-05	1.33e-06	5.09e-06	2.37e-05	4.38e-06	1.44e-05	4.1e-06	2.71e-05	1.12e-05	7.78e-06	2.14e-05	1.56e-05	1.11e-05	7.83e-06	2.47e-05	5.28e-06	7.86e-06	1.34e-05	2e-05	9.08e-06	2.36e-05	2.27e-05	2.37e-05	2.82e-05	7.94e-06	2.01e-05	6.42e-06	5.01e-05	0.000104214	3.07e-05	5.82e-05	2.55e-05	1.74e-05	5.4e-06	8.21e-06	1.86e-05	2.69e-05	2.36e-05	8.38e-05	5.65e-05	2.08e-05	3.53e-05	4.62e-05	9.08e-06	2.77e-06	2.9e-05	3.24e-05	7.81e-05
Streptococcus_milleri	1.35e-05	9.56e-06	1.28e-05	3.32e-05	1.1e-05	1.5e-05	2.01e-05	1.13e-05	4.54e-05	3.01e-05	1.04e-05	1.68e-05	0.000204891	1.93e-05	3.32e-06	1.3e-05	6e-06	2.56e-06	3.75e-05	2.93e-05	0.000164726	7.52e-06	1.76e-05	1.38e-06	6.43e-06	1.15e-06	1.81e-06	4.95e-06	1.48e-05	2.3e-05	0.000404539	1.09e-05	7.05e-06	2.33e-05	1.04e-05	2.7e-05	4.83e-06	2.52e-05	2.51e-05	8.78e-06	4.94e-06	5.85e-07	5.65e-06	7.77e-05	2.38e-05	3.31e-06	2.22e-05	1.71e-05	1.77e-05
Saccharibacillus_brassicae	1.52e-05	3.53e-05	9.54e-06	6.62e-05	3.13e-05	1.31e-05	0.000165774	2.99e-05	2.43e-05	2.96e-05	2.69e-05	2.83e-05	2.52e-05	3.33e-05	1.85e-05	4.41e-05	5.28e-06	1.44e-05	9.29e-06	5.93e-06	2.12e-05	2.01e-05	6.9e-05	5.17e-07	3.5e-05	1.31e-05	1.62e-05	1.15e-05	2.63e-05	2.68e-05	2.75e-05	2.1e-05	3.11e-05	4.03e-06	5.73e-06	4.7e-05	1.56e-05	3.06e-05	2.8e-05	3.48e-05	6.25e-05	1.55e-05	4.27e-05	3.02e-05	4.74e-05	1.61e-06	6.41e-05	1.86e-05	2.16e-05
Bacillus_pumilus	1.66e-05	2.55e-05	6.65e-06	0.000112441	3.06e-05	2.9e-05	0.00010956	2.35e-05	3.6e-05	2.56e-05	2.74e-05	5.19e-05	3.14e-05	3.84e-05	5.51e-05	4.53e-05	1.31e-05	2.56e-05	1.85e-05	6.11e-05	4.2e-05	1.93e-05	6.89e-05	1.57e-05	1.06e-05	1.15e-05	3.71e-06	1.26e-05	3.15e-05	1.64e-05	2.61e-05	7.45e-06	1.73e-05	1.21e-05	1.16e-05	4.06e-05	1.9e-05	5.83e-05	6.24e-05	1.44e-05	3.49e-05	6.95e-07	3.23e-05	5.47e-05	6.37e-05	2.01e-06	3.17e-05	2.16e-05	2.48e-05
Weizmannia_coagulans	2.62e-05	2.82e-05	3.26e-06	4.95e-05	2.41e-05	2.26e-05	8.33e-05	2.3e-05	4.06e-05	2.39e-05	1.86e-05	4.06e-05	2.31e-05	2.77e-05	7.74e-05	8.07e-05	1e-05	2.83e-05	1.69e-05	1.3e-05	4.36e-05	1.46e-05	4.83e-05	3.15e-06	1.06e-05	8.53e-06	1.02e-05	7.26e-06	1.7e-05	5.89e-05	5.2e-05	2.31e-05	1.91e-05	1.35e-05	1.99e-05	3.22e-05	1.73e-05	3.87e-05	4.1e-05	2.92e-05	5.48e-05	7.46e-06	4.91e-05	2.84e-05	6.2e-05	1.12e-06	3.72e-05	2.57e-05	3.27e-05
Paenibacillus_sp._FSL_R7-0331	2.43e-05	2.94e-05	4.08e-06	8e-05	3.71e-05	3.44e-05	7.45e-05	2.32e-05	2.16e-05	4.53e-05	3.21e-05	2.79e-05	3.64e-05	5.33e-05	3.48e-05	5.83e-05	6.18e-06	1.21e-05	1.62e-05	8.61e-06	4.43e-05	1.3e-05	8.07e-05	2.85e-06	1.58e-05	1.15e-05	2.49e-06	1.67e-05	2.82e-05	2.52e-05	5.6e-05	2.1e-05	1.95e-05	9.7e-06	1.43e-05	5.98e-05	1.9e-05	6.14e-05	4.39e-05	3.53e-05	8.37e-05	1.43e-06	2.7e-05	3.07e-05	2.68e-05	1.03e-06	4.6e-05	1.48e-05	4.38e-05
Peptoniphilus_harei	7.65e-06	1.75e-05	0.000140406	2.9e-05	2.08e-05	1.43e-05	7.64e-05	1.56e-05	3e-05	1.6e-05	1.44e-05	3.07e-05	1.7e-05	1.44e-05	1.26e-05	1.51e-05	1.44e-05	1.34e-05	1.2e-05	5.69e-05	1.97e-05	1.71e-05	0.000242552	9.06e-07	9.91e-06	4.57e-06	3.16e-06	5.63e-06	1.64e-05	1.26e-05	2.71e-05	7.75e-06	9.82e-05	9.15e-06	8.13e-06	2.95e-05	1.1e-05	6.54e-05	1.67e-05	7.49e-06	2.03e-05	2.56e-07	2.85e-05	5.12e-05	6.92e-05	2.28e-06	3.15e-05	1.15e-05	9.87e-06
Caenorhabditis_panamensis	1.02e-05	1.94e-05	2.48e-06	9.61e-05	2.05e-05	1.91e-05	4.49e-05	1.92e-05	3.3e-05	1.76e-05	2.08e-05	4.31e-05	1.97e-05	2.62e-05	2.31e-05	2.96e-05	1.82e-05	1.4e-05	1.3e-05	3.26e-05	4.43e-05	2.1e-05	4.86e-05	3.75e-06	9.68e-06	4.35e-06	4.42e-06	6.72e-06	2.16e-05	3.29e-05	4.83e-05	1.16e-05	1.56e-05	9.5e-06	9.98e-06	2.89e-05	1.09e-05	5.01e-05	6.23e-05	1.6e-05	2.93e-05	1.65e-06	4.18e-05	3.92e-05	4.36e-05	1.57e-06	2.97e-05	1.3e-05	2.29e-05
Gottschalkia_acidurici	1.53e-05	2.01e-05	6.28e-06	3.47e-05	3.71e-05	2.63e-05	3.88e-05	1.51e-05	2.68e-05	1.74e-05	1.57e-05	2.02e-05	2.51e-05	2.06e-05	4.6e-05	7.61e-05	2.42e-05	2.26e-05	3.16e-05	1.94e-05	2.33e-05	3.29e-05	6.69e-05	2.33e-06	5.86e-06	4.22e-06	4.13e-06	1.34e-05	2.03e-05	1.8e-05	8.08e-05	1.22e-05	2.24e-05	1.13e-05	1.33e-05	3.08e-05	1.17e-05	5.62e-05	3.92e-05	1.64e-05	5.21e-05	3.4e-06	4.43e-05	7.09e-05	8.49e-05	1.52e-06	3.73e-05	1.6e-05	1.16e-05
Acetoanaerobium_sticklandii	5.99e-06	2.46e-05	2.71e-06	4.55e-05	3.08e-05	4.13e-05	7.1e-05	2.14e-05	2.26e-05	2.01e-05	1.67e-05	1.84e-05	3.44e-05	2.44e-05	4.14e-05	4.15e-05	4.25e-05	4.78e-06	6.64e-05	1.77e-05	3.08e-05	3.52e-05	3.85e-05	8.62e-07	7.8e-06	2.65e-06	3.16e-06	1.29e-05	2.33e-05	1.17e-05	4.68e-05	1.11e-05	1.86e-05	1.72e-05	1.53e-05	2.53e-05	8.86e-06	0.000135784	6.02e-05	1.07e-05	4.24e-05	2.34e-06	4.05e-05	2.78e-05	6.26e-05	1.21e-06	2.78e-05	1.53e-05	2.34e-05
Lactococcus_piscium	2.49e-05	0.000182048	5.41e-06	4.76e-05	2.24e-05	2.88e-05	0.0001	2.44e-05	0.000229771	1.67e-05	2.02e-05	3.03e-05	2.04e-05	1.78e-05	3.86e-05	7.74e-05	2.42e-05	2.31e-05	1.05e-05	5.11e-05	2.04e-05	1.12e-05	3.37e-05	1.63e-05	7e-06	4.48e-06	2.32e-06	7.43e-06	1.78e-05	2.5e-05	1.56e-05	7.87e-06	1.7e-05	1.47e-05	8.17e-06	2.42e-05	1.64e-05	3.71e-05	2.91e-05	2.59e-05	2.42e-05	1.5e-06	4.14e-05	2.48e-05	6.78e-05	3.35e-06	1.95e-05	3.53e-05	3.12e-05
Pseudobacter_ginsenosidimutans	5.17e-05	2.03e-05	5.5e-07	2.26e-05	3.58e-05	1.39e-05	5.99e-05	1.94e-06	9.68e-06	1.41e-05	9.12e-06	2.61e-05	1.19e-05	1.47e-05	2.22e-05	1.25e-05	3.13e-06	1.57e-05	7.11e-06	2.14e-05	1.22e-05	1.22e-05	1.7e-05	4.48e-06	2.1e-05	2.69e-06	7.08e-06	4.58e-06	5.8e-05	8.39e-05	2.43e-05	3.9e-05	2.95e-05	1.42e-05	7.14e-06	2.25e-05	1.76e-05	2.45e-05	1.27e-05	7.25e-05	6.29e-05	4.08e-05	3.57e-05	3.05e-05	7.06e-06	1.97e-06	2.69e-05	1.72e-05	2.27e-05
Brachyspira_pilosicoli	5.21e-06	2.19e-05	1.42e-06	7.21e-05	1.88e-05	4.03e-05	5.76e-05	1.99e-05	2.18e-05	1.43e-05	2.36e-05	2.62e-05	2.65e-05	1.26e-05	2.06e-05	2.74e-05	1.17e-05	1.73e-05	2e-05	7.03e-06	1.36e-05	2.32e-05	4.1e-05	1.25e-06	3.53e-06	4.18e-06	1.77e-06	8.52e-06	1.95e-05	7.98e-06	3.01e-05	7.03e-06	1.56e-05	9.65e-06	1e-05	1.78e-05	9.31e-06	6.31e-05	2.05e-05	1.51e-05	2.32e-05	8.05e-07	2.7e-05	1.24e-05	5.09e-05	6.26e-07	2.09e-05	1.82e-05	1.85e-05
Candidatus_Saccharibacteria_bacterium_oral_taxon_488	1.7e-05	2.74e-05	1.09e-05	8.74e-06	8.19e-05	4.04e-05	3.74e-05	5.23e-06	0.000104973	1.45e-05	0.000233563	1.25e-05	2.28e-05	1.38e-05	5.73e-05	5.56e-05	4.88e-05	6.28e-05	3.02e-05	2.9e-05	2.14e-05	1.09e-05	4.54e-05	3.92e-05	2.28e-05	1.14e-05	3.33e-06	8.36e-06	1.87e-05	1.47e-05	2.61e-05	9.19e-06	1.5e-05	5.92e-06	1.63e-05	8.16e-05	1.38e-05	2.57e-05	1.4e-05	1.61e-05	1.79e-05	6e-06	1.92e-05	1.23e-05	9.23e-05	2.8e-05	1.9e-05	1.08e-05	2.16e-05
Haemophilus_haemolyticus	5.99e-06	5.09e-05	3.58e-06	1.67e-05	6.74e-06	1.61e-05	3.92e-05	4.26e-06	1.25e-05	1.1e-05	1.79e-06	3.55e-06	2.71e-06	8.03e-06	2.87e-05	0.000106507	2.87e-06	4.34e-05	1.6e-06	1.25e-05	6.64e-06	4.11e-06	1.35e-05	1.53e-05	5.52e-06	2.77e-06	1.33e-05	4.87e-05	5.08e-06	7.38e-05	6.43e-05	1.01e-05	1.07e-05	4.48e-06	9.49e-07	7.99e-06	9.3e-05	3.81e-05	5.44e-06	1.34e-05	1.01e-05	1.61e-06	1.37e-05	4.16e-06	0.000200003	8.36e-06	4.18e-05	0.000133061	1.97e-05
Escherichia_sp._E4742	1.55e-06	1.72e-06	0.000114269	0.000116282	1.29e-06	6.56e-05	0	1.03e-06	3.96e-06	3.26e-07	4.42e-05	8.68e-06	1.51e-06	3.39e-07	3.78e-06	1.51e-05	6.22e-06	1.28e-06	2.9e-07	1.45e-06	1.01e-05	6.12e-05	0.000213299	8.09e-05	8.32e-05	1.47e-05	1.39e-05	2.1e-07	1.8e-05	2.72e-06	2.81e-06	3.14e-05	3e-05	4.26e-05	5.36e-07	8.87e-06	3.64e-06	0.000244238	1.17e-06	1.06e-05	4.19e-06	1.88e-05	4.28e-06	5.71e-06	7.14e-06	0.000220455	4.67e-05	2.91e-05	1.01e-05
Lancefieldella_parvula	1.57e-05	3.88e-05	3.39e-06	5.63e-05	2.29e-05	2.23e-05	4.9e-05	2.45e-05	7.72e-05	1.44e-05	5.39e-05	4.07e-05	6.19e-05	1.65e-05	6.08e-05	2.33e-05	1.78e-05	3.78e-05	8.13e-06	1.92e-05	4.91e-05	8.8e-06	0.000116595	1.35e-05	1.87e-05	1.19e-05	2.82e-06	1.41e-05	3.17e-05	2.75e-05	4.86e-05	7.99e-06	2.74e-05	6.17e-06	1.07e-05	3.5e-05	1.73e-05	6.01e-05	3.04e-05	1.92e-05	3.35e-05	1.32e-06	1.95e-05	2.27e-05	4.76e-05	2.01e-06	3.51e-05	2.02e-05	1.31e-05
Dehalobacter_restrictus	2.45e-05	5.24e-05	3.39e-06	4.18e-05	2.67e-05	1.9e-05	6.44e-05	1.14e-05	4.2e-05	2.74e-05	1.98e-05	2.09e-05	5.07e-05	3.16e-05	1.38e-05	3.18e-05	1.38e-05	1.82e-05	9.58e-06	2.54e-05	4.72e-05	1.97e-05	6.04e-05	1.72e-06	1.25e-05	7.6e-06	1.19e-05	8.19e-06	2.6e-05	2.63e-05	3.23e-05	2.22e-05	1.63e-05	8.85e-06	1.51e-05	7.36e-05	1.86e-05	4.28e-05	1.94e-05	3.67e-05	7.61e-05	1.05e-05	3.31e-05	3.59e-05	9.25e-05	8.86e-06	4.13e-05	1.51e-05	6.49e-05
Acetobacterium_sp._KB-1	1.41e-05	2.78e-05	3.58e-06	7.01e-05	3e-05	4.52e-05	9.09e-05	2.43e-05	1.41e-05	2.07e-05	3.58e-05	4.27e-05	2.65e-05	3.02e-05	4.87e-05	3.9e-05	2.51e-05	2.4e-05	1.81e-05	2.62e-05	3.23e-05	2.01e-05	7.35e-05	4.27e-06	6.89e-06	1.1e-05	2.57e-06	1.21e-05	1.43e-05	2.08e-05	6.02e-05	1.99e-05	2.57e-05	1.22e-05	1.08e-05	2.67e-05	1.69e-05	0.000104275	3.44e-05	2.67e-05	5.92e-05	1.98e-06	2.27e-05	3.81e-05	6.14e-05	1.3e-06	4.33e-05	1.39e-05	1.46e-05
Cupriavidus_taiwanensis	1.22e-05	2.84e-05	6.42e-07	3.26e-05	2.72e-05	9.66e-06	5.53e-05	1.73e-05	1.22e-05	1.95e-05	8.99e-06	7.54e-06	2.07e-05	1.6e-05	6.24e-06	2.58e-05	2.06e-06	4.5e-06	1.4e-05	5.93e-06	2.24e-05	2.05e-05	6.06e-05	7.5e-06	4.88e-05	2.01e-05	5.98e-06	1.29e-05	1.89e-05	2.12e-05	1.98e-05	4.33e-05	2.29e-05	1.14e-05	7.75e-06	2.65e-05	2.39e-05	2.41e-05	4.63e-05	6.12e-05	9.93e-05	2.74e-05	3.89e-05	2.27e-05	1.83e-05	8.45e-06	3.86e-05	1.1e-05	2.82e-05
Eggerthellaceae_bacterium_zg-1050	1.16e-05	2.25e-05	1.47e-06	3.54e-05	1.78e-05	1.02e-05	3.28e-05	5.29e-06	1e-05	2.72e-05	1.38e-05	7.35e-06	1.21e-05	2.56e-05	2.59e-06	2.33e-05	4.12e-06	1.95e-05	5.11e-05	5.86e-06	1.61e-05	1.27e-05	0.000175436	8.62e-08	5.75e-05	5.89e-06	2.28e-06	7.98e-07	2.17e-05	3.46e-05	2.6e-05	1.55e-05	1.68e-05	7.61e-06	1.39e-05	2.22e-05	8.72e-06	3.21e-05	4.91e-05	0.000119954	9.5e-05	3.36e-05	0.000131174	6.49e-05	8.76e-06	4.56e-06	5.4e-05	2.76e-06	2.66e-05
Paenibacillus_durus	1.2e-05	3.2e-05	7.2e-06	3.46e-05	3.29e-05	2.85e-05	0.000119243	1.7e-05	2.49e-05	3.68e-05	3.48e-05	2.18e-05	3.58e-05	3.85e-05	2.29e-05	2.5e-05	6.09e-06	8.43e-06	2.05e-05	2.38e-05	2.47e-05	1.71e-05	4.68e-05	4.48e-06	1.92e-05	1.04e-05	9.44e-06	1.36e-05	3.51e-05	1.59e-05	6.8e-05	2.61e-05	2.16e-05	1.74e-05	1.54e-05	2.66e-05	1.73e-05	4.17e-05	4.1e-05	2.76e-05	6.01e-05	3.92e-06	3.47e-05	3.08e-05	3.93e-05	3.71e-06	4.44e-05	1.95e-05	2.65e-05
Desulfotomaculum_ruminis	1.41e-05	3.6e-05	5.04e-07	2.69e-05	1.44e-05	2.68e-05	4.57e-05	1.45e-05	2.37e-05	1.21e-05	1.83e-05	2.69e-05	1.59e-05	1.82e-05	3.59e-06	0.000121905	6.31e-06	1.02e-05	2.46e-05	1.67e-05	3.33e-05	2.4e-05	4.25e-05	1.36e-05	1.59e-05	1.07e-05	3.08e-06	8.44e-06	1.42e-05	4.63e-05	2.91e-05	1e-05	3.05e-05	1.1e-05	1.43e-05	2.2e-05	8.81e-06	3.67e-05	2.27e-05	2.87e-05	4.02e-05	4.02e-06	7.84e-05	2.26e-05	4.27e-05	7.16e-07	4.39e-05	3.11e-05	1.63e-05
Strongyloides_ratti	1.12e-05	1.77e-05	2.06e-06	2.18e-05	2.81e-05	3.18e-05	2.21e-05	1.04e-05	2.18e-05	9.67e-06	2.83e-05	3.66e-05	1.55e-05	1.3e-05	1.71e-05	2.48e-05	1.45e-05	1.34e-05	3.18e-05	8.48e-06	4.24e-05	2.27e-05	3.88e-05	5.78e-06	3.53e-06	3.84e-06	3.54e-06	6.47e-06	1.07e-05	2.16e-05	4.48e-05	7.93e-06	1.79e-05	1.83e-05	8.79e-06	1.24e-05	1.01e-05	9.35e-05	5.7e-05	1.2e-05	2.39e-05	1.43e-06	4.67e-05	4.94e-05	8.97e-05	1.16e-06	2.64e-05	1.68e-05	1.34e-05
Streptococcus_sp._HSISS1	2.31e-05	4.14e-05	1.12e-05	7.68e-07	1.18e-05	2.05e-05	2.27e-05	1.89e-05	0.000125318	1.31e-05	1.31e-05	3.95e-05	0.000304746	1.19e-05	4.37e-05	4.23e-05	6.12e-05	2.51e-05	4.14e-05	2.04e-05	5.04e-05	2.26e-05	1.77e-05	1.25e-06	2.56e-06	0	4.21e-07	1.36e-05	3.68e-06	3.05e-05	4.5e-06	3.22e-05	2.12e-06	7.46e-07	6.06e-05	5.96e-06	1.17e-05	1.83e-05	4.33e-05	2.16e-06	1.42e-05	1.1e-07	1.05e-05	7.26e-05	4.49e-05	3.71e-06	0.000178622	3.87e-05	3.57e-05
Desulfosporosinus_meridiei	2.35e-05	2.89e-05	4.86e-06	5.59e-05	5.36e-05	2.49e-05	2.34e-05	2.93e-05	1.99e-05	2.03e-05	6.56e-05	3.33e-05	3.92e-05	2.99e-05	3.51e-05	2.94e-05	1.3e-05	2.3e-05	1.18e-05	6.43e-05	8.04e-05	1.59e-05	3.48e-05	1.27e-05	1.49e-05	1.34e-05	2.36e-06	1.38e-05	2.92e-05	1.93e-05	3.75e-05	2.18e-05	2.27e-05	6.36e-06	4.21e-06	5.17e-05	1.3e-05	4.35e-05	2.57e-05	2.81e-05	3.15e-05	1.43e-05	2.67e-05	3e-05	8.65e-05	8.05e-07	2.57e-05	2.48e-05	3.02e-05
Enterococcus_durans	6.87e-06	2.05e-05	4.49e-06	6.44e-05	6.25e-05	1.27e-05	9.59e-06	2.52e-05	5.25e-05	4.34e-06	4.66e-05	3.3e-05	2.5e-05	6.79e-06	8.12e-05	2.86e-05	1.76e-05	5.36e-05	1.09e-05	5.38e-05	3.99e-05	2.18e-05	1.3e-05	4.53e-06	9.85e-06	1.71e-06	2.15e-06	6.68e-06	4.57e-05	1.1e-05	1.84e-05	2.58e-05	1.3e-05	1.38e-05	5.32e-06	3.49e-05	7.19e-06	1.6e-05	3.17e-05	2.42e-05	9.82e-06	1.5e-05	2.48e-05	1.63e-05	5.91e-05	4.25e-06	1.03e-05	9.74e-06	1.45e-05
Elizabethkingia_anophelis	3.83e-05	1.26e-05	5.04e-07	1.55e-05	5.52e-06	5.63e-06	9.32e-06	2.15e-05	9.94e-06	9.23e-06	9.31e-06	1.37e-05	1.22e-05	8.83e-06	1.34e-05	1.34e-05	6.72e-06	2.08e-06	2.86e-06	2.75e-05	1.57e-05	6.48e-06	2.77e-05	5.3e-06	1.64e-05	5.25e-06	1.26e-05	3.86e-06	1.56e-05	0.000123806	1.49e-05	3.96e-05	2.79e-05	1.64e-05	2.8e-06	1.13e-05	1.69e-05	1.73e-05	2.05e-05	4.75e-05	3.1e-05	3.11e-06	2.39e-05	1.82e-05	1.23e-05	1.21e-06	1.38e-05	8.53e-05	4.1e-05
Cytobacillus_oceanisediminis	1.49e-05	2.54e-05	1.1e-06	0.000112826	2.76e-05	3.41e-05	6.07e-05	3.32e-05	3.22e-05	2.08e-05	2.03e-05	4.64e-05	2.31e-05	2.44e-05	9.64e-05	3.81e-05	1.33e-05	3.26e-05	1.38e-05	2.96e-05	5.24e-05	1.38e-05	4.96e-05	1.16e-06	8.48e-06	1.09e-05	6.66e-06	1.07e-05	3.1e-05	2.52e-05	3.94e-05	9.37e-06	1.33e-05	7.11e-06	7.88e-06	4.99e-05	1.64e-05	5.95e-05	2.36e-05	2.11e-05	3.21e-05	7.68e-07	2.93e-05	3.92e-05	9.99e-05	3.4e-06	3.41e-05	1.5e-05	2.22e-05
Heterodera_glycines	2.79e-05	1.16e-05	3.26e-06	2.25e-05	1.3e-05	3.29e-05	4.94e-05	1.21e-05	2.08e-05	2.05e-05	1.25e-05	2.27e-05	1.56e-05	1.82e-05	2.63e-05	3.26e-05	1.07e-05	1.14e-05	3.3e-05	1.67e-05	2.39e-05	1.93e-05	3.49e-05	1.02e-05	1.28e-05	3.5e-06	5.86e-06	5.12e-06	3.21e-05	3.98e-05	7.97e-05	1.27e-05	8.68e-06	1.84e-05	5.77e-06	1.91e-05	1.6e-05	8.75e-05	2.73e-05	2.32e-05	3.32e-05	2.63e-06	3.21e-05	4.58e-05	3.17e-05	2.77e-06	2.66e-05	1.29e-05	1.3e-05
Dysgonomonas_sp._HDW5B	5.95e-05	1.34e-05	1.83e-07	3.84e-06	2.32e-05	7.27e-06	2.69e-07	2.16e-06	2.91e-05	5.97e-06	7.02e-06	2.95e-05	1.32e-05	4.75e-06	8.17e-06	2.27e-05	5.24e-06	6.86e-06	5.76e-06	4.58e-05	4.72e-06	1.9e-05	1.2e-05	4.56e-05	3.4e-05	7.89e-06	1.02e-05	3.48e-06	8.29e-05	0.000127181	1.66e-05	7.04e-05	4.09e-05	2.16e-05	6.19e-07	7.99e-06	2.7e-05	2.43e-05	1.4e-05	8.62e-05	3.22e-05	2.65e-05	2.04e-05	5.27e-05	5.68e-07	2.1e-06	1.74e-05	5.06e-05	5.85e-05
Labilibaculum_antarcticum	1.39e-05	8.46e-06	1.51e-06	7.2e-06	1.89e-05	1.53e-05	1.21e-05	8.69e-06	5.91e-06	1.22e-05	6.57e-06	3.33e-05	4.46e-06	8.88e-06	1.28e-05	1.62e-05	3.81e-06	6.39e-06	9.58e-06	1.74e-05	1.48e-05	9.61e-06	2.42e-05	1.51e-06	2.8e-05	2.13e-06	1.41e-05	9.24e-06	2.91e-05	9.47e-05	1.96e-05	5.05e-05	1.5e-05	1.98e-05	2.8e-06	1.18e-05	2.32e-05	2.72e-05	1.78e-05	6.35e-05	6.41e-05	1.04e-05	4.54e-05	4.34e-05	3.29e-05	1.83e-06	1.25e-05	2.26e-05	1.33e-05
Treponema_denticola	1.72e-05	2.59e-05	2.16e-06	4.47e-05	3.22e-05	1.65e-05	7.24e-05	2.57e-05	2.98e-05	1.95e-05	2.02e-05	3.89e-05	3.61e-05	2.19e-05	7.84e-05	4.02e-05	2.37e-05	1.6e-05	1.55e-05	6.82e-05	9.49e-05	1.7e-05	6.25e-05	2.72e-06	1.21e-05	7.89e-06	9.14e-06	8.44e-06	3.48e-05	3e-05	2.67e-05	1.17e-05	7.54e-06	1.06e-05	1.01e-05	3.82e-05	1.63e-05	2.83e-05	5.01e-05	3.02e-05	2.76e-05	2.2e-06	3.72e-05	2.78e-05	6.06e-05	1.88e-06	3.63e-05	1.97e-05	3.15e-05
Citrobacter_werkmanii	2.38e-06	2.82e-06	1.15e-05	1.22e-05	4.05e-06	1.3e-05	3.94e-06	8.63e-07	1.97e-05	1.52e-06	3.76e-06	5.01e-06	1.81e-06	2.49e-06	1.79e-06	0.000789986	2.6e-06	2.84e-07	4.36e-07	6.55e-06	4.54e-06	0.000519436	3.4e-05	1.22e-05	2.82e-05	1.24e-06	2.19e-06	1.3e-06	1.05e-05	6.59e-07	1.87e-06	5.59e-06	1.64e-05	2.88e-05	3.71e-07	5.01e-06	2.46e-06	5.1e-05	4.82e-06	3.17e-06	5.7e-06	2.6e-06	2.21e-06	1.22e-05	4.7e-06	1.3e-05	1.1e-05	8.22e-06	3.57e-06
Haemophilus_influenzae	1.07e-05	4.33e-05	3.48e-06	2.64e-05	1.51e-05	2.45e-05	2.29e-05	1.18e-05	1.89e-05	1.33e-05	8.04e-06	2.09e-05	8.13e-06	9.5e-06	4.8e-05	8.9e-05	1.08e-05	5.7e-05	6.92e-06	7.99e-06	8.82e-06	4.8e-06	2.98e-05	1.93e-05	5.24e-06	5.59e-06	2.04e-05	2.67e-05	1.41e-05	3.96e-05	3.54e-05	9.37e-06	7.98e-06	5.82e-06	1.81e-06	2.35e-05	5.86e-05	3.18e-05	6.68e-06	1.54e-05	5.22e-06	2.01e-06	1.69e-05	1.12e-05	0.000184593	9.26e-06	3.02e-05	8.45e-05	1.6e-05
Paenibacillus_naphthalenovorans	3.02e-05	4.45e-05	8.25e-07	3.38e-05	4.27e-05	2.66e-05	5.92e-05	2.06e-05	2.03e-05	1.66e-05	1.07e-05	2.99e-05	3.12e-05	2.04e-05	3.11e-05	5.61e-05	6.22e-06	7.01e-06	1.37e-05	3.58e-05	4.99e-05	1.64e-05	5.06e-05	1.17e-05	2.65e-05	1.04e-05	4.93e-06	1.46e-05	2.84e-05	2.12e-05	2.48e-05	2.05e-05	1.32e-05	8.25e-06	1.42e-05	7.13e-05	2.52e-05	6.47e-05	2.96e-05	4.45e-05	3.94e-05	3.55e-06	2.83e-05	3.44e-05	4.91e-05	9.84e-07	5.85e-05	1.57e-05	5.32e-05
Paenibacillus_stellifer	2.34e-05	2.8e-05	2.02e-06	4.04e-05	3.93e-05	2.39e-05	0.000152505	2.85e-05	2.89e-05	3.54e-05	2.99e-05	3e-05	2.96e-05	4.56e-05	3.73e-05	6.19e-05	2.24e-06	5.68e-06	9.15e-06	9.51e-06	2.39e-05	1.22e-05	4.41e-05	1.3e-05	1.57e-05	7.98e-06	1.73e-06	9.66e-06	2.3e-05	1.82e-05	2.2e-05	1.85e-05	8.14e-06	8.6e-06	9.49e-06	4.56e-05	1.39e-05	3.19e-05	3.53e-05	3.82e-05	4.29e-05	1.5e-06	4.59e-05	2.74e-05	5.36e-05	1.16e-06	4.17e-05	1.42e-05	3.16e-05
Paenibacillus_cellulositrophicus	1.24e-05	4.35e-05	6.88e-07	4.99e-05	3.23e-05	2.85e-05	0.000142912	2.74e-05	8.06e-06	4.75e-05	3.37e-05	1.66e-05	2.8e-05	4.88e-05	4e-05	3.23e-05	4.16e-06	5.07e-06	1.74e-05	1.83e-05	2.18e-05	1.38e-05	5.55e-05	3.02e-06	2e-05	9.22e-06	3.45e-06	1.12e-05	3.2e-05	1.7e-05	3.92e-05	1e-05	1.84e-05	1.18e-05	1.02e-05	5.66e-05	1.56e-05	3.1e-05	3.66e-05	3.39e-05	5.33e-05	1.29e-05	3.63e-05	2.19e-05	2.21e-05	1.74e-06	4.67e-05	1.64e-05	2.23e-05
Ndongobacter_massiliensis	1.27e-05	5.55e-05	1.58e-05	3.39e-05	2.53e-05	1.16e-05	0.000112967	1.31e-05	1.7e-05	2.42e-05	1.5e-05	2.18e-05	2.22e-05	2.79e-05	3.32e-05	6.62e-05	6e-06	1.11e-05	9.97e-06	1.81e-05	1.47e-05	1.27e-05	5.32e-05	1.81e-06	1.79e-05	4.4e-06	2.61e-06	7.68e-06	1.7e-05	1.51e-05	2.46e-05	8.23e-06	1.45e-05	5.77e-06	1.74e-05	3.86e-05	1.21e-05	3.47e-05	2.88e-05	1.49e-05	3.23e-05	8.42e-07	4.84e-05	3.4e-05	3.21e-05	2.06e-06	3.65e-05	8.84e-06	1.27e-05
Shigella_flexneri	1.05e-06	4.29e-07	9.05e-05	5.54e-05	1.84e-07	9.31e-05	8.97e-08	9.17e-07	5.46e-06	1.09e-07	3.38e-05	8.24e-06	1.02e-06	0	3.12e-06	1.28e-05	5.1e-06	1.61e-06	2.9e-07	8.27e-07	1.24e-05	5.18e-05	0.000214302	0.000102068	7.25e-05	1.25e-05	3.83e-06	3.78e-07	9.56e-06	1.65e-07	5.62e-07	8.59e-06	4.07e-06	1.81e-05	4.54e-07	4.94e-06	1.28e-06	0.000266694	4.13e-07	9.86e-06	1.1e-06	1.82e-05	2.6e-06	6.94e-07	4.62e-06	0.000311472	6.04e-05	4.34e-05	7.38e-06
Paenibacillus_sp._FSL_H7-0357	1.54e-05	2.88e-05	2.02e-06	5.98e-05	3.27e-05	3.4e-05	6.97e-05	1.92e-05	5.76e-05	2.91e-05	2.84e-05	2.59e-05	2.87e-05	4.02e-05	5.21e-05	4.58e-05	1.45e-05	1.76e-05	2.04e-05	5.45e-05	4.11e-05	1.6e-05	6e-05	1.03e-06	1.47e-05	1.19e-05	3.03e-06	8.78e-06	4.15e-05	2.44e-05	3e-05	1.29e-05	1.36e-05	1.17e-05	1.03e-05	3.44e-05	1.94e-05	4.15e-05	4.57e-05	2.46e-05	4.3e-05	8.09e-06	3.67e-05	3.07e-05	5.45e-05	1.16e-06	3.08e-05	1.1e-05	3.04e-05
Fusobacterium_mortiferum	0.000246038	1.06e-05	7.02e-06	1.18e-05	1.02e-05	3.33e-05	1.14e-05	7.28e-06	1.09e-05	1.25e-05	9.89e-06	1.69e-05	1.25e-05	1.18e-05	3.76e-05	1.97e-05	6.67e-06	1.02e-05	4.1e-05	1.33e-05	3.38e-05	2.35e-05	2.65e-05	3.23e-06	1.76e-06	1.32e-06	2.32e-06	5.08e-06	8.09e-06	9.47e-06	3.12e-05	4.27e-06	6.24e-06	2.02e-05	5.11e-06	1.55e-05	3.5e-06	0.000124556	4.43e-05	2.39e-05	2.24e-05	1.21e-06	2.68e-05	0.000288004	4.44e-05	4.38e-06	2.74e-05	1.16e-05	1.12e-05
Chryseobacterium_gleum	3.11e-05	1.66e-05	2.38e-06	6.89e-05	2.68e-05	1.72e-05	3.64e-05	1.67e-05	2.81e-05	8.47e-06	1.47e-05	5.23e-05	1.83e-05	1.12e-05	4.81e-05	2.25e-05	1.05e-05	7.15e-06	1.06e-05	3.18e-05	1.92e-05	1.61e-05	2.13e-05	3.09e-05	2.02e-05	1.06e-05	1.96e-05	8.48e-06	5.04e-05	9.26e-05	4.12e-05	3.01e-05	1.31e-05	1.08e-05	3.71e-06	1.24e-05	3.02e-05	4.13e-05	1.85e-05	5.29e-05	3.71e-05	1.29e-05	2e-05	2.92e-05	5.82e-05	3.09e-06	3.32e-05	4.56e-05	8.87e-05
Rossellomorea_marisflavi	1.99e-05	2.57e-05	3.71e-06	5.54e-05	1.57e-05	2.83e-05	5.83e-05	2.33e-05	1.91e-05	1.23e-05	1.49e-05	3.14e-05	3.05e-05	1.92e-05	2.43e-05	3.85e-05	6.9e-06	2.59e-05	1.12e-05	5.24e-05	7.6e-05	2.74e-05	4.49e-05	3.62e-06	1.06e-05	6.66e-06	4.34e-06	1.02e-05	3.58e-05	1.98e-05	4.43e-05	2.09e-05	2.85e-05	2.22e-05	1.08e-05	2.51e-05	9.75e-06	3.53e-05	5.37e-05	1.74e-05	3.24e-05	6.77e-06	2.92e-05	5.78e-05	6.93e-05	4.03e-06	3.31e-05	1.23e-05	3.7e-05
Caenorhabditis_sulstoni	9.48e-06	1.73e-05	5.23e-06	3.52e-05	1.53e-05	1.63e-05	3.9e-05	1.11e-05	2.44e-05	1.67e-05	2.03e-05	3.66e-05	2.22e-05	2.65e-05	1.74e-05	2.9e-05	8.42e-06	5.82e-06	1.35e-05	2.42e-05	2.78e-05	2.11e-05	3.12e-05	2.67e-06	1.04e-05	7.13e-06	4.17e-06	6.17e-06	2.02e-05	2.68e-05	3.84e-05	9.07e-06	1.86e-05	1.29e-05	1.59e-05	4.33e-05	1.54e-05	5.21e-05	2.75e-05	3.26e-05	4.36e-05	2.85e-06	2.14e-05	3.19e-05	1.43e-05	1.88e-06	2.55e-05	1.19e-05	1.35e-05
Flavobacterium_johnsoniae	4.72e-05	1.42e-05	3.26e-06	1.58e-05	2.7e-05	2.34e-05	8.7e-06	1.17e-05	3.27e-05	9.12e-06	9.25e-06	3.34e-05	2.1e-05	8.26e-06	2.8e-05	2.9e-05	7.93e-06	1.32e-05	9.24e-06	2.86e-05	1.19e-05	3.64e-05	2.01e-05	1.66e-05	2.55e-05	3.97e-06	9.94e-06	1.36e-05	6.16e-05	2.97e-05	2.08e-05	4.79e-05	1.89e-05	1.26e-05	4.78e-06	2.7e-05	2.28e-05	4.62e-05	2.07e-05	5.49e-05	3.51e-05	2.46e-05	2.71e-05	3.4e-05	3.31e-05	7.6e-07	2.34e-05	2.75e-05	3.5e-05
Clavibacter_michiganensis	2.72e-06	6.62e-06	8.71e-07	8.83e-06	4.41e-06	7.96e-07	1.28e-05	1.51e-06	3.64e-06	2.99e-06	2.74e-06	3.49e-06	5.96e-06	2.83e-06	1.26e-06	6.78e-06	1.25e-06	1.8e-06	8.13e-06	4.82e-07	1.15e-05	5.5e-06	3.01e-05	4.74e-07	1.71e-05	2.94e-06	1.18e-06	2.14e-06	7.54e-06	2.63e-06	1.27e-05	6.61e-06	7.16e-06	2.04e-06	1.48e-06	4e-06	2.27e-06	6.96e-06	1.78e-05	8.37e-06	3.38e-05	5.56e-06	1.21e-05	9.48e-06	2.03e-06	1.57e-06	1.33e-05	6.76e-07	3.99e-06
Candidatus_Formimonas_warabiya	1.18e-05	2.86e-05	4.26e-06	7.14e-05	2.67e-05	3.42e-05	7.8e-05	1.34e-05	2.97e-05	2.1e-05	2.18e-05	3.92e-05	2.32e-05	2.26e-05	3.79e-05	3.89e-05	1.14e-05	2.21e-05	1.97e-05	1.74e-05	2.61e-05	2.15e-05	6.92e-05	1.73e-05	2.36e-05	6.1e-06	3.2e-06	8.61e-06	4.21e-05	3.17e-05	3.48e-05	8.59e-06	2.05e-05	1.37e-05	1.32e-05	3.63e-05	1.64e-05	2.25e-05	2.13e-05	5.64e-05	4.3e-05	5.53e-06	2.08e-05	2.51e-05	5.08e-05	2.06e-06	3.19e-05	1.33e-05	3.33e-05
Leuconostoc_citreum	1.09e-05	8.15e-06	3.9e-06	1.91e-05	0.000112406	1.7e-05	4.84e-06	5.39e-06	0.000279105	4.56e-06	4.46e-06	3.11e-06	1.16e-05	8.26e-06	1.26e-05	8.3e-06	1.88e-06	1.25e-05	0.000342117	0.000227272	0.000117736	7.35e-06	2.43e-05	2.03e-06	2.16e-06	1.49e-06	1.26e-07	4.32e-06	2.01e-05	6.2e-05	7.4e-06	3.37e-06	2.88e-06	5.67e-06	2.8e-06	1.36e-05	3.55e-06	6.62e-05	4.24e-05	6.01e-06	7.62e-06	6.59e-07	3.59e-06	1.45e-05	3.54e-05	6.26e-07	3.51e-05	1.06e-05	9.32e-06
Onchocerca_volvulus	1.04e-05	1.8e-05	2.25e-06	4.99e-05	2.63e-05	2.2e-05	3.34e-05	1.65e-05	4.37e-05	1.09e-05	1.91e-05	2.57e-05	2.49e-05	1.53e-05	4.07e-05	2.82e-05	1.24e-05	6.11e-06	2.62e-05	1.03e-05	2.12e-05	2.22e-05	3.01e-05	5.61e-07	8.77e-06	4.65e-06	5.27e-06	7.39e-06	1.94e-05	3.27e-05	3.22e-05	1.71e-05	1.11e-05	1.54e-05	7.71e-06	1.81e-05	1.37e-05	9.03e-05	4.57e-05	1.9e-05	2.9e-05	1.72e-06	2.18e-05	3.67e-05	4.06e-05	1.07e-06	2.16e-05	1.99e-05	1.79e-05
Limosilactobacillus_reuteri	1.97e-05	1.37e-05	2.75e-06	4.57e-05	3.63e-05	2.6e-05	7.39e-05	1.32e-05	3.62e-05	2.14e-05	1.35e-05	2.18e-05	1.68e-05	3.41e-05	3.61e-05	2.96e-05	1.11e-05	1.85e-05	1.76e-05	2.27e-05	3.14e-05	1.19e-05	3.95e-05	2.37e-06	9.56e-06	8.53e-06	1.15e-05	2.12e-05	2.2e-05	2.3e-05	7.4e-05	9.37e-06	1.53e-05	1.35e-05	7.92e-06	2.34e-05	1.84e-05	5.61e-05	3.02e-05	9.86e-06	2.54e-05	2.23e-06	2.34e-05	2.88e-05	5.09e-05	3.8e-06	3.35e-05	1.05e-05	2.35e-05
Syntrophobotulus_glycolicus	1.91e-05	2.34e-05	1.42e-06	3.43e-05	3.13e-05	2.14e-05	6.95e-05	2.47e-05	1.4e-05	1.9e-05	1.99e-05	1.58e-05	1.6e-05	2.56e-05	4.95e-05	3.97e-05	1.02e-05	1.78e-05	1.7e-05	9.92e-06	3e-05	1.61e-05	4.09e-05	8.28e-06	1.04e-05	1.2e-05	7.84e-06	8.65e-06	2.07e-05	1.65e-05	3.36e-05	1.63e-05	2.46e-05	5.92e-06	1.54e-05	2.23e-05	1.43e-05	3.19e-05	3.02e-05	2.42e-05	6.5e-05	4.21e-06	3.33e-05	2.42e-05	2.21e-05	3.27e-06	3.16e-05	1.51e-05	2.58e-05
Succinivibrio_dextrinosolvens	8.15e-06	8.39e-06	4.36e-06	3.55e-05	3.29e-05	1.86e-05	5.57e-05	1.07e-05	1.54e-05	1.76e-05	1.36e-05	1.95e-05	3.28e-05	1.96e-05	1.1e-05	2.32e-05	7.3e-06	5.25e-06	4.4e-06	3.52e-05	2.28e-05	1.3e-05	2.7e-05	1.21e-05	1.28e-05	5.85e-06	4.17e-06	6.26e-06	1.42e-05	9.1e-05	4.14e-05	1.35e-05	2e-05	5.07e-06	8.58e-06	3.13e-05	7.68e-06	5.82e-05	1.98e-05	3.92e-05	5.79e-05	9.88e-07	2.27e-05	1.21e-05	4.53e-05	1.7e-06	2.08e-05	8.05e-06	1.08e-05
Paenibacillus_odorifer	6.71e-06	3.47e-05	9.81e-06	5.45e-05	2.16e-05	3.61e-05	3.97e-05	2.79e-05	4.88e-05	2.64e-05	3.37e-05	3.05e-05	2.76e-05	3.46e-05	2.68e-05	3.64e-05	1.13e-05	1.51e-05	1.54e-05	4.96e-05	4.11e-05	1.43e-05	7.13e-05	5.05e-06	1.2e-05	7.89e-06	7.16e-06	1.14e-05	2.27e-05	1.84e-05	4.04e-05	1.21e-05	1.41e-05	1.67e-05	1.08e-05	3.59e-05	1.58e-05	3.98e-05	3.62e-05	3.08e-05	3.08e-05	8.78e-07	2.48e-05	2.85e-05	5.77e-05	2.5e-06	3.1e-05	2.35e-05	2.69e-05
Peptoniphilus_ivorii	6.04e-06	2.32e-05	1.83e-05	3.29e-05	3.28e-05	2.93e-05	4.92e-05	2.17e-05	1.22e-05	1.5e-05	2.05e-05	2.03e-05	2.13e-05	1.66e-05	4.31e-05	4.9e-05	2.87e-05	5.34e-05	9.2e-06	1.89e-05	2.68e-05	1.3e-05	6.16e-05	1.21e-06	1.07e-05	4.31e-06	3.45e-06	8.52e-06	1.89e-05	5.1e-05	1.75e-05	1.07e-05	1.62e-05	1.04e-05	7.92e-06	3.1e-05	8.62e-06	1.66e-05	1.83e-05	3.31e-05	5.86e-05	3.95e-06	2.21e-05	2.72e-05	6.22e-05	1.3e-06	4.28e-05	1.88e-05	1.47e-05
Oceanobacillus_iheyensis	9.81e-06	2.16e-05	8.44e-06	2.61e-05	1.91e-05	2.05e-05	4.9e-05	2.12e-05	1.94e-05	1.4e-05	2.56e-05	2.69e-05	3.32e-05	1.7e-05	4.21e-05	6.36e-05	1.2e-05	1.96e-05	1.75e-05	7.44e-05	5.71e-05	1.28e-05	3.28e-05	7.8e-06	1.09e-05	3.5e-06	2.57e-06	6.59e-06	1.85e-05	1.77e-05	3.29e-05	8.47e-06	1.56e-05	2.86e-05	7.3e-06	3.32e-05	1.68e-05	0.000126906	4.07e-05	1.3e-05	2.77e-05	4.06e-06	5.05e-05	3.46e-05	6.67e-05	5.81e-06	1.77e-05	1.12e-05	2.07e-05
Trichinella_zimbabwensis	9.2e-06	1.5e-05	2.66e-06	7.12e-05	2.21e-05	2.51e-05	2.02e-05	5.02e-06	1.61e-05	9.99e-06	6.38e-06	1.22e-05	1.58e-05	1.26e-05	2.16e-05	2.34e-05	9.27e-06	5.25e-06	3.28e-05	4.42e-05	2.95e-05	2.11e-05	4.26e-05	1.26e-05	1.07e-05	4.65e-06	1.94e-06	5.71e-06	8.15e-06	3.42e-05	5.95e-05	4.33e-06	1.09e-05	1.79e-05	9.16e-06	1.65e-05	1.21e-05	7.22e-05	4.85e-05	2.44e-05	3.79e-05	1.19e-05	2.5e-05	5.68e-05	4.9e-05	3.44e-06	1.72e-05	1.35e-05	1.54e-05
Peptoniphilus_sp._ING2-D1G	5.93e-06	3.23e-05	7.57e-06	5.21e-05	1.35e-05	3.76e-05	5.52e-05	2.18e-05	1.24e-05	1.25e-05	1.26e-05	1.93e-05	2.01e-05	1.07e-05	2.6e-05	6.85e-05	5.06e-06	1.66e-05	1.17e-05	1.96e-05	3.87e-05	3.23e-05	3.21e-05	4.7e-06	1.09e-05	8.79e-06	1.18e-06	1.65e-05	1.76e-05	4.99e-05	2.57e-05	4.39e-06	1.62e-05	1.55e-05	1.91e-05	4.73e-05	1.28e-05	4.04e-05	8.05e-05	2.71e-05	4.54e-05	7.68e-07	4.28e-05	2.31e-05	8.22e-05	8.5e-07	3.3e-05	3.93e-05	1.81e-05
Desulfosporosinus_youngiae	9.7e-06	2.12e-05	9.17e-06	2.74e-05	1.5e-05	2.04e-05	0.000120588	3.08e-05	2.39e-05	2.38e-05	2.93e-05	2.36e-05	2.84e-05	3.21e-05	2.03e-05	4.35e-05	8.69e-06	1.08e-05	1.75e-05	6.38e-05	4.98e-05	2.34e-05	4.03e-05	1.9e-06	8.94e-06	7.04e-06	2.28e-06	8.52e-06	3.01e-05	1.56e-05	2.59e-05	1.56e-05	1.47e-05	1.35e-05	9.36e-06	3.38e-05	1.05e-05	6.82e-05	4.11e-05	1.92e-05	2.72e-05	1.68e-06	2.34e-05	3.58e-05	3.86e-05	1.57e-06	3.26e-05	1.41e-05	2.3e-05
Tepidanaerobacter_acetatoxydans	9.15e-06	3.19e-05	2.93e-06	2.98e-05	1.5e-05	1.9e-05	8.85e-05	1.59e-05	3e-05	1.82e-05	1.28e-05	3.56e-05	3.4e-05	1.77e-05	3.06e-05	7.79e-05	1.25e-05	1.47e-05	2.56e-05	9.25e-05	4.48e-05	1.6e-05	5.49e-05	4.27e-06	1.15e-05	3.24e-06	2.02e-06	1.04e-05	2.36e-05	1.97e-05	2.13e-05	9.01e-06	1.61e-05	2.1e-05	1.78e-05	3.05e-05	1.3e-05	4.26e-05	5.2e-05	1.35e-05	2.16e-05	1.28e-06	4.17e-05	2.79e-05	5.09e-05	2.24e-06	1.65e-05	1.9e-05	2.66e-05
Metabacillus_sediminilitoris	1.6e-05	1.97e-05	4.95e-06	6.88e-05	2.2e-05	3.05e-05	6.38e-05	2.22e-05	3.01e-05	2.37e-05	1.4e-05	3.35e-05	1.46e-05	3.13e-05	5.7e-05	2.85e-05	1.14e-05	2.5e-05	1.07e-05	4e-05	3.68e-05	1.26e-05	5.61e-05	1.9e-06	9.51e-06	8.79e-06	2.19e-06	9.15e-06	3e-05	1.49e-05	4.32e-05	5.23e-06	1.35e-05	9.45e-06	9.45e-06	3e-05	1.65e-05	6.66e-05	4.46e-05	1.71e-05	3.17e-05	1.13e-06	2.73e-05	8.41e-05	9.69e-05	1.03e-06	2.86e-05	1.79e-05	2.95e-05
Paenibacillus_chitinolyticus	1.37e-05	3.14e-05	7.34e-07	2.94e-05	2.24e-05	2.26e-05	7.72e-05	2.61e-05	2.41e-05	3.84e-05	2.7e-05	1.64e-05	4.32e-05	5.19e-05	1.91e-05	6.61e-05	2.87e-06	2.84e-06	9.97e-06	3.31e-05	3.3e-05	1.71e-05	6.15e-05	4.83e-06	1.63e-05	1.14e-05	2.11e-06	1.04e-05	1.95e-05	2.12e-05	4.1e-05	1.62e-05	1.98e-05	1.12e-05	1.47e-05	4.03e-05	1.51e-05	4.09e-05	2.82e-05	2.79e-05	6.97e-05	1.43e-06	3.73e-05	2.43e-05	2.59e-05	8.05e-07	4.15e-05	2.51e-05	3.58e-05
Paraflavitalea_soli	4.3e-05	2.19e-05	3.81e-06	4.32e-06	1.98e-05	4.55e-06	1.34e-05	7.66e-06	1.26e-05	2.99e-06	5.17e-06	2.22e-05	1.51e-05	1.92e-06	1.87e-05	2.34e-05	4.7e-06	3.08e-06	7.45e-06	2.32e-05	2.08e-05	1.18e-05	1.36e-05	2.35e-05	2.38e-05	8.53e-06	1.24e-05	2.23e-06	4.14e-05	7.78e-05	1.61e-05	3.97e-05	1.34e-05	1.68e-05	7.75e-06	1.33e-05	1.22e-05	1.74e-05	2.2e-05	8.25e-05	5.87e-05	1.17e-05	4.09e-05	3.03e-05	1.18e-05	6.71e-07	1.9e-05	1.88e-05	4.74e-05
Sphingobacterium_thalpophilum	8.42e-06	7.66e-06	1.74e-06	2.78e-06	7.6e-06	5.63e-06	9.68e-06	7.34e-06	4.94e-06	3.1e-06	3.76e-06	2.9e-05	4.7e-06	2.6e-06	8.9e-06	1.11e-05	3.27e-06	1.23e-06	5.47e-06	3.07e-05	4.28e-06	3.12e-05	7.02e-06	3.13e-05	2.96e-05	8.96e-06	2.38e-05	1.55e-06	3.61e-05	0.000106602	1.01e-05	4.82e-05	8.85e-06	1.61e-05	4.17e-06	2.91e-06	2.25e-05	7.31e-06	9.09e-06	8.47e-05	7.27e-05	6.73e-06	5.76e-05	2.62e-05	2.35e-06	1.92e-06	7.11e-06	2.09e-05	1.36e-05
Paenibacillus_barcinonensis	1.39e-05	2.37e-05	6.88e-07	3.39e-05	1.97e-05	1.13e-05	9.04e-05	1.77e-05	2.29e-05	1.99e-05	7.02e-06	1.82e-05	3.7e-05	2.55e-05	9.16e-06	4.17e-05	5.82e-06	8e-06	1.08e-05	3.81e-05	5.9e-05	1.67e-05	4.37e-05	1.64e-06	1.13e-05	7.64e-06	1.81e-06	8.4e-06	1.2e-05	5.33e-05	2.19e-05	1.17e-05	1.84e-05	8.25e-06	1.12e-05	4.11e-05	9.55e-06	2.94e-05	2.62e-05	2.36e-05	5.7e-05	1.43e-06	3.4e-05	3.65e-05	3.3e-05	4.03e-07	3.21e-05	2.03e-05	1.74e-05
Paenibacillus_guangzhouensis	2.88e-05	2.92e-05	2.98e-06	5.22e-05	3.63e-05	2.19e-05	0.000107677	2.82e-05	3.39e-05	2.34e-05	2.36e-05	2.41e-05	2.4e-05	2.7e-05	4.08e-05	6.27e-05	8.96e-06	1.34e-05	1.06e-05	2.21e-05	2.75e-05	1.26e-05	5.07e-05	4.96e-06	1.98e-05	9.22e-06	3.33e-06	9.28e-06	3.15e-05	3.61e-05	2.09e-05	1.05e-05	8.9e-06	7.46e-06	1.22e-05	3.35e-05	9.36e-06	2.92e-05	2.23e-05	3.3e-05	3.73e-05	3.44e-06	3.91e-05	2.39e-05	3.98e-05	1.39e-06	4.79e-05	4.94e-05	3.86e-05
Paenibacillus_lentus	9.53e-06	3.24e-05	5.18e-06	2.78e-05	2.73e-05	2.33e-05	8.35e-05	2.34e-05	1.57e-05	2.94e-05	2.64e-05	2.29e-05	3.54e-05	3.7e-05	2.99e-05	3.42e-05	6.54e-06	1.52e-05	1.98e-05	8.27e-06	8.54e-05	1.66e-05	5.65e-05	3.02e-06	5.75e-06	7.89e-06	8.55e-06	8.73e-06	1.89e-05	2.35e-05	3.11e-05	2.54e-05	1.93e-05	1.25e-05	1.55e-05	3.79e-05	1.12e-05	7.84e-05	4.72e-05	2.6e-05	4.74e-05	2.45e-06	4.08e-05	2.85e-05	2.71e-05	9.39e-07	2.73e-05	1.72e-05	2.5e-05
Streptococcus_sp._NPS_308	5.38e-06	1.04e-05	1.79e-05	9.41e-06	8.76e-06	0.000173326	3.34e-05	1.08e-05	2.87e-05	1.17e-05	1.93e-05	1.67e-05	0.000261564	1.69e-05	1.28e-05	1.74e-05	2.83e-05	2.17e-05	1.1e-05	1.14e-05	5.76e-05	3.7e-06	8.78e-06	2.03e-06	2.38e-05	2.43e-06	6.83e-06	2.6e-06	1.65e-05	1.42e-05	8.62e-06	7.63e-06	4.61e-06	3.19e-05	1.93e-05	2.62e-05	1.82e-05	0.000107235	1.93e-05	1.07e-05	6.18e-06	9.88e-07	3.28e-06	1.52e-05	7.15e-05	6.84e-06	1.48e-05	8e-06	3.25e-05
Brevibacillus_brevis	1.56e-05	1.7e-05	1.97e-06	3.39e-05	1.36e-05	1.51e-05	8.58e-05	1.82e-05	6.01e-05	2.06e-05	1.16e-05	1.66e-05	1.29e-05	2.57e-05	4.85e-05	4.34e-05	9.4e-06	7.05e-06	1.29e-05	5.24e-05	3.91e-05	2.02e-05	4.79e-05	7.72e-06	8.77e-06	7.81e-06	2.99e-06	7.85e-06	1.94e-05	2.49e-05	3.05e-05	1.05e-05	1.77e-05	1.48e-05	9.82e-06	2.71e-05	9.26e-06	4.65e-05	3.14e-05	2.15e-05	5.8e-05	6.59e-07	2.88e-05	5.09e-05	3.01e-05	2.01e-06	3.95e-05	2.04e-05	2.06e-05
Chitinophaga_sp._XS-30	1.46e-05	1.61e-05	1.74e-06	9.41e-06	2.64e-05	6.08e-06	1.52e-05	6.53e-06	2.43e-05	4.13e-06	4.66e-06	2.37e-05	1.11e-05	3.68e-06	1.02e-05	1.66e-05	5.6e-06	9.09e-06	6.58e-06	1.34e-05	5.94e-06	1.24e-05	1.41e-05	1.04e-05	2.66e-05	6.57e-06	8.3e-06	6.42e-06	3.24e-05	6.87e-05	2.13e-05	3.65e-05	1.7e-05	1.23e-05	2.19e-06	1.72e-05	1.17e-05	1.01e-05	2.42e-05	5.67e-05	3.95e-05	3.34e-05	4.47e-05	2.04e-05	3.75e-05	6.71e-07	2e-05	1.28e-05	1.97e-05
Streptococcus_sp._116-D4	1.01e-05	1.7e-05	2.75e-05	1.46e-05	4.78e-06	0.000214356	2.25e-05	7.07e-06	6.24e-05	1.21e-05	2.01e-05	1.52e-05	7.43e-05	1.41e-05	1.4e-05	2e-05	1.24e-05	5.53e-05	1.83e-05	1.47e-05	4.65e-05	5.21e-06	8.27e-06	3.88e-06	1.01e-05	2.99e-06	4.38e-06	5.21e-06	6.92e-06	6.49e-05	5.62e-06	6.25e-06	7.16e-06	2.35e-05	1.58e-05	2.01e-05	8.32e-06	8.25e-05	1.25e-05	1.9e-05	2.26e-05	1.06e-06	1.76e-05	1.93e-05	0.000121819	1.04e-05	2.03e-05	1.6e-05	1.14e-05
Paenibacillus_borealis	1.78e-05	2.8e-05	3.12e-06	3.44e-05	4.46e-05	1.55e-05	6.5e-05	1.63e-05	2.47e-05	2.43e-05	3.95e-05	2.4e-05	4.05e-05	2.52e-05	4.02e-05	2.53e-05	4.97e-06	5.96e-06	6.19e-06	1.25e-05	5.17e-05	2.15e-05	5.11e-05	5.09e-06	2e-05	6.44e-06	2.19e-06	5.29e-06	3.33e-05	4.45e-05	2.42e-05	9.92e-06	1.33e-05	8.6e-06	6.39e-06	4.08e-05	7.58e-06	3.19e-05	2.94e-05	2.94e-05	4.89e-05	1.28e-06	4.12e-05	2.09e-05	3.53e-05	1.52e-06	3.75e-05	9.52e-06	2.16e-05
Fusobacterium_pseudoperiodonticum	7.65e-06	1.45e-05	4.31e-06	2.3e-05	1.36e-05	3.48e-05	2.88e-05	8.63e-06	1.08e-05	2.2e-05	1.27e-05	2.33e-05	1.92e-05	3.19e-05	1.62e-05	6.18e-05	8.73e-06	1.02e-05	1.99e-05	4.64e-05	4.78e-05	2.38e-05	4.61e-05	3.6e-05	7.29e-06	3.41e-05	4.59e-06	8.78e-06	6.8e-06	2.21e-05	3.47e-05	5.11e-06	1.11e-05	7.01e-06	6.1e-06	2.84e-05	2.79e-05	9.67e-05	5.24e-05	1.98e-05	1.75e-05	8.42e-07	3.02e-05	5.17e-05	6.07e-05	6.71e-06	2.84e-05	1.57e-05	1.48e-05
Draconibacterium_halophilum	7.16e-05	1.14e-05	1.47e-06	1.27e-05	1.77e-05	3.92e-06	1.4e-05	3.67e-06	1.96e-05	4.62e-06	3e-06	3.57e-05	1.17e-05	4.58e-06	1.42e-05	1.89e-05	2.69e-06	4.12e-06	6.78e-06	1.54e-05	2.2e-05	1.78e-05	1.12e-05	1.91e-05	2.86e-05	3.63e-06	7.54e-06	3.95e-06	4.82e-05	5.1e-05	2.5e-05	3.68e-05	1.41e-05	1.96e-05	2.64e-06	1.07e-05	3.68e-05	1.71e-05	2.4e-05	9.92e-05	4.98e-05	2.5e-05	3.83e-05	4.7e-05	2.11e-06	7.16e-07	2.5e-05	4.95e-05	4.95e-05
Selenomonas_sp._oral_taxon_920	1.04e-05	1.86e-05	4.13e-07	5.66e-05	9.19e-06	3.22e-05	0.000115925	9.5e-06	2.54e-05	1.34e-05	1.27e-05	2.1e-05	1.34e-05	1.15e-05	1.24e-05	2.89e-05	4.66e-06	2.84e-06	7.84e-06	8.61e-06	5e-05	1.57e-05	6.8e-05	1.6e-06	2.66e-05	7.81e-06	4.47e-06	6.76e-06	2.33e-05	4.2e-05	3.57e-05	9.55e-06	1.54e-05	6.17e-06	5.61e-06	2.6e-05	2.16e-05	3.61e-05	2.89e-05	1.85e-05	6.58e-05	5.05e-06	1.92e-05	2.73e-05	1.77e-05	3.31e-06	3.05e-05	9.46e-06	1.66e-05
Pedobacter_sp._PACM_27299	6.76e-05	1.12e-05	4.13e-07	6.91e-06	4.22e-05	9.55e-06	5.83e-06	2.21e-06	1.66e-05	7.39e-06	8.16e-06	4.14e-05	1.29e-05	7.13e-06	1e-05	8.06e-06	2.91e-06	7.53e-06	1.41e-05	4.69e-05	8.3e-06	1.51e-05	1.3e-05	3.14e-05	2.89e-05	5.51e-06	2.49e-06	4.7e-06	5.19e-05	0.000146197	1.3e-05	4.36e-05	4.45e-06	9.55e-06	1.86e-06	7.41e-06	3.03e-05	1.91e-05	1.62e-05	8.17e-05	4.63e-05	3.75e-05	2.55e-05	2.73e-05	6.81e-06	4.47e-07	1.78e-05	7.32e-06	3.74e-05
Bacillus_sp._FJAT-42376	1.04e-05	2.53e-05	2.06e-06	3.18e-05	2.6e-05	2.69e-05	5.12e-05	2.15e-05	5.84e-05	2.19e-05	2.4e-05	1.88e-05	3.61e-05	2.66e-05	1.67e-05	7.95e-05	4.3e-06	6.25e-06	7.89e-06	5.56e-05	2.83e-05	1.63e-05	4.07e-05	1.85e-06	9.96e-06	7.25e-06	1.39e-06	1.13e-05	2.26e-05	1.95e-05	2.71e-05	2.18e-05	1.02e-05	7.31e-06	5.03e-06	4.38e-05	9.01e-06	4.53e-05	3.28e-05	1.75e-05	3.92e-05	7.46e-06	3.02e-05	3.1e-05	2.09e-05	8.5e-07	2.84e-05	1.82e-05	2.44e-05
Paenibacillus_sp._BIHB4019	1.37e-05	2.5e-05	2.98e-06	5.41e-05	1.84e-05	1.63e-05	6.94e-05	2.42e-05	3.99e-05	1.51e-05	2.47e-05	3.09e-05	2.12e-05	2.1e-05	4.52e-05	2.84e-05	1.24e-05	1.85e-05	8.66e-06	2.82e-05	2.88e-05	1.34e-05	6.85e-05	3.28e-06	1.74e-05	5.29e-06	2.49e-06	8.15e-06	3.11e-05	1.29e-05	5.62e-05	8.17e-06	1.84e-05	1.26e-05	1.18e-05	5.17e-05	1.54e-05	4.1e-05	2.67e-05	1.19e-05	2.97e-05	8.42e-07	2.09e-05	2.82e-05	4.17e-05	2.15e-06	3.1e-05	2.33e-05	2.36e-05
Bacillus_infantis	1.5e-05	2.79e-05	4.13e-06	5.41e-05	3.82e-05	3.64e-05	5.35e-05	2.74e-05	5.35e-05	2.37e-05	2.68e-05	2.88e-05	4.6e-05	3.04e-05	2.89e-05	5.54e-05	8.1e-06	1.65e-05	7.5e-06	2.64e-05	3.02e-05	1.38e-05	7.05e-05	1.72e-06	1.29e-05	6.06e-06	2.23e-06	1.1e-05	4.02e-05	1.8e-05	2.77e-05	7.27e-06	1.89e-05	8.3e-06	6.93e-06	4.6e-05	1.8e-05	4.06e-05	3.22e-05	1.59e-05	5e-05	7.68e-07	2.06e-05	2.01e-05	4.1e-05	5.81e-07	3.05e-05	2.13e-05	2.61e-05
Chitinophaga_oryzae	2.31e-05	1e-05	4.13e-07	4.8e-06	7.85e-06	2.96e-06	2.87e-06	8.47e-06	5.52e-06	4.45e-06	6.19e-06	1.36e-05	7.89e-06	3.17e-06	4.25e-06	1.94e-05	1.21e-06	4.45e-06	4.98e-06	7.65e-06	1.12e-05	1.99e-05	1.45e-05	1.21e-05	2.44e-05	4.52e-06	4e-06	4.49e-06	4.41e-05	0.000171715	1.69e-05	3.75e-05	1.91e-05	1.27e-05	2.72e-06	1.16e-05	5.07e-06	6.96e-06	2.31e-05	3.31e-05	5.05e-05	2.64e-05	4.32e-05	4.01e-05	1.95e-06	2.64e-06	1.3e-05	3.95e-05	2.45e-05
Campylobacter_gracilis	2.77e-06	7.29e-06	3.21e-07	2.21e-06	6.13e-07	2.27e-07	5.11e-05	2.37e-06	5.85e-07	6.52e-07	1.98e-06	3.17e-06	6.62e-07	3.39e-07	1.58e-05	3.51e-06	4.03e-07	6.34e-06	1.36e-06	8.27e-07	1.48e-06	1.91e-06	2.34e-06	2.08e-05	2.16e-06	3.84e-07	2.53e-07	8.4e-07	4.29e-07	2.14e-06	7.59e-06	1.38e-06	3.8e-07	1.89e-06	0.00132051	1.82e-06	1.08e-06	1.13e-06	2.75e-06	6.55e-06	8.92e-07	2.49e-06	1.34e-05	7.71e-07	4.06e-07	2.64e-06	1.67e-06	1.69e-07	1.04e-05
Enterobacter_roggenkampii	1.16e-06	7.35e-06	2.43e-05	7.11e-06	6.13e-07	5.51e-06	2.69e-07	2.1e-06	4.29e-06	3.8e-07	1.76e-05	9.76e-06	9.64e-07	1.13e-07	2.46e-06	1.57e-05	5.82e-07	7.1e-07	7.74e-07	4.13e-07	5.85e-06	3.6e-05	4.25e-05	9.14e-06	0.000544333	0.000280244	7.14e-05	4.62e-07	1.84e-05	2.78e-05	8.71e-06	2.04e-06	4.07e-06	7.76e-06	3.13e-06	3.2e-06	5.42e-07	0.000244586	3.44e-07	8.17e-06	1.72e-06	2.49e-06	3.59e-06	3.86e-06	9.98e-06	2.76e-05	2.29e-05	1.69e-05	4.6e-06
Paenibacillus_sp._JDR-2	1.46e-05	4.12e-05	1.7e-06	4.85e-05	2.55e-05	2.47e-05	0.000101849	2.73e-05	9.81e-06	3.44e-05	2.06e-05	2.23e-05	3.5e-05	4.01e-05	2.59e-05	4.79e-05	4.07e-06	4.4e-06	1.24e-05	1.56e-05	2.9e-05	1.83e-05	5.82e-05	7.59e-06	1.28e-05	1.29e-05	2.4e-06	1.07e-05	2.13e-05	1.57e-05	3.52e-05	1.35e-05	1.24e-05	8.4e-06	1.18e-05	4.41e-05	1.35e-05	3.21e-05	2.77e-05	2.69e-05	3.81e-05	4.76e-07	3.2e-05	2.3e-05	2.35e-05	2.28e-06	4.02e-05	1.82e-05	2.91e-05
Fibrobacter_succinogenes	1.43e-05	2.08e-05	1.79e-06	3.64e-05	1.23e-05	1.03e-05	0.000100684	1.67e-05	1.26e-05	1.89e-05	1.77e-05	2.21e-05	1.81e-05	1.91e-05	1.18e-05	2.95e-05	3.99e-06	1.07e-05	8.42e-06	2.32e-05	1.56e-05	1.02e-05	3.8e-05	9.23e-06	1.49e-05	5.59e-06	1.52e-06	8.9e-06	2e-05	9.31e-05	1.56e-05	5.05e-06	1.98e-05	7.96e-06	1.19e-05	2.57e-05	9.45e-06	3.19e-05	2.07e-05	5.23e-05	5.39e-05	2.6e-06	2.91e-05	2.53e-05	7.41e-05	8.5e-07	2.67e-05	8.73e-06	1.05e-05
Chitinophaga_agri	1.86e-05	2.11e-05	3.21e-07	6.72e-06	2.35e-05	3.69e-06	1.24e-05	4.91e-06	3.09e-05	1.08e-05	9.69e-06	3.38e-05	2.08e-05	9.45e-06	3.72e-05	3.47e-05	9.18e-06	1.56e-05	4.69e-06	1.51e-05	2.09e-05	1.78e-05	2.01e-05	9.66e-06	2.85e-05	1.17e-05	1.66e-05	9.19e-06	3.43e-05	7.11e-05	1.18e-05	5.31e-05	3.02e-05	2.14e-05	2.97e-06	2.41e-05	2.03e-05	1.24e-05	2.07e-05	4.38e-05	5.07e-05	3.9e-05	5.53e-05	2.17e-05	6.16e-06	2.64e-06	2.59e-05	1.48e-05	1.79e-05
Neobacillus_mesonae	7.82e-06	2.29e-05	4.22e-06	8.57e-05	2.19e-05	2.8e-05	0.000126057	1.67e-05	2.47e-05	1.37e-05	1.73e-05	4.04e-05	1.57e-05	1.44e-05	4.97e-05	2.06e-05	1.05e-05	3.34e-05	1.44e-05	1.93e-05	2.17e-05	1.77e-05	5.45e-05	1.38e-06	1.08e-05	6.1e-06	2.15e-06	7.73e-06	3.84e-05	3.39e-05	2.1e-05	7.09e-06	2.41e-05	1.88e-05	8.62e-06	3.18e-05	1.39e-05	5.39e-05	1.87e-05	1.21e-05	3.95e-05	1.17e-06	1.55e-05	3.62e-05	7.19e-05	2.15e-06	3.5e-05	1.85e-05	9.68e-06
Shigella_boydii	4.99e-07	6.62e-06	9.18e-05	5.55e-05	3.68e-07	6.78e-05	8.97e-08	1.4e-06	7.15e-06	0	4.48e-05	1.01e-05	6.02e-07	0	2.46e-06	9.97e-06	3.76e-06	7.1e-07	4.84e-08	1.03e-06	1.03e-05	9.08e-05	0.000195663	7.22e-05	5.33e-05	8.88e-06	4.21e-06	6.3e-07	1.07e-05	9.88e-07	1.31e-06	9.61e-06	2.77e-06	2.42e-05	4.54e-07	4.14e-06	5.91e-07	0.000255118	0	1.42e-05	3.43e-07	1.19e-05	1.53e-06	3.08e-07	6.25e-06	0.000177205	5.27e-05	2.8e-05	1.69e-05
Paenibacillus_xylanilyticus	1.09e-05	2e-05	4.63e-06	3.57e-05	1.51e-05	2.71e-05	7.9e-05	1.37e-05	3.03e-05	1.57e-05	1.45e-05	2.62e-05	1.58e-05	2.49e-05	2.41e-05	2.81e-05	7.52e-06	1.83e-05	1.31e-05	1.39e-05	4.74e-05	1.11e-05	4.24e-05	6.08e-06	5.46e-06	4.74e-06	2.19e-06	7.81e-06	1.34e-05	7.38e-05	4.11e-05	1.11e-05	1.67e-05	5.52e-06	5.69e-06	2.88e-05	9.55e-06	2.65e-05	1.63e-05	3.33e-05	5.24e-05	2.71e-06	3.14e-05	1.93e-05	4.88e-05	3.94e-06	3.45e-05	1.37e-05	1.13e-05
Bacillus_selenitireducens	1.6e-05	2.15e-05	2.75e-06	5.88e-05	2.41e-05	2.63e-05	6.92e-05	1.21e-05	5.04e-05	2.15e-05	1.65e-05	3.83e-05	2.76e-05	2.9e-05	1.74e-05	3.52e-05	8.1e-06	2.43e-05	6.34e-06	2.74e-05	3.41e-05	9.84e-06	5.5e-05	2.16e-06	1.38e-05	1.03e-05	1.1e-06	1.26e-05	2.42e-05	3.31e-05	5.42e-05	1.45e-05	2.24e-05	6.46e-06	1.27e-05	3.2e-05	2.66e-05	2.58e-05	2.29e-05	3.25e-05	6.28e-05	5.12e-07	1.86e-05	1.87e-05	5.09e-05	8.95e-07	2.82e-05	1.5e-05	1.96e-05
Gardnerella_vaginalis	2.24e-05	2.17e-05	7.2e-06	4.51e-05	1.57e-05	1.97e-05	5.9e-05	1.07e-05	1.79e-05	1.55e-05	1.91e-05	6.08e-06	1.61e-05	1.86e-05	1.65e-05	9.01e-05	4.3e-06	6.63e-06	4.55e-06	2.56e-05	2.54e-05	8.68e-06	3.92e-05	3.02e-06	7.12e-06	6.15e-06	7.16e-07	7.26e-06	1.59e-05	4.15e-05	3.2e-05	1.1e-05	1.63e-05	1.12e-05	4.78e-06	2.32e-05	7.63e-06	5.1e-05	1.89e-05	3.46e-05	6.84e-05	1.39e-06	0.000208366	1.76e-05	2.39e-05	1.12e-06	2.11e-05	9.12e-06	1.79e-05
Brevibacillus_laterosporus	1.21e-05	2.02e-05	4.49e-06	6.15e-05	2.83e-05	4.32e-05	4.81e-05	2.64e-05	1.58e-05	2.25e-05	2.79e-05	3.28e-05	3.1e-05	3.07e-05	2.3e-05	3.07e-05	1.58e-05	9.33e-06	1.45e-05	3.05e-05	2.98e-05	1.44e-05	3.95e-05	2.07e-06	1.31e-05	1.15e-05	2.02e-06	9.91e-06	1.38e-05	1.79e-05	3.06e-05	1.68e-05	1.46e-05	1.73e-05	7.59e-06	2.5e-05	1.39e-05	4.7e-05	2.71e-05	1.07e-05	6.21e-05	2.93e-06	3.55e-05	2.36e-05	7.97e-05	4.96e-06	2.45e-05	1.46e-05	1.4e-05
Cellulosilyticum_lentocellum	2.75e-05	1.33e-05	2.11e-06	6.14e-05	2.11e-05	5.94e-05	7.09e-05	1.81e-05	1.85e-05	1.44e-05	2.51e-05	6.24e-05	1.96e-05	1.7e-05	5.46e-05	2.95e-05	1.34e-05	9.37e-06	2.62e-05	8.75e-06	1.88e-05	1.06e-05	2.86e-05	3.19e-06	5.24e-06	1.52e-05	4.63e-06	1.14e-05	1.81e-05	1.61e-05	3.93e-05	1.23e-05	1.66e-05	1.12e-05	1.04e-05	3.74e-05	1.12e-05	6.54e-05	4.41e-05	2.3e-05	2.7e-05	9.88e-07	2.45e-05	2.62e-05	7.39e-05	1.92e-06	1.94e-05	1.59e-05	3.63e-05
Caenorhabditis_tribulationis	1.44e-05	1.77e-05	1.04e-05	2.57e-05	1.81e-05	2.68e-05	5.31e-05	1.89e-05	3.15e-05	1.84e-05	1.96e-05	1.87e-05	1.45e-05	2.18e-05	2.91e-05	2.27e-05	6.99e-06	1.8e-05	1.19e-05	4.8e-05	2.73e-05	1.39e-05	4.76e-05	5.3e-06	1.43e-05	4.52e-06	5.22e-06	5.33e-06	1.21e-05	5.26e-05	3.9e-05	1.52e-05	1.03e-05	1.57e-05	4.35e-05	3.3e-05	1.13e-05	3.19e-05	2.18e-05	2.43e-05	2.94e-05	2.38e-06	1.68e-05	4.13e-05	1.82e-05	2.68e-06	2.4e-05	1.09e-05	2.31e-05
Paenibacillus_sp._HB172198	1.03e-05	2.1e-05	7.8e-07	4.06e-05	2.94e-05	1.71e-05	4.2e-05	2.02e-05	2.94e-05	2.14e-05	1.62e-05	2.1e-05	3.03e-05	2.55e-05	3.92e-05	3.98e-05	5.82e-06	2.11e-05	8.66e-06	5.3e-05	3.47e-05	2.59e-05	3.7e-05	3.88e-07	1.61e-05	5.42e-06	3.58e-06	8.4e-06	2.29e-05	2.3e-05	2.81e-05	1.41e-05	1.77e-05	9.85e-06	5.44e-06	2.76e-05	1.55e-05	4.78e-05	3.35e-05	1.95e-05	6.3e-05	2.03e-05	3.08e-05	2.02e-05	4.32e-05	1.12e-06	2.59e-05	6.42e-06	2.09e-05
Leclercia_adecarboxylata	1.7e-05	1.13e-05	1.74e-05	8.26e-06	1.31e-05	6.99e-06	5.65e-06	4.96e-06	8.64e-06	5.92e-06	8.1e-06	8.24e-06	1.57e-05	6.22e-06	6.17e-06	1.23e-05	2.1e-06	3.74e-06	3.82e-06	7.58e-06	2.33e-05	6.62e-05	0.000572279	2.78e-05	0.000120115	5.63e-06	8.34e-06	3.11e-06	2.25e-05	1.52e-05	5.81e-06	2.09e-05	1.55e-05	6.66e-06	3.38e-06	1.04e-05	7.44e-06	8.13e-05	1.67e-05	2.46e-05	1.14e-05	1.8e-05	4.28e-06	8.71e-06	3.89e-06	2.88e-05	2.27e-05	6.36e-06	2.1e-05
Paenibacillus_bovis	1.39e-05	2.29e-05	1.33e-06	7.42e-05	5.54e-05	2.31e-05	6.53e-05	3.18e-05	4.43e-05	2.67e-05	2.14e-05	3.05e-05	2.39e-05	3.58e-05	2.09e-05	3.68e-05	8.37e-06	9.42e-06	1.61e-05	5.6e-05	3.96e-05	1.67e-05	4.37e-05	8.19e-07	1.09e-05	6.53e-06	3.92e-06	1.01e-05	1.72e-05	1.55e-05	4.32e-05	1.23e-05	1.65e-05	1.15e-05	9.07e-06	4.19e-05	1.31e-05	3.35e-05	3.31e-05	1.56e-05	3.38e-05	9.15e-07	1.72e-05	2.05e-05	3.04e-05	2.15e-06	3.47e-05	2.15e-05	1.66e-05
Streptococcus_sobrinus	7.93e-06	1.12e-05	5.36e-06	5.03e-05	5.33e-06	2.78e-05	0.000100146	1.04e-05	3.89e-05	1.23e-05	1.7e-05	1.29e-05	4.56e-05	9.9e-06	1.15e-05	1.92e-05	1.07e-05	9.85e-06	9.05e-06	2.08e-05	1.43e-05	1.06e-05	1.86e-05	2.93e-06	1.1e-05	1.75e-06	1.26e-06	9.03e-06	7.54e-06	0.000249258	0.000176734	6.55e-06	4.61e-06	6.17e-06	4.91e-06	1.27e-05	6.99e-06	3.07e-05	1.32e-05	5.2e-06	6.73e-05	1.54e-06	1.89e-05	1.81e-05	3.46e-05	6.71e-07	3.64e-05	1.99e-05	8.59e-06
Leptotrichia_sp._oral_taxon_212	6.04e-06	1.97e-05	3.58e-06	4.71e-05	1.07e-05	3.27e-05	2.95e-05	1.83e-05	1.93e-05	1.13e-05	1.14e-05	1.56e-05	3.4e-05	1.75e-05	1.57e-05	5.68e-05	7.52e-06	8.24e-06	8.47e-06	0.000124179	9.02e-05	1.69e-05	3.01e-05	5.3e-06	1.25e-05	7.21e-06	1.94e-06	5.92e-06	2.82e-05	2.63e-05	2.77e-05	8.65e-06	7e-06	1.79e-05	6.31e-06	2.17e-05	1.15e-05	5.07e-05	4.09e-05	1.2e-05	2.57e-05	1.1e-06	3.08e-05	2.89e-05	4.15e-05	1.92e-06	1.9e-05	2.01e-05	2.68e-05
Capnocytophaga_sputigena	6.09e-05	2.1e-05	3.67e-07	1.54e-05	2.4e-05	4.55e-06	2.15e-06	5.45e-06	2.24e-05	3.58e-06	4.97e-06	3.7e-05	1.01e-05	3.51e-06	2.02e-05	1.96e-05	5.96e-06	1.1e-05	7.02e-06	1.78e-05	5.94e-06	1.09e-05	1.55e-05	1.07e-05	2.27e-05	1.79e-06	2.44e-05	5.92e-06	4.7e-05	9.38e-05	1.64e-05	6.27e-05	2.09e-05	1.53e-05	4.83e-06	1.43e-05	1.17e-05	1.49e-05	1.39e-05	4.46e-05	2.64e-05	2.75e-05	3.71e-05	3.48e-05	1.95e-05	1.25e-06	1.35e-05	9.78e-05	4.89e-05
Candidatus_Arthromitus_sp._SFB-rat-Yit	8.59e-06	1.57e-05	1.6e-06	6.74e-05	1.89e-05	1.43e-05	1.68e-05	3.08e-06	2.81e-05	3.19e-05	1.52e-05	1.8e-05	1.98e-05	2.56e-05	6.23e-05	2.25e-05	1.96e-05	4.02e-06	2.8e-05	5.93e-06	2.59e-05	2.45e-05	5.82e-05	6.04e-07	2.56e-05	2.69e-06	8.85e-07	4.66e-06	1.75e-05	1.57e-05	4.04e-05	4.93e-06	1.42e-05	8.75e-06	1.28e-05	4.86e-05	2.91e-05	0.000114981	4.03e-05	9.92e-06	4.08e-05	7.68e-07	1.93e-05	4.36e-05	2.81e-05	1.57e-06	3.7e-05	1.33e-05	1.54e-05
Streptococcus_gwangjuense	1.23e-05	1.67e-05	2.24e-05	3.4e-05	1.38e-05	9.05e-05	4.11e-05	1.69e-05	6.84e-05	1.41e-05	2.29e-05	1.52e-05	6.68e-05	2e-05	3.01e-05	1.53e-05	1.54e-05	7.79e-05	9.53e-06	2.62e-05	9.33e-05	5.32e-06	2.62e-05	2.03e-06	1.39e-05	2.86e-06	1.34e-05	7.56e-06	1.53e-05	2.43e-05	7.59e-06	6.37e-06	5.16e-06	1.64e-05	2.27e-05	2.1e-05	1.48e-05	9.17e-05	3.11e-05	8.64e-06	1.15e-05	1.35e-06	7.25e-06	2.37e-05	0.000169589	8.63e-06	1.76e-05	1.17e-05	1.82e-05
Fictibacillus_phosphorivorans	9.98e-06	1.68e-05	1.6e-06	3.84e-05	5.39e-06	1.67e-05	2.47e-05	1.12e-05	1.68e-05	9.18e-06	1.19e-05	3.73e-05	1.01e-05	1.13e-05	1.81e-05	3.16e-05	1.45e-05	1.14e-05	7.4e-06	2.6e-05	3.48e-05	8.1e-06	2.91e-05	4.96e-06	4.67e-06	3.63e-06	1.9e-06	4.37e-06	1.27e-05	2.91e-05	1.69e-05	8.11e-06	8.41e-06	9.25e-06	9.9e-06	2.71e-05	1.37e-05	1.34e-05	2.8e-05	8.37e-06	3.22e-05	8.42e-07	2.34e-05	1.36e-05	9.49e-05	1.83e-06	1.51e-05	1.05e-05	8.84e-06
Chryseobacterium_piperi	9.87e-06	7.11e-06	2.75e-07	0.000827227	2.08e-06	5.85e-06	7.17e-06	5.61e-06	1.77e-05	2.82e-06	1.08e-06	9.32e-06	4.7e-06	3.96e-06	9.3e-07	6.86e-06	8.51e-07	8.52e-07	1.45e-06	5.15e-05	2.01e-06	7.41e-06	1.02e-05	2.59e-07	1.05e-05	1.28e-06	9.52e-06	1.51e-06	1.81e-05	2.84e-05	7.87e-06	1.64e-05	2.01e-05	1.09e-05	9.9e-07	8.14e-06	1.23e-05	1.36e-05	7.37e-06	2.48e-05	1.54e-05	3.59e-06	4.66e-06	2.64e-05	5.92e-06	4.92e-07	5.79e-06	2.87e-05	2.01e-05
Maridesulfovibrio_salexigens	6.37e-06	2e-05	1.83e-07	3.87e-05	2.75e-05	1.61e-05	5.28e-05	1.73e-05	9.16e-06	1.78e-05	1.82e-05	2.19e-05	2.05e-05	1.53e-05	2.43e-05	6.33e-05	4.03e-06	6.91e-06	5.66e-06	1.15e-05	1.4e-05	7.52e-06	3.52e-05	2.03e-06	1.82e-05	7.34e-06	1.35e-06	2.73e-06	1.91e-05	6.73e-05	1.16e-05	9.37e-06	8.47e-06	8.06e-06	4.91e-06	2.51e-05	8.86e-06	2.1e-05	1.32e-05	3.72e-05	3.68e-05	5.34e-06	6.01e-05	1.46e-05	2.72e-05	8.05e-07	2.54e-05	4.34e-06	1.93e-05
Solitalea_canadensis	1.47e-05	1.83e-05	6.42e-07	1.96e-05	1.15e-05	1.01e-05	2.6e-05	1.17e-05	1.88e-05	7.87e-06	1.14e-05	1.79e-05	9.4e-06	1.06e-05	1.54e-05	4.25e-05	2.23e-05	2.26e-05	2.61e-06	1.23e-05	1.77e-05	5.21e-06	2.33e-05	1.02e-05	1.54e-05	4.86e-06	1.65e-05	7.39e-06	3.12e-05	8.7e-05	1.66e-05	8.47e-06	9.55e-06	1.49e-05	4.45e-06	8.65e-06	1e-05	1.31e-05	2.71e-05	6.53e-05	4.68e-05	3.62e-06	3.72e-05	3.19e-05	1.33e-05	1.21e-06	9.28e-06	1.45e-05	2.33e-05
Schnuerera_ultunensis	1.15e-05	1.48e-05	4.54e-06	4.72e-05	1.93e-05	2.56e-05	5.78e-05	7.23e-06	3.86e-05	2.09e-05	1.58e-05	2.8e-05	2.31e-05	3.33e-05	2.21e-05	2.97e-05	9.76e-06	1.42e-05	2.49e-05	1.76e-05	6.5e-05	1.97e-05	4.62e-05	1.42e-06	3.98e-06	3.5e-06	1.22e-06	7.64e-06	1.65e-05	1.86e-05	1.76e-05	8.47e-06	1.91e-05	1.32e-05	1.18e-05	2.65e-05	1.29e-05	0.000100272	2.95e-05	2.53e-05	3.3e-05	3.48e-06	2.5e-05	3.61e-05	3.33e-05	2.86e-06	2.52e-05	1.14e-05	1.36e-05
Tumebacillus_avium	9.2e-06	2.73e-05	1.01e-06	5.09e-05	1.82e-05	6.42e-06	5.07e-05	9.33e-06	6.63e-06	2.41e-05	1.63e-05	1.52e-05	1.85e-05	2.48e-05	1.12e-05	3.77e-05	1.7e-06	1.18e-06	7.99e-06	7.92e-06	2.25e-05	2.41e-05	5.44e-05	2.63e-06	3.86e-05	4.4e-06	2.19e-06	3.95e-06	9.01e-06	5.57e-05	2.35e-05	2.19e-05	9.82e-06	3.63e-06	7.63e-06	3.76e-05	1.26e-05	3.19e-05	2.95e-05	3.81e-05	4.76e-05	3.04e-05	4.15e-05	3.2e-05	1.35e-05	1.43e-06	4.23e-05	8.05e-06	2.46e-05
Lactobacillus_gasseri	2.83e-06	2.7e-06	4.59e-07	1.68e-05	2.7e-06	2.96e-06	1.6e-05	2.81e-06	3.57e-06	1.63e-06	2.49e-06	2.53e-06	1.93e-06	2.38e-06	2.32e-06	7.18e-06	1.66e-06	1.23e-06	1.69e-06	1.31e-06	1.55e-05	7.87e-06	6.77e-06	4.31e-07	2.11e-06	5.12e-07	1.1e-06	2.52e-06	6.25e-06	4.69e-06	0.000126131	3.24e-06	9.23e-06	3.33e-06	5.57e-06	8.07e-06	2.71e-06	6.79e-06	6.75e-06	1.11e-05	5.97e-06	3.66e-08	1.05e-05	3.01e-06	4.87e-06	1.16e-06	6e-06	2.76e-06	4.6e-06
Trueperella_pyogenes	2e-05	3.87e-05	1.13e-05	2.62e-05	1.77e-05	3.42e-05	2.53e-05	2.15e-05	3.98e-05	1.16e-05	9.5e-06	1.12e-05	7.65e-06	1.29e-05	1.82e-05	1.86e-05	7.97e-06	2.27e-06	1.46e-05	1.02e-05	9.74e-05	1.26e-05	3.88e-05	1.65e-05	2.7e-05	1.23e-05	2.65e-06	7.52e-06	1.87e-05	1.01e-05	3.16e-05	2.69e-05	1.73e-05	1.27e-05	1.32e-05	1.05e-05	1.6e-05	8.53e-06	2.22e-05	2.25e-05	2.15e-05	5.16e-06	3.8e-05	2.79e-05	4.59e-05	5.55e-06	2.88e-05	2.56e-05	1.86e-05
Clostridium_scatologenes	5.6e-06	1.25e-05	2.48e-06	2.46e-05	1.67e-05	3.12e-05	3.08e-05	1.39e-05	2.66e-06	1.73e-05	7.14e-06	1.7e-05	2.16e-05	1.8e-05	2.94e-05	3.45e-05	1.31e-05	1.08e-05	5.61e-05	1.41e-05	2.9e-05	2.1e-05	5.49e-05	6.9e-07	3.53e-06	3.54e-06	1.26e-06	1.15e-05	1.29e-05	9.14e-06	1.91e-05	5.83e-06	1.06e-05	1.11e-05	6.93e-06	2.27e-05	3.05e-06	0.000333629	2.3e-05	8.91e-06	1.24e-05	2.12e-06	2.53e-05	2.81e-05	5.86e-05	8.05e-07	2.56e-05	1.4e-05	8.29e-06
Flavobacterium_commune	2.89e-05	9.07e-06	7.8e-07	2.07e-05	9.38e-06	1.05e-05	1.69e-05	6.58e-06	6.3e-06	4.02e-06	5.49e-06	2.62e-05	1.26e-05	5.77e-06	4.78e-06	1.71e-05	4.25e-06	2.03e-05	3.97e-06	9.03e-06	6.9e-06	1.87e-05	8.53e-06	3.32e-05	1.75e-05	5.38e-06	2e-05	5.08e-06	3.49e-05	0.000137965	1.7e-05	2.4e-05	1.29e-05	1.16e-05	8.91e-06	1.16e-05	2.12e-05	1.64e-05	1.43e-05	0.000103415	7.04e-05	1.35e-05	2.03e-05	3.12e-05	1.22e-05	2.5e-06	1.45e-05	6.25e-06	1.5e-05
Dyadobacter_fermentans	1.67e-05	1.88e-05	4.59e-07	7.59e-06	2.09e-05	9.43e-06	3.82e-05	7.44e-06	1.04e-05	9.34e-06	1.44e-05	4.56e-06	1.84e-05	1.11e-05	1.45e-05	6.07e-05	3.45e-06	4.26e-06	5.9e-06	8.89e-06	9.96e-06	2.04e-05	2.42e-05	1.26e-05	2.59e-05	7.17e-06	2.06e-06	4.28e-06	1.89e-05	0.000103144	3.23e-05	2.51e-05	1.82e-05	1.01e-05	2.43e-06	2.15e-05	4.28e-06	1.71e-05	2.07e-05	5.29e-05	4.11e-05	2.29e-05	3.06e-05	2.83e-05	6.25e-06	2.01e-06	3e-05	2.44e-05	3.23e-05
Streptococcus_porcinus	1.96e-05	1.86e-05	5.55e-06	7.03e-05	2.15e-05	2.19e-05	9.01e-05	1.44e-05	4.08e-05	1.35e-05	1.77e-05	4.51e-05	2.45e-05	1.56e-05	5.25e-05	2.28e-05	2.27e-05	2.88e-05	1.11e-05	2.05e-05	2.48e-05	7.81e-06	3.35e-05	2.44e-05	4.55e-06	2.94e-06	5.52e-06	6.55e-06	3.33e-05	8.31e-06	2.35e-05	6.73e-06	1.51e-05	1.07e-05	6.85e-06	3.52e-05	9.21e-06	5.41e-05	3.01e-05	9.32e-06	1.66e-05	6.22e-06	5.57e-05	2.88e-05	6.46e-05	2.37e-06	3.27e-05	1.29e-05	1.56e-05
Sarcocystis_neurona	2.48e-05	1.62e-05	4.54e-06	3.36e-05	2.4e-05	1.32e-05	5.36e-05	1.26e-05	4.24e-05	1.48e-05	1.17e-05	2.12e-05	9.64e-06	1.52e-05	3.62e-05	2.15e-05	1.33e-05	1.9e-05	1.47e-05	1.5e-05	2.1e-05	9.55e-06	3.54e-05	2.76e-06	1.77e-05	3.54e-06	7.04e-06	4.95e-06	2.84e-05	3.79e-05	9.46e-06	2.19e-05	1.32e-05	8.55e-06	3.26e-06	2.67e-05	1.18e-05	1.54e-05	2.18e-05	3.58e-05	3.06e-05	7.54e-06	2.42e-05	1.31e-05	3.97e-05	2.06e-06	2.05e-05	9.69e-06	2e-05
Pedobacter_steynii	4.97e-05	1.46e-05	2.2e-06	4.71e-06	2.29e-05	1.49e-05	6.46e-06	2.23e-05	2.71e-05	8.36e-06	3.89e-06	2.33e-05	1.44e-05	7.75e-06	3.45e-05	1.12e-05	6.99e-06	9.09e-06	7.02e-06	2.13e-05	1.01e-05	1.43e-05	2.01e-05	2.02e-05	1.58e-05	5.21e-06	1.03e-05	7.6e-06	4.09e-05	0.000107507	1.25e-05	3.16e-05	1.46e-05	1.04e-05	2.14e-06	1.88e-05	1.65e-05	1.75e-05	1.71e-05	4.46e-05	3.34e-05	2.83e-05	2.79e-05	2.56e-05	2.3e-05	1.3e-06	1.23e-05	5.63e-05	2.4e-05
Niastella_koreensis	2.41e-05	1.42e-05	3.21e-06	3.02e-05	1.51e-05	1.03e-05	7.7e-05	6.96e-06	9.29e-06	1.08e-05	8.36e-06	1.39e-05	1.08e-05	7.3e-06	1.87e-05	1.42e-05	7.16e-06	1.33e-05	4.55e-06	1.39e-05	1.14e-05	1.23e-05	1.5e-05	2.26e-05	1.22e-05	3.12e-06	8.01e-07	3.61e-06	2.32e-05	0.000111211	1.28e-05	7.69e-06	1.95e-05	7.16e-06	7.38e-06	1.72e-05	1.01e-05	2.35e-05	3.09e-05	7.08e-05	5.62e-05	9.18e-06	2.16e-05	3.03e-05	1.44e-05	2.24e-06	1.88e-05	3.18e-05	2.49e-05
Fusobacterium_necrophorum	1.95e-05	1.45e-05	1.24e-05	3.76e-05	1.25e-05	4.33e-05	3.27e-05	1.6e-05	3.07e-05	1.35e-05	1.03e-05	2.24e-05	1.81e-05	1.66e-05	2.04e-05	0.000107145	1.61e-05	2.75e-05	8.86e-06	2.97e-05	3.89e-05	8.57e-06	3.32e-05	1.51e-05	5.92e-06	9.09e-06	2.44e-06	2.81e-06	2.37e-05	2.44e-05	3.88e-05	1.33e-05	2.17e-05	1.47e-05	5.69e-06	2.05e-05	4.43e-06	7.6e-05	2.9e-05	2.65e-05	2.66e-05	3.59e-06	2.4e-05	2.68e-05	4.22e-05	2.06e-06	2.38e-05	3.96e-05	2.96e-05
Rufibacter_sp._DG15C	4.05e-06	7.9e-06	5.04e-07	6.43e-06	9.56e-06	5.23e-06	5.29e-06	5.13e-06	5.26e-06	2.61e-06	5.23e-06	7.48e-06	4.64e-06	1.81e-06	9.16e-06	9.02e-06	2.06e-06	2.98e-06	1.94e-06	7.51e-06	6.55e-06	5.32e-06	1.96e-05	1.94e-06	1.18e-05	2.69e-06	3.79e-07	1.09e-06	8.39e-06	0.000100757	6.28e-06	1.15e-05	1.79e-06	2.93e-06	1.2e-06	7.49e-06	3.5e-06	2.79e-06	1.09e-05	8.18e-05	5.92e-05	1.46e-05	3.97e-05	1.43e-05	6.73e-06	5.37e-07	1.12e-05	8.05e-06	2.03e-05
Desulfovibrio_marinus	8.37e-06	2.07e-05	5.96e-07	6.4e-05	2.15e-05	8.64e-06	7.5e-05	2.11e-05	4.35e-06	1.12e-05	1.77e-05	6.53e-06	1.65e-05	1.13e-05	9.89e-06	2.01e-05	1.84e-06	5.21e-07	8.81e-06	6.2e-06	9.61e-06	1.7e-05	7.2e-05	7.33e-07	5.02e-05	1.98e-05	6.15e-06	4.87e-06	1.71e-05	1.75e-05	6.84e-06	2.45e-05	2.36e-05	2.43e-05	1.25e-05	2.71e-05	1.94e-05	1.47e-05	9.99e-06	4.32e-05	7.99e-05	1.99e-05	3.11e-05	1.8e-05	1.29e-05	1.21e-06	5.94e-05	4.05e-06	3.43e-05
Paenibacillus_sp._CAA11	9.15e-06	1.92e-05	3.16e-06	3.67e-05	2.38e-05	3.07e-05	8.03e-05	1.95e-05	1.75e-05	2.22e-05	3.17e-05	1.39e-05	2.51e-05	2.74e-05	2.35e-05	3.63e-05	3.04e-06	2.65e-06	6.15e-06	5.18e-05	3.28e-05	1.08e-05	5.21e-05	1.03e-06	1.3e-05	8.11e-06	1.52e-06	7.64e-06	2.13e-05	2.41e-05	2.13e-05	1.14e-05	1.63e-05	1.12e-05	7.84e-06	3.63e-05	1.09e-05	4.32e-05	2.48e-05	2.67e-05	3.79e-05	8.05e-07	2.28e-05	3.23e-05	3.37e-05	1.25e-06	3.33e-05	1.23e-05	2.05e-05
Planococcus_lenghuensis	9.98e-06	2.22e-05	1.47e-06	4.6e-05	2.22e-05	1.9e-05	8.78e-05	2.37e-05	1.23e-05	1.25e-05	1.25e-05	2.54e-05	2.16e-05	1.87e-05	2.85e-06	2.5e-05	9.45e-06	1.4e-05	6.29e-06	3.1e-05	3.8e-05	1.33e-05	4.49e-05	2.8e-06	1.74e-05	7.3e-06	1.73e-06	7.56e-06	1.78e-05	4.34e-05	1.19e-05	1.18e-05	1.16e-05	8.15e-06	1.51e-05	2.49e-05	1.22e-05	1.79e-05	3.06e-05	3.13e-05	4.46e-05	3.26e-06	4.75e-05	1.93e-05	3.84e-05	6.26e-07	2.18e-05	1.26e-05	1.39e-05
Bacillus_sp._S3	8.2e-06	2.58e-05	4.49e-06	1.91e-05	2.13e-05	1.56e-05	2.48e-05	1.16e-05	1.75e-05	1.53e-05	1.07e-05	1.7e-05	2.16e-05	1.96e-05	3.33e-05	9.42e-05	5.96e-06	1.7e-05	1.21e-05	4.29e-05	5.09e-05	1.44e-05	4.52e-05	4.48e-06	1.52e-05	7e-06	2.82e-06	7.22e-06	2.92e-05	2.94e-05	4.01e-05	7.33e-06	1.99e-05	1.4e-05	6.48e-06	2.46e-05	1.46e-05	3.63e-05	1.98e-05	2.42e-05	3.68e-05	3.66e-07	2.7e-05	4.26e-05	1.52e-05	5.72e-06	2.86e-05	9.91e-06	2.01e-05
Treponema_brennaborense	8.15e-06	2.13e-05	1.88e-06	2.53e-05	1.29e-05	1.72e-05	7e-05	6.74e-06	8.64e-06	1.74e-05	2.49e-05	2.25e-05	1.32e-05	2.05e-05	5.91e-06	5.55e-05	3.18e-06	2.84e-06	1.21e-05	5.72e-06	4.77e-05	1.61e-05	3.66e-05	3.1e-06	2.15e-05	4.61e-06	1.26e-06	6.17e-06	1.26e-05	2.41e-05	1.75e-05	1.11e-05	1.41e-05	1.17e-05	1.21e-05	2.65e-05	8.22e-06	3.79e-05	2.74e-05	2.74e-05	4.35e-05	5.6e-06	3.27e-05	3.65e-05	1.91e-05	5.19e-06	4.19e-05	8.39e-06	1.25e-05
Sphaerochaeta_pleomorpha	1.55e-05	1.99e-05	5.59e-06	6.68e-05	3.11e-05	2.49e-05	8.61e-05	2.45e-05	1.74e-05	2.1e-05	1.7e-05	2.96e-05	2.01e-05	2.41e-05	1.82e-05	4.44e-05	1.05e-05	2.22e-05	6.87e-06	2.19e-05	2.25e-05	1.5e-05	6.17e-05	4.31e-07	6.6e-06	6.66e-06	8.97e-06	5.58e-06	3.28e-05	3.19e-05	1.67e-05	1.69e-05	1.05e-05	8.3e-06	9.12e-06	5.43e-05	1.8e-05	2.18e-05	2.15e-05	1.86e-05	3.78e-05	1.02e-06	1.47e-05	2.94e-05	3.69e-05	2.19e-06	3e-05	1.45e-05	2.32e-05
Variovorax_paradoxus	5.76e-06	2.45e-05	1.28e-06	3.84e-05	1.97e-05	3.13e-06	3.91e-05	8.69e-06	2.55e-05	2.2e-05	9.57e-06	6.97e-06	9.03e-06	2.29e-05	5.11e-06	3.53e-05	3.45e-06	4.73e-06	1.03e-05	7.24e-06	1.41e-05	2.73e-05	3.28e-05	0	5.05e-05	1.14e-05	4.13e-06	5.42e-06	1.67e-05	2.36e-05	2.06e-05	2.49e-05	2.77e-05	6.86e-06	7.14e-06	2.14e-05	2.11e-05	1.99e-05	2.33e-05	3.91e-05	6.82e-05	1.82e-05	4.07e-05	2.37e-05	9.57e-06	4.52e-06	3.78e-05	1.02e-05	1.67e-05
Coriobacterium_glomerans	1.61e-05	2.71e-05	1.46e-05	3.51e-05	6.84e-05	4.77e-06	5.67e-05	4.42e-06	4.16e-06	2.1e-05	1.33e-05	1.55e-05	3.11e-05	2.02e-05	3.52e-06	3.74e-05	1.07e-06	6.01e-06	9.2e-06	2.96e-06	1.43e-05	1.97e-05	6.78e-05	2.59e-07	3.13e-05	1.25e-05	7.54e-06	3.57e-06	2.92e-05	1.49e-05	2.61e-05	2.81e-05	1.04e-05	6.02e-06	4.17e-06	1.79e-05	1.82e-05	6.56e-05	3.28e-05	3.19e-05	3.86e-05	2.96e-06	3.66e-05	2.29e-05	6.25e-06	1.84e-05	4.12e-05	4.22e-06	8.05e-06
Paenibacillus_antarcticus	7.48e-06	1.59e-05	1.97e-06	4.06e-05	2.32e-05	2.45e-05	3.47e-05	2.72e-05	2.88e-05	1.17e-05	1.36e-05	3.73e-05	2.22e-05	1.17e-05	5.31e-05	3.22e-05	1.72e-05	2.45e-05	1.54e-05	2.11e-05	2.46e-05	1.9e-05	3.58e-05	5.65e-06	8.77e-06	3.97e-06	3.88e-06	5.37e-06	2.85e-05	3.06e-05	1.97e-05	1.54e-05	6.35e-06	1.14e-05	6.02e-06	4.39e-05	1.3e-05	3.52e-05	3.03e-05	1.3e-05	2.18e-05	3.66e-08	2.42e-05	2.33e-05	6.77e-05	1.03e-06	2.31e-05	6.59e-06	1.77e-05
Aeromonas_veronii	7.59e-06	2.5e-05	1.47e-06	4.52e-05	1.46e-05	1.39e-05	1.87e-05	1.14e-05	1.04e-05	1.79e-05	1.49e-05	1.06e-05	2.75e-05	1.9e-05	1.44e-05	3.81e-05	3.99e-06	1.51e-06	7.4e-06	5.65e-06	1.21e-05	1.99e-05	5.59e-05	1.6e-06	4.91e-05	1.11e-05	9.82e-06	6.21e-06	1.81e-05	3.67e-05	1.7e-05	2.58e-05	1.57e-05	1.06e-05	5.94e-06	3.01e-05	1.55e-05	2.25e-05	2.99e-05	2.59e-05	7.03e-05	2.54e-05	2.94e-05	2.12e-05	2.09e-05	1.57e-05	3.57e-05	8.28e-06	2.41e-05
Geobacillus_subterraneus	1.07e-05	3.66e-05	3.81e-06	2.44e-05	2.3e-05	3.98e-05	0.000100236	1.99e-05	8.12e-06	3.01e-05	2.88e-05	1.25e-05	2.89e-05	4.23e-05	3.17e-05	3.14e-05	1.43e-06	2.7e-06	1.26e-05	1.53e-05	2.06e-05	1.47e-05	4.72e-05	9.92e-07	7.8e-06	7.43e-06	1.81e-06	1.03e-05	1.81e-05	1.02e-05	2.47e-05	9.92e-06	1.31e-05	8.95e-06	8.54e-06	3.24e-05	1.2e-05	2.89e-05	2.22e-05	3.69e-05	7.5e-05	2.93e-06	2.83e-05	1.7e-05	1.98e-05	1.07e-06	3.02e-05	1.19e-05	4e-05
Meloidogyne_arenaria	9.03e-06	1.25e-05	4.31e-06	2.16e-05	9.93e-06	1.87e-05	2.9e-05	1.52e-05	8.45e-06	1.23e-05	8.87e-06	8.68e-06	2.34e-05	1.59e-05	3.51e-05	4.77e-05	1.1e-05	6.11e-06	2.57e-05	5e-05	2.77e-05	1.69e-05	2.78e-05	2.2e-06	8.6e-06	1.19e-06	1.56e-06	4.87e-06	1.77e-05	4e-05	2.74e-05	4.27e-06	9.82e-06	2.11e-05	9.98e-06	1.77e-05	7.83e-06	6.64e-05	3.46e-05	2.48e-05	2.84e-05	1.57e-06	2.94e-05	3.45e-05	3.66e-05	3.8e-06	2.44e-05	1.24e-05	1.89e-05
Bacillus_glycinifermentans	1.1e-05	2.15e-05	1.79e-06	6.82e-05	9.93e-06	1.34e-05	5.21e-05	3.43e-05	8.12e-06	1.76e-05	1.7e-05	1.84e-05	1.89e-05	2.32e-05	1.65e-05	3.25e-05	5.46e-06	4.92e-06	1.04e-05	3.94e-05	2.21e-05	1.36e-05	4.41e-05	2.67e-06	2.21e-05	9.39e-06	6.36e-06	1.07e-05	2.06e-05	2.41e-05	1.72e-05	1.35e-05	1.59e-05	7.26e-06	6.02e-06	2.65e-05	1.19e-05	3.46e-05	2.73e-05	1.59e-05	4.81e-05	8.16e-06	6.38e-05	2.78e-05	5.47e-05	9.84e-07	3.08e-05	1.59e-05	1.95e-05
Chitinophaga_sp._MD30	4.5e-05	8.09e-06	5.04e-07	9.6e-06	1.4e-05	6.02e-06	9.77e-06	3.29e-06	1.94e-05	6.63e-06	1.91e-06	1.01e-05	8.55e-06	4.02e-06	8.37e-06	1.19e-05	2.96e-06	4.88e-06	6.49e-06	3.79e-06	5.5e-06	1.15e-05	1.14e-05	2.32e-05	1.58e-05	7.68e-07	1.47e-05	5.42e-06	2.8e-05	0.000149983	9.28e-06	7.48e-05	1.49e-05	1.56e-05	4.58e-06	1.03e-05	3e-06	1.29e-05	9.57e-06	6.45e-05	6.33e-05	1.98e-05	3.61e-05	1.91e-05	6.33e-06	1.3e-06	1.86e-05	2.87e-05	4.49e-05
Rhodocytophaga_rosea	6.21e-05	1e-05	5.96e-07	1.32e-05	2.45e-05	3.86e-06	2.68e-05	3.34e-06	2.01e-05	5e-06	3.95e-06	3.09e-05	1.33e-05	4.81e-06	1.79e-05	4.17e-05	6.4e-06	8.71e-06	4.79e-06	1.64e-05	8.04e-06	1.77e-05	1.4e-05	4.22e-05	1.62e-05	2.09e-06	9.44e-06	7.89e-06	4.61e-05	3.47e-05	3.66e-05	4.7e-05	3.22e-05	9.7e-06	1.07e-06	1.8e-05	2.18e-05	1.83e-05	2.06e-05	6.76e-05	4.55e-05	3.62e-05	3.45e-05	2.79e-05	1.23e-05	8.05e-07	2.27e-05	2.2e-05	5.83e-05
Chryseobacterium_indoltheticum	6.32e-06	7.35e-06	9.63e-07	1.04e-05	1.92e-05	8.64e-06	1.37e-05	1.13e-06	6.56e-06	5.16e-06	7.08e-06	1.41e-05	5.78e-06	5.71e-06	1.05e-05	8.46e-06	2.37e-06	3.79e-06	6.97e-06	3.31e-05	6.46e-06	6.83e-06	1.49e-05	4.05e-06	1.82e-05	2.52e-06	9.52e-06	3.65e-06	3.44e-05	8.29e-05	1.08e-05	2.09e-05	5.81e-06	9.2e-06	5.73e-06	6.18e-06	2e-05	2.86e-05	1.31e-05	8.67e-05	6.27e-05	9.62e-06	3.89e-05	1.33e-05	6.25e-06	4.03e-07	5.16e-06	1.77e-05	9.2e-06
Paenibacillus_physcomitrellae	9.7e-06	2.51e-05	3.21e-06	2.8e-05	2.35e-05	2.61e-05	5.07e-05	1.78e-05	3.44e-05	2.5e-05	2.38e-05	1.17e-05	4.16e-05	2.95e-05	1.05e-05	3.04e-05	3.22e-06	4.4e-06	1.1e-05	3.74e-05	4.05e-05	8.51e-06	4.16e-05	1.9e-06	1.28e-05	1.08e-05	2.02e-06	8.48e-06	1.73e-05	2.17e-05	2.31e-05	1.06e-05	2.09e-05	7.81e-06	8.29e-06	3.36e-05	1.22e-05	4.58e-05	2.42e-05	2.41e-05	4.94e-05	5.6e-06	1.47e-05	2.04e-05	1.71e-05	8.95e-07	2.77e-05	8.45e-06	1.44e-05
Cedecea_neteri	1.23e-05	2.29e-05	1.16e-05	4.87e-05	1.26e-05	1.28e-05	2.76e-05	1.13e-05	1.57e-05	1.05e-05	1.42e-05	2.55e-05	1.16e-05	7.64e-06	2.67e-05	2.2e-05	9.76e-06	1.07e-05	8.37e-06	1.7e-05	1.21e-05	2.22e-05	4.22e-05	1.14e-05	4.78e-05	7.04e-06	8.68e-06	5.54e-06	1.84e-05	2.56e-05	1.48e-05	1.95e-05	1.18e-05	1.46e-05	4.45e-06	1.72e-05	1.98e-05	4.62e-05	2.45e-05	4.02e-05	6.03e-05	1.09e-05	1.57e-05	1.67e-05	8.11e-06	3.05e-05	2.74e-05	1.3e-05	1.63e-05
Thermoanaerobacterium_sp._RBIITD	9.76e-06	2.21e-05	1.97e-06	4.96e-05	1.05e-05	2.19e-05	9.49e-05	1.76e-05	1.14e-05	1.46e-05	1.16e-05	1.58e-05	1.39e-05	2.16e-05	3.33e-05	3.26e-05	1.12e-05	7.53e-06	1.7e-05	7.92e-06	1.32e-05	2.36e-05	5.44e-05	2.41e-06	1.11e-05	3.2e-06	7.42e-06	9.7e-06	1.7e-05	1.66e-05	4.26e-05	5.35e-06	2.93e-05	7.81e-06	6.56e-06	2.22e-05	1.2e-05	3.74e-05	2.87e-05	1.29e-05	3.93e-05	5.49e-07	2.76e-05	4.53e-05	5.08e-05	4.92e-07	2.51e-05	2.52e-05	1.43e-05
Pedobacter_heparinus	7.01e-05	6.19e-06	1.38e-07	2.98e-06	1.2e-05	7.39e-07	7.44e-06	1.09e-05	2.83e-05	7.98e-06	6.25e-06	1.74e-05	2.32e-05	6.45e-06	6.77e-06	2.08e-05	1.43e-06	8.14e-06	4.36e-06	6.77e-05	9.35e-06	8.97e-06	1.44e-05	2.79e-05	2.23e-05	3.16e-06	4.85e-06	2.9e-06	5.39e-05	6.08e-05	9.46e-06	3.28e-05	9.71e-06	8.45e-06	1.4e-06	5.09e-06	1.82e-05	1.71e-05	1.65e-05	8.07e-05	3.51e-05	1.44e-05	1.5e-05	4.03e-05	3.41e-06	1.97e-06	1.83e-05	3.45e-05	7.85e-05
Citrobacter_tructae	7.21e-07	1.84e-06	7.24e-06	1.16e-05	2.82e-06	5.51e-06	4.12e-06	1.03e-06	2.6e-06	7.06e-07	3.06e-06	2.98e-06	5.42e-07	6.79e-07	5.31e-07	1.34e-05	7.16e-07	3.31e-07	5.32e-07	2.96e-06	3.76e-06	0.00108332	1.15e-05	7.63e-06	1.75e-05	2.01e-06	1.43e-06	1.18e-06	2.21e-06	7.82e-06	2.44e-06	1.5e-06	3.7e-05	6.32e-06	3.71e-07	2.47e-06	1.28e-06	2.32e-05	2.07e-06	2.5e-06	1.88e-05	1.72e-06	1.3e-06	4.55e-06	1.05e-05	1.57e-05	4.39e-06	4.45e-06	1.69e-06
Prochlorococcus_marinus	9.48e-06	1.11e-05	4.59e-06	1.73e-05	2.29e-05	3.49e-05	5.82e-05	9.39e-06	3.05e-05	1.03e-05	9.63e-06	9.57e-06	2.18e-05	1.83e-05	1.24e-05	1.63e-05	5.55e-06	1.54e-05	1.75e-05	5.38e-06	1.54e-05	1.34e-05	2.42e-05	5.26e-06	9.91e-06	3.63e-06	1.85e-06	5.25e-06	6.37e-06	2.57e-05	2.82e-05	5.05e-06	7.6e-06	8.01e-06	8.33e-06	9.23e-06	7.49e-06	5.73e-05	2.31e-05	4.5e-05	4.72e-05	9.88e-07	2.73e-05	2.8e-05	3.74e-05	1.3e-06	2.8e-05	8.5e-06	9.87e-06
Paenibacillus_riograndensis	8.31e-06	2.34e-05	4.36e-06	4.5e-05	3.3e-05	2.47e-05	8.06e-05	2.52e-05	2.65e-05	1.84e-05	2.44e-05	1.28e-05	2.04e-05	2.01e-05	1.99e-05	2.32e-05	3.67e-06	6.91e-06	1.02e-05	2.18e-05	1.4e-05	1.48e-05	4.28e-05	3.06e-06	7.51e-06	7.3e-06	1.35e-06	9.57e-06	2.39e-05	1.78e-05	4.74e-05	1.66e-05	1.17e-05	6.12e-06	1.09e-05	3.2e-05	1.33e-05	5.05e-05	3.11e-05	2.32e-05	3.98e-05	2.63e-06	2.4e-05	2.24e-05	2.18e-05	7.16e-07	3.1e-05	2.58e-05	1.3e-05
Mammaliicoccus_sciuri	4.43e-06	1.24e-05	7.47e-06	1.84e-05	9.56e-06	3.6e-05	3.4e-05	1.2e-05	1.19e-05	1.02e-05	1.4e-05	1.77e-05	1.51e-05	1.31e-05	3.57e-05	1.6e-05	9.72e-06	9.56e-06	2.16e-05	8.75e-06	2.98e-05	1.5e-05	5.78e-05	3.28e-06	4.1e-06	1.15e-06	1.18e-06	3.74e-06	7.54e-06	3.46e-06	8.44e-05	4.33e-06	6.67e-06	1.5e-05	6.93e-06	1.4e-05	1.5e-05	5.24e-05	2.86e-05	2.75e-05	1.81e-05	1.32e-06	5.15e-05	1.61e-05	7.04e-05	3e-06	1.65e-05	8.78e-06	8.9e-06
Riemerella_anatipestifer	1.92e-05	1.18e-05	1.88e-06	1.93e-05	1.45e-05	7.56e-06	3.94e-05	5.5e-06	2.08e-06	5.65e-06	5.29e-06	2.07e-05	1.61e-05	6.22e-06	7.97e-06	1.14e-05	3.18e-06	1.86e-05	6.1e-06	3.58e-05	7.42e-06	1.23e-05	9.61e-06	1.94e-06	1.72e-05	7.81e-06	8.64e-06	4.58e-06	4.48e-05	5.1e-05	1.55e-05	3.62e-05	2.63e-05	1.3e-05	5.65e-06	1.16e-05	1.39e-05	1.63e-05	1.5e-05	6.71e-05	3.52e-05	5.02e-05	2.21e-05	3.01e-05	5.03e-06	1.83e-06	1.42e-05	2.23e-05	9.99e-06
Heliomicrobium_modesticaldum	5.21e-06	2.38e-05	5.04e-07	2.41e-05	1.29e-05	6.19e-06	6.3e-05	6.53e-06	8.9e-06	1.57e-05	1.89e-05	1.89e-05	1.9e-05	1.73e-05	8.23e-06	2.46e-05	4.25e-06	2.6e-06	1.67e-05	8.89e-06	1.95e-05	1.79e-05	5.63e-05	3.84e-06	2.35e-05	1.05e-05	2.19e-06	4.49e-06	1.51e-05	1e-05	2.31e-05	8.17e-06	2.67e-05	7.66e-06	1.89e-05	1.89e-05	1.02e-05	2.94e-05	3.15e-05	1.15e-05	6.43e-05	8.49e-06	2.31e-05	2.62e-05	1.06e-05	7.16e-07	4.44e-05	3.32e-06	9.08e-06
Desulfosporosinus_orientis	6.26e-06	1.95e-05	3.35e-06	4.27e-05	1.64e-05	1.99e-05	5.38e-05	2.27e-05	1.31e-05	1.91e-05	1.57e-05	2.21e-05	1.95e-05	2.73e-05	3.5e-05	4.55e-05	7.7e-06	5.78e-06	1.89e-05	3.54e-05	5.17e-05	7.76e-06	3.64e-05	2.07e-06	1.08e-05	9.99e-06	2.23e-06	4.2e-06	1.72e-05	2.11e-05	4.1e-05	7.45e-06	1.2e-05	1.37e-05	8e-06	2.17e-05	7.19e-06	5.38e-05	3.07e-05	1.11e-05	3.31e-05	2.85e-06	2.36e-05	2.02e-05	3.13e-05	2.01e-06	2.43e-05	1.05e-05	2.07e-05
Paenibacillus_sp._B01	7.7e-06	2.89e-05	5.96e-07	3.43e-05	2.11e-05	2.04e-05	0.000118974	1.24e-05	4.22e-06	2.8e-05	2.12e-05	7.22e-06	3.02e-05	2.54e-05	2.2e-05	2.62e-05	1.43e-06	9.94e-07	1.04e-05	3.9e-05	1.3e-05	1.06e-05	7.17e-05	2.11e-06	2.22e-05	6.91e-06	1.26e-06	7.47e-06	2.03e-05	9.96e-06	2.99e-05	1.26e-05	1.86e-05	7.01e-06	9.82e-06	2.9e-05	1.02e-05	2.2e-05	2.28e-05	2.13e-05	5.92e-05	2.93e-06	2.03e-05	2.12e-05	1.63e-05	1.52e-06	3.72e-05	7.38e-06	1.53e-05
Desulfosporosinus_acidiphilus	4.1e-06	1.88e-05	3.3e-06	2.21e-05	1.3e-05	2.31e-05	7.23e-05	1.77e-05	3.24e-05	1.82e-05	1.26e-05	8.43e-06	2.78e-05	2.58e-05	1.89e-05	2.14e-05	9.85e-06	4.59e-06	1.57e-05	4.36e-05	3.26e-05	9.43e-06	2.99e-05	2.03e-06	9.79e-06	9.3e-06	1.35e-06	7.98e-06	1.34e-05	4.32e-05	2.42e-05	3.61e-06	1.1e-05	1.25e-05	8.17e-06	2.56e-05	5.52e-06	2.92e-05	2.16e-05	3.02e-05	3.4e-05	8.05e-07	4.09e-05	2.75e-05	1.25e-05	1.03e-06	2.18e-05	1.07e-05	1.06e-05
Paenibacillus_larvae	8.98e-06	2.01e-05	2.93e-06	3.13e-05	2.87e-05	2.55e-05	8.37e-05	1.95e-05	1.72e-05	1.69e-05	2.33e-05	1.62e-05	3.52e-05	1.92e-05	3.35e-05	5.2e-05	7.34e-06	6.58e-06	1.17e-05	4.09e-05	3.09e-05	1.2e-05	3.88e-05	1.51e-06	7.29e-06	7.34e-06	1.9e-06	8.57e-06	1.42e-05	9.8e-06	2.35e-05	8.89e-06	1.47e-05	1.54e-05	7.22e-06	3.98e-05	9.65e-06	3.25e-05	2.31e-05	1.41e-05	3.73e-05	1.43e-06	2.79e-05	1.14e-05	3.24e-05	3.13e-07	3.26e-05	1.64e-05	1.99e-05
Bacillus_sp._FJAT-18017	6.1e-06	2.2e-05	1.97e-06	2.84e-05	1.11e-05	1e-05	7.14e-05	1.14e-05	5.41e-05	1.6e-05	9.95e-06	2.27e-05	2.36e-05	2.31e-05	1.17e-05	8.1e-05	5.6e-06	3.46e-06	8.66e-06	4.44e-05	2.39e-05	1.6e-05	3.1e-05	2.63e-06	4.95e-06	7.17e-06	2.11e-06	4.79e-06	1.95e-05	1.51e-05	2.15e-05	6.97e-06	1.12e-05	8.5e-06	1.09e-05	2.25e-05	1.31e-05	4.2e-05	3.19e-05	1.48e-05	3.07e-05	2.96e-06	3.39e-05	3.12e-05	4.4e-05	5.37e-07	2.62e-05	2e-05	2.34e-05
Desulfovibrio_sp._IOR2	4.38e-06	1.49e-05	6.42e-07	6.29e-05	2.14e-05	1.25e-06	3.38e-05	1.61e-05	2.92e-06	6.03e-06	7.46e-06	6.72e-06	5.42e-06	4.92e-06	3.85e-06	1.52e-05	2.1e-06	7.57e-07	1.42e-05	7.72e-06	6.73e-06	2.15e-05	6.08e-05	3.02e-07	6.65e-05	2.68e-05	1.52e-06	1.09e-06	2.08e-05	1.51e-05	1.33e-05	2.64e-05	2.57e-05	2.92e-05	7.71e-06	1.87e-05	2.27e-05	1.36e-05	1.71e-05	4.33e-05	8.9e-05	3.02e-05	2.99e-05	3.2e-05	1.41e-05	4.38e-06	6.3e-05	2.82e-06	3.55e-05
Rhodopseudomonas_palustris	1.01e-05	1.79e-05	9.17e-07	3.22e-05	1.04e-05	6.59e-06	2.98e-05	4.42e-06	9.55e-06	1.77e-05	1.07e-05	1.2e-05	7.89e-06	1.29e-05	1.79e-06	3.16e-05	2.51e-06	8.05e-07	1.76e-05	5.17e-06	1.69e-05	2.75e-05	4.82e-05	7.76e-07	3.51e-05	1.41e-05	3.92e-06	6.21e-06	1.43e-05	2.67e-05	1.96e-05	1.29e-05	2e-05	8.11e-06	9.4e-06	2.08e-05	1.63e-05	2.71e-05	3.93e-05	3.17e-05	6.95e-05	7.14e-06	2.88e-05	3.13e-05	1.01e-05	4.61e-06	2.6e-05	7.6e-06	1.4e-05
Paenibacillus_sp._32O-W	1.05e-05	2.83e-05	2.75e-07	2.91e-05	2.59e-05	9.15e-06	4.46e-05	1.8e-05	2.45e-05	1.37e-05	1.38e-05	2.73e-05	1.98e-05	1.57e-05	5.58e-06	3.03e-05	3.63e-06	2.32e-06	1.31e-05	1.98e-05	1.06e-05	2.04e-05	4.51e-05	2.33e-06	1.79e-05	6.49e-06	2.7e-06	7.85e-06	2.11e-05	1.39e-05	3.37e-05	8.05e-06	2.4e-05	5.62e-06	1.45e-05	1.97e-05	1.24e-05	2.58e-05	2.5e-05	2.34e-05	4.96e-05	6.81e-06	3.17e-05	2.51e-05	3.02e-05	1.12e-06	3.44e-05	4.62e-06	1.22e-05
Candidatus_Azobacteroides_pseudotrichonymphae	1.27e-05	1.21e-05	1.33e-06	1.15e-06	2.57e-05	4.21e-06	1.7e-06	4.86e-07	1.51e-05	1.63e-06	2.68e-06	2.83e-05	6.38e-06	2.09e-06	1.29e-05	1.45e-05	6.81e-06	2.04e-06	4.94e-06	3.84e-05	2.97e-06	1.05e-05	1.77e-05	1.64e-06	4.42e-05	8.28e-06	1.61e-05	1.01e-06	4.7e-05	0.000123312	1.36e-05	2.77e-05	1.05e-05	1.14e-05	1.61e-06	1.67e-06	2.99e-05	6.09e-06	1.49e-05	8.28e-05	4.28e-05	8.23e-06	1.68e-05	9.04e-05	3.73e-06	2.91e-06	7.18e-06	2.45e-05	3.08e-05
Jeotgalibacillus_malaysiensis	2.04e-05	1.23e-05	3.03e-06	5.64e-05	1.78e-05	2.78e-05	5.33e-05	1.6e-05	2.55e-05	7.06e-06	1.16e-05	3e-05	2.02e-05	8.49e-06	2.92e-05	4.16e-05	2.16e-05	2.28e-05	1.17e-05	4.4e-05	1.6e-05	1.86e-05	3.23e-05	1.38e-06	5.01e-06	3.88e-06	3.16e-06	1.02e-05	4.63e-05	1.39e-05	4.09e-05	8.59e-06	8.85e-06	7.06e-06	8.08e-06	2.6e-05	1.48e-05	6.4e-05	1.99e-05	1.4e-05	2.41e-05	1.46e-07	1.3e-05	2.91e-05	5.08e-05	2.55e-06	2.99e-05	2.43e-05	3.2e-05
Sporomusa_termitida	1.1e-05	1.73e-05	1.38e-06	6.32e-05	1.18e-05	1.52e-05	4.23e-05	1.41e-05	1.1e-05	1.81e-05	7.27e-06	2.66e-05	1.42e-05	2.14e-05	9.23e-06	3.22e-05	7.97e-06	1.88e-05	1.16e-05	2.63e-05	2.86e-05	1.79e-05	2.81e-05	3.06e-06	2e-05	1.41e-05	2.11e-06	5.84e-06	2.7e-05	1.44e-05	1.6e-05	1.44e-05	3e-05	8.6e-06	6.48e-06	2.29e-05	8.86e-06	4.06e-05	2.38e-05	1.69e-05	3.75e-05	1.61e-06	4.08e-05	1.43e-05	2.46e-05	7.6e-07	2.26e-05	1.05e-05	1.29e-05
Desulfovibrio_alaskensis	3.82e-06	1.67e-05	5.5e-07	7.99e-05	2.13e-05	3.69e-06	1.84e-05	1.47e-05	8.97e-06	3.69e-06	7.46e-06	9.76e-06	1.99e-06	3.62e-06	4.25e-06	9.41e-06	1.34e-06	3.79e-07	1.49e-05	1.81e-05	6.2e-06	2.36e-05	6.51e-05	3.02e-07	5.04e-05	2.7e-05	4.51e-06	1.43e-06	2.42e-05	3.14e-05	9.46e-06	3.31e-05	2.38e-05	4.47e-05	6.15e-06	2.59e-05	2e-05	1.83e-05	1.14e-05	4.83e-05	9.59e-05	2.89e-05	4.31e-05	3.03e-05	4.22e-06	2.1e-06	6.81e-05	1.69e-06	5.33e-05
Mucilaginibacter_mallensis	4.1e-05	1.2e-05	2.75e-07	5.19e-06	1.7e-05	3.47e-06	1.79e-06	7.34e-06	1.14e-05	6.63e-06	3.44e-06	2.52e-05	9.27e-06	5.43e-06	9.76e-06	1.28e-05	3e-06	3.36e-06	4.55e-06	1.76e-05	1.77e-05	1.02e-05	1.77e-05	1.58e-05	1.77e-05	2.05e-06	4.13e-06	2.81e-06	3.71e-05	0.000120102	1.54e-05	2.78e-05	8.09e-06	1.47e-05	1.98e-06	1e-05	1.32e-05	8.27e-06	1.88e-05	7.72e-05	5.31e-05	1e-05	1.12e-05	2e-05	2.6e-06	1.61e-06	1.27e-05	3.01e-05	3.76e-05
Paenibacillus_cellulosilyticus	3.77e-06	1.72e-05	3.09e-05	4.18e-05	2.26e-05	2.03e-05	6.88e-05	1.01e-05	1.36e-05	2.06e-05	1.09e-05	2.32e-05	1.2e-05	1.99e-05	1.63e-05	2.74e-05	3.67e-06	9.89e-06	1.24e-05	4.37e-05	4.98e-05	8.51e-06	3.33e-05	1.29e-06	1.13e-05	3.71e-06	3.16e-06	5.46e-06	6.74e-06	2.47e-05	1.71e-05	1.09e-05	9.01e-06	6.96e-06	7.71e-06	3.55e-05	5.37e-06	2.32e-05	4.23e-05	3.42e-05	4.23e-05	7.32e-07	3.23e-05	1.92e-05	1.73e-05	6.71e-07	2.36e-05	1.26e-05	1.1e-05
Leptotrichia_wadei	4.38e-06	2.81e-05	4.49e-06	4.07e-05	6.31e-06	3.32e-05	7.83e-05	1.46e-05	1.51e-05	1.17e-05	8.55e-06	1.77e-05	1.13e-05	1.27e-05	1.86e-05	9.05e-05	6.54e-06	8.05e-06	1.53e-05	3.58e-06	7.9e-05	1.28e-05	2.57e-05	3.15e-06	4.72e-06	2.09e-06	1.22e-06	4.28e-06	9.74e-06	3.34e-05	1.89e-05	6.19e-06	1.26e-05	8.15e-06	5.16e-06	1.99e-05	4.58e-06	7.39e-05	4.63e-05	7.22e-06	4.59e-05	1.5e-06	2.83e-05	1.52e-05	1.91e-05	6.26e-07	2.78e-05	1.55e-05	1.2e-05
Lactococcus_garvieae	2.61e-06	0.000108763	3.76e-06	2.2e-05	4.66e-06	1.33e-05	2.3e-05	4.53e-06	2.93e-05	4.72e-06	6.12e-06	1.78e-05	4.82e-06	6.96e-06	1.51e-05	0.000233996	2.55e-06	4.69e-06	5.08e-06	4.44e-05	8.91e-06	2.76e-05	5.92e-05	1.51e-06	0.00016059	2.56e-06	8.01e-07	4.07e-06	1.52e-05	1.88e-05	7.3e-05	1.02e-05	3.74e-06	6.51e-06	6.15e-06	1.48e-05	3.1e-06	3.29e-05	1.02e-05	5.87e-06	1.83e-05	9.88e-07	9.93e-06	2.44e-05	6.25e-06	1.3e-06	1.95e-05	7.6e-06	2.36e-06
Bifidobacterium_pseudolongum	6.6e-06	2.11e-05	7.26e-05	2.92e-05	1.94e-05	1.93e-05	1.26e-06	1.83e-05	4.78e-05	2.44e-05	4.18e-05	5.83e-06	1.48e-05	1.8e-05	1.99e-06	2.11e-05	4.42e-05	2.33e-05	1.58e-05	1.27e-05	2.66e-05	7.12e-06	3.49e-05	1.12e-06	3.41e-05	5.63e-06	2.4e-06	1.5e-05	2.14e-05	1.76e-05	9.18e-06	9.31e-06	1.04e-05	5.17e-06	3.59e-06	1.9e-05	2e-05	2.5e-05	2.77e-05	3.84e-05	4.48e-05	2.27e-06	2.66e-05	1.33e-05	3.36e-05	2.63e-05	3.27e-05	7.26e-06	1.59e-05
Mahella_australiensis	7.04e-06	3.11e-05	2.25e-06	4.25e-05	1.4e-05	1.92e-05	1.87e-05	8.15e-06	1.5e-05	2.28e-05	1.74e-05	1.86e-05	1.07e-05	3.07e-05	5.46e-05	0.000100364	8.55e-06	9.23e-06	1.27e-05	1.11e-05	1.18e-05	9.67e-06	3.3e-05	5.91e-06	7.29e-06	3.12e-06	5.44e-06	3.23e-06	1.75e-05	1.7e-05	2.25e-05	1.22e-05	7.11e-06	1.05e-05	8.62e-06	3.2e-05	5.52e-06	3.26e-05	2.27e-05	2.52e-05	3.6e-05	5.12e-07	4.38e-05	3.11e-05	2.83e-05	1.52e-06	3.12e-05	9.63e-06	1.54e-05
Spirosoma_sp._CJU-R4	1.34e-05	1.26e-05	1.01e-06	2.04e-05	1.59e-05	5.11e-06	2.06e-05	2.7e-07	1.07e-05	4.02e-06	5.61e-06	1.22e-05	4.22e-06	3.79e-06	2.04e-05	1.82e-05	3.94e-06	7.1e-07	7.26e-06	8.48e-06	6.46e-06	2.47e-05	1.2e-05	2.24e-06	2.77e-05	2.43e-06	1.77e-06	1.09e-06	1.39e-05	5.97e-05	2.35e-05	4.01e-05	6.57e-06	5.32e-06	2.06e-06	1.16e-05	4.78e-06	1.13e-05	2.11e-05	5.41e-05	6.03e-05	3.61e-05	3.36e-05	2.24e-05	4.7e-06	3.58e-07	2.09e-05	6.87e-06	1.52e-05
Paenibacillus_sp._DCT19	5.93e-06	1.46e-05	8.12e-06	5.92e-05	2.14e-05	3.94e-05	5.16e-05	2.28e-05	1.52e-05	2.2e-05	2.82e-05	3.49e-05	2.9e-05	2.76e-05	4.48e-05	1.86e-05	1.26e-05	3.06e-05	7.6e-06	2.39e-05	3.12e-05	1.21e-05	3.18e-05	2.07e-06	9.34e-06	4.99e-06	3.67e-06	8.15e-06	3.09e-05	4.07e-05	2.11e-05	1.4e-05	6.57e-06	5.67e-06	8e-06	3.23e-05	9.21e-06	2.13e-05	3.25e-05	2.33e-05	3.86e-05	3.77e-06	2.26e-05	1.94e-05	4.72e-05	2.1e-06	2.48e-05	2.05e-05	1.74e-05
Pedobacter_ginsengisoli	5.76e-06	1.46e-05	1.38e-06	3.09e-05	1.63e-05	6.36e-06	1.41e-05	1.77e-05	2.59e-05	3.31e-06	3e-05	3.44e-05	1.59e-05	3.96e-06	2.65e-05	1.79e-05	9.63e-06	1.16e-05	3.68e-06	3.84e-05	5.83e-05	1.06e-05	1.4e-05	4.36e-06	2.05e-05	3.97e-06	6.87e-06	2.44e-06	3e-05	3.43e-05	4.19e-05	5.95e-06	1.37e-05	8.75e-06	1.77e-06	1.62e-05	9.7e-06	7.05e-06	1.56e-05	4.66e-05	3.59e-05	2.6e-06	2.65e-05	2.6e-05	4.89e-05	4.47e-07	1.07e-05	3.72e-05	3.09e-05
Serratia_marcescens	5.65e-06	2.07e-05	6.14e-06	3.74e-05	2.51e-05	4.28e-05	2.61e-05	1.15e-05	1e-05	1.27e-05	1.56e-05	8.62e-06	1.69e-05	1.25e-05	1.54e-05	3.98e-05	2.1e-06	3.41e-06	9.15e-06	5.79e-06	8.82e-06	2.04e-05	3.35e-05	5.86e-06	5.16e-05	1.38e-05	8.89e-06	5.29e-06	1.43e-05	1.21e-05	1.39e-05	1.41e-05	1.03e-05	1.75e-05	3.75e-06	2.9e-05	1.51e-05	5.99e-05	1.91e-05	2.08e-05	4.76e-05	6.51e-06	2.18e-05	1.57e-05	2.25e-05	7.47e-06	2.36e-05	1.66e-05	2.38e-05
Caldibacillus_thermoamylovorans	1.01e-05	1.74e-05	3.48e-06	6.31e-05	1.67e-05	2.69e-05	6.33e-05	1.9e-05	2.11e-05	1.87e-05	8.55e-06	2.26e-05	1.08e-05	2.48e-05	7.83e-06	2.27e-05	8.64e-06	4.29e-05	9.78e-06	1.38e-05	2.38e-05	1.38e-05	2.89e-05	3.75e-06	3.24e-06	4.99e-06	2.49e-06	1.22e-05	2.4e-05	1.27e-05	3.38e-05	5.35e-06	1.22e-05	1.19e-05	5.94e-06	1.9e-05	1.21e-05	2.36e-05	2.18e-05	1.44e-05	2.64e-05	1.83e-07	1.93e-05	4.09e-05	5.84e-05	2.68e-06	1.97e-05	1.68e-05	1.05e-05
Pontibacter_akesuensis	2.14e-05	1.19e-05	2.75e-07	2.5e-06	6.74e-06	3.18e-06	4.03e-06	1.13e-06	1.46e-05	1.63e-06	3.64e-06	9.7e-06	5.9e-06	8.49e-07	2.26e-06	2.8e-05	1.39e-06	2.46e-06	6.19e-06	7.17e-06	5.68e-06	2.2e-05	1.06e-05	1.68e-05	3.28e-05	2.43e-06	5.48e-07	5.84e-06	3.1e-05	0.000106272	1.77e-05	4.39e-05	9.99e-06	2.93e-06	5.77e-07	1.39e-05	5.37e-06	5.05e-06	1.97e-05	6.35e-05	5.4e-05	2.92e-05	4.33e-05	1.48e-05	6.57e-06	4.92e-07	1.79e-05	2.51e-05	2.14e-05
Steinernema_carpocapsae	7.37e-06	1.51e-05	9.63e-07	1.68e-05	1.31e-05	1.57e-05	1.16e-05	1.3e-05	1.22e-05	6.24e-06	1.4e-05	2.21e-05	9.09e-06	7.35e-06	8.96e-06	3.82e-05	4.03e-06	1.73e-05	1.17e-05	2.24e-05	1.69e-05	1.64e-05	2.64e-05	1.77e-06	1.35e-05	2.9e-06	9.82e-06	3.11e-06	2.14e-05	3.47e-05	1.91e-05	1.26e-05	7.92e-06	9.5e-06	2.02e-06	1.2e-05	1.43e-05	2.5e-05	1.85e-05	3.95e-05	2.35e-05	2.93e-06	2.28e-05	1.52e-05	1.55e-05	1.12e-06	2.4e-05	1.56e-05	1.37e-05
Bifidobacterium_thermophilum	1.31e-05	3e-05	6.03e-05	2.63e-05	1.94e-05	8.81e-06	2.4e-05	1.84e-05	1.72e-05	3.29e-05	1.84e-05	1.08e-05	2.01e-05	3.2e-05	2.57e-05	1.86e-05	1.24e-05	1.89e-05	2.1e-05	1.38e-05	2.01e-05	1.31e-05	2.77e-05	3.88e-07	9.45e-06	5.08e-06	1.64e-06	1.41e-05	2.09e-05	2.55e-05	3.66e-05	7.69e-06	2.03e-05	4.08e-06	3.96e-06	2.87e-05	1.14e-05	3.19e-05	9.78e-06	3.08e-05	5.16e-05	6.04e-06	1.79e-05	1.87e-05	5.24e-05	2.66e-05	2.9e-05	5.86e-06	1.17e-05
Carnobacterium_maltaromaticum	7.76e-06	1.4e-05	9.9e-06	4.06e-05	1.85e-05	2.39e-05	2.21e-05	1.78e-05	2.89e-05	1.07e-05	1.79e-05	2.31e-05	1.41e-05	1.19e-05	5.04e-05	2.78e-05	1.72e-05	2.7e-05	1.57e-05	4.89e-05	1.83e-05	2.43e-05	2.5e-05	2.4e-05	5.18e-06	6.96e-06	2.44e-06	3.82e-06	2.02e-05	1.79e-05	2.16e-05	6.01e-06	6.95e-06	3.63e-05	8.41e-06	2.83e-05	8.67e-06	5.96e-05	3.27e-05	1.55e-05	8.86e-06	2.56e-06	1.81e-05	2.48e-05	4.04e-05	9.44e-06	2.73e-05	1.13e-05	1.51e-05
Pedobacter_schmidteae	2.52e-05	8.09e-06	4.13e-07	1.15e-05	2.08e-05	9.66e-07	1.43e-05	6.37e-06	1.53e-05	6.9e-06	1.18e-05	1.48e-05	4.28e-06	8.03e-06	1.2e-05	1.5e-05	3.22e-06	3.5e-06	2.81e-06	1.81e-05	5.94e-06	4.69e-06	1.5e-05	7.07e-06	1.79e-05	3.67e-06	2.95e-05	4.07e-06	3.73e-05	3.69e-05	2.73e-05	6.3e-05	1.61e-05	2.03e-05	1.86e-06	6.03e-06	1.66e-05	9.4e-06	1.14e-05	5.43e-05	5.01e-05	1.04e-05	1.28e-05	2.15e-05	6.89e-06	1.57e-06	1.19e-05	1.74e-05	2.78e-05
Paenibacillaceae_bacterium_GAS479	8.04e-06	2.7e-05	5.27e-06	4.27e-05	2.9e-05	1.14e-05	6.33e-05	4.64e-06	1.22e-05	2e-05	2.3e-05	1.88e-05	1.32e-05	2.12e-05	4.28e-05	2.42e-05	7.84e-06	9.28e-06	9.29e-06	6.06e-06	2.94e-05	8.97e-06	5.07e-05	9.49e-07	1.78e-05	5.16e-06	2.06e-06	7.64e-06	2.21e-05	2.24e-05	3.59e-05	2.9e-05	1.92e-05	1.17e-05	6.56e-06	2.62e-05	9.06e-06	2.29e-05	2.48e-05	2.33e-05	4.28e-05	1.15e-05	1.92e-05	1.87e-05	5.61e-05	1.7e-06	3.2e-05	5.46e-06	1.71e-05
Ezakiella_massiliensis	3.88e-06	1.17e-05	2.02e-05	3.48e-05	4.05e-06	1.36e-05	5.1e-05	7.93e-06	9.49e-06	1.1e-05	3.06e-06	1.69e-05	1.08e-05	1.29e-05	7.83e-06	3.37e-05	3.13e-06	1.56e-06	5.03e-06	9.58e-06	9.87e-06	1.04e-05	3.69e-05	1.72e-06	1.5e-05	3.16e-06	2.4e-06	2.69e-06	1.07e-05	1.05e-05	1.99e-05	4.15e-06	5.43e-05	4.62e-06	3.51e-06	1.18e-05	7.14e-06	3.22e-05	2.82e-05	7.56e-06	2.51e-05	4.02e-07	1.76e-05	1.13e-05	7.58e-05	1.07e-06	2.65e-05	9.29e-06	9.68e-06
Paenibacillus_lycopersici	1.3e-05	3.4e-05	3.67e-07	2.89e-05	2.91e-05	2.38e-05	6.09e-05	2.3e-05	5.2e-06	1.71e-05	1.53e-05	8.43e-06	3.44e-05	2.15e-05	3.11e-05	2.12e-05	1.66e-06	2.84e-06	1.19e-05	4.55e-06	1.85e-05	1.3e-05	4.46e-05	4.31e-08	2.68e-05	8.83e-06	1.01e-06	1.13e-05	2.45e-05	6.17e-06	1.61e-05	2.13e-05	1.74e-05	6.56e-06	1.22e-05	3.84e-05	1.18e-05	2.09e-05	3.02e-05	1.82e-05	3.75e-05	7.39e-06	1.95e-05	2e-05	2.33e-05	4.03e-06	2.57e-05	1.51e-05	1.94e-05
Metabacillus_litoralis	6.1e-06	1.46e-05	4.72e-06	2.43e-05	1.9e-05	2.35e-05	4e-05	1.33e-05	4.99e-05	9.39e-06	1.2e-05	1.1e-05	1.72e-05	1.47e-05	1.77e-05	2.31e-05	4.03e-06	5.63e-06	8.08e-06	4.33e-05	6.07e-05	1.53e-05	2.95e-05	3.84e-06	5.98e-06	9.52e-06	2.06e-06	7.47e-06	1.35e-05	1.4e-05	2.7e-05	5.11e-06	1.98e-05	1.16e-05	6.35e-06	4.8e-05	1.31e-05	5.9e-05	4.77e-05	2.07e-05	3.22e-05	8.42e-07	3.77e-05	5.66e-05	1.09e-05	1.12e-06	2.32e-05	2.72e-05	1.27e-05
Paenibacillus_baekrokdamisoli	9.42e-06	1.72e-05	2.34e-06	5.81e-05	1.73e-05	2.97e-05	5.81e-05	1.48e-05	2.11e-05	1.18e-05	1.46e-05	4.22e-05	1.61e-05	1.75e-05	4.79e-05	4.6e-05	6.76e-06	2.69e-05	4.45e-06	4.18e-05	1.77e-05	9.84e-06	4.96e-05	1.08e-06	1.15e-05	2.86e-06	2.61e-06	7.52e-06	2.29e-05	2.06e-05	1.75e-05	9.49e-06	1.29e-05	7.06e-06	1.08e-05	3.74e-05	1.15e-05	4.3e-05	2.79e-05	8.71e-06	4.67e-05	4.76e-07	1.65e-05	2.64e-05	5.58e-05	2.06e-06	1.95e-05	1.23e-05	1.54e-05
Paenibacillus_lutimineralis	1.26e-05	1.67e-05	6.88e-07	4.28e-05	2.07e-05	1.78e-05	3.77e-05	1.86e-05	4.55e-05	2.04e-05	1.54e-05	2.78e-05	1.6e-05	2.9e-05	3.5e-05	2.51e-05	7.52e-06	1.22e-05	1.27e-05	1.36e-05	2.9e-05	1.06e-05	3.74e-05	1.98e-06	1.11e-05	7.64e-06	3.24e-06	7.73e-06	2.36e-05	1.28e-05	4.87e-05	7.75e-06	1.86e-05	1.51e-05	9.57e-06	2.55e-05	1.22e-05	2.17e-05	2.33e-05	1.34e-05	4.19e-05	4.28e-06	2.59e-05	2.85e-05	3.68e-05	1.21e-06	2.17e-05	1.92e-05	1.63e-05
Schaalia_meyeri	4.05e-06	2.61e-05	1.98e-05	5.38e-06	1.5e-05	2.79e-05	3.28e-05	1.28e-05	0.000134418	4.07e-06	2.75e-05	1.26e-05	0.000210311	3e-06	4.02e-05	3.06e-05	1.02e-05	5.84e-05	5.23e-06	9.44e-06	6.68e-05	1.42e-05	6.37e-05	8.06e-06	4.95e-06	1.22e-05	1.56e-06	8.57e-06	7.66e-06	4.03e-06	7.22e-06	5.77e-06	9.33e-06	4.38e-06	6.02e-06	3.19e-05	5.56e-06	1.35e-05	2.38e-05	7.43e-06	1.14e-05	1.1e-06	4.5e-06	7.02e-06	4.01e-05	3.58e-07	2.88e-05	1.68e-05	6.29e-06
Paenibacillus_ihbetae	7.48e-06	1.66e-05	3.9e-06	2.61e-05	1.02e-05	6.99e-06	5.19e-05	9.71e-06	3.18e-05	1.62e-05	1.26e-05	1.32e-05	9.21e-06	2.44e-05	1.31e-05	1.87e-05	2.64e-06	5.63e-06	8.61e-06	1.81e-05	1.21e-05	1.2e-05	2.85e-05	1.77e-06	1.41e-05	7.94e-06	5.14e-06	8.1e-06	1.56e-05	9.16e-05	1.68e-05	1.01e-05	1.71e-05	5.82e-06	6.02e-06	2.16e-05	7.29e-06	1.85e-05	3.04e-05	4.09e-05	4.65e-05	1.5e-06	2.14e-05	3.42e-05	2.17e-05	1.34e-07	2.8e-05	8.05e-06	8.05e-06
Thermobacillus_composti	1.18e-05	2.33e-05	3.67e-07	1.81e-05	1.91e-05	6.14e-06	4.34e-05	7.77e-06	1.57e-05	1.74e-05	2e-05	1.56e-05	1.46e-05	1.65e-05	9.16e-06	2.41e-05	1.79e-06	2.89e-06	1.15e-05	4.07e-06	1.31e-05	2.03e-05	4.56e-05	3.45e-07	1.63e-05	4.86e-06	2.19e-06	3.4e-06	1.34e-05	1.56e-05	2.42e-05	9.25e-06	1.15e-05	7.26e-06	1.25e-05	2.21e-05	8.42e-06	2.28e-05	2.62e-05	3.25e-05	7.58e-05	3.22e-06	2.24e-05	2.54e-05	7.79e-06	1.74e-06	4.39e-05	2.37e-05	1.07e-05
Fictibacillus_arsenicus	8.26e-06	1.43e-05	4.31e-06	4.39e-05	1.78e-05	2.17e-05	6.28e-05	1.02e-05	1.72e-05	1.55e-05	9.57e-06	1.84e-05	1.96e-05	2.23e-05	2.31e-05	3.25e-05	7.66e-06	6.82e-06	1.99e-05	4.44e-05	5.71e-05	9.14e-06	4.37e-05	1.6e-06	8.14e-06	5.08e-06	1.39e-06	7.64e-06	2.03e-05	2.12e-05	2.29e-05	4.03e-06	6.62e-06	8.55e-06	9.94e-06	2.89e-05	9.95e-06	8.06e-05	4.01e-05	2.23e-05	3.95e-05	3.66e-07	2.31e-05	4.16e-05	3.24e-05	2.06e-06	2.89e-05	1.42e-05	1.44e-05
Pontibacter_korlensis	6.98e-06	6.92e-06	7.34e-07	2.5e-06	1.19e-05	3.41e-07	8.34e-06	3.24e-07	6.76e-06	2.12e-06	4.46e-06	4.18e-06	3.97e-06	2.15e-06	7.97e-07	1.42e-05	2.37e-06	1.23e-06	2.86e-06	6.48e-06	7.25e-06	6.54e-06	1.25e-05	4.4e-06	1.3e-05	4.44e-06	1.37e-05	3.74e-06	8.21e-06	0.000142492	1.75e-05	1.75e-05	8.52e-06	1.02e-05	1.65e-06	1.01e-05	4.28e-06	3.92e-06	1.55e-05	5.32e-05	4.87e-05	1.39e-05	4.93e-05	1.5e-05	4.06e-06	5.37e-07	7.88e-06	1.01e-05	8.35e-06
Capnocytophaga_stomatis	7.22e-05	7.66e-06	1.1e-06	1.84e-05	1.46e-05	1.99e-06	3.6e-05	2.75e-06	1.9e-05	4.29e-06	1.79e-06	1.32e-05	7.35e-06	6e-06	7.5e-06	1.76e-05	4.75e-06	2.6e-06	2.66e-06	7.17e-06	1.76e-05	1.39e-05	7.61e-06	6.17e-06	1.38e-05	2.96e-05	1.6e-05	3.06e-06	1.62e-05	4.54e-05	1.22e-05	3e-05	1.78e-05	9.99e-06	2.64e-06	8.58e-06	2.07e-06	1.22e-05	1.32e-05	3.48e-05	2.9e-05	2.28e-05	1.88e-05	1.73e-05	8.84e-06	1.25e-06	1.15e-05	3.51e-05	2.52e-05
Kurthia_sp._11kri321	1.05e-05	1.59e-05	5.59e-06	5.87e-05	1.81e-05	1.74e-05	5.92e-05	1.24e-05	3.12e-05	7.39e-06	1.17e-05	1.34e-05	1.63e-05	1.35e-05	4.59e-05	1.44e-05	1.12e-05	7.91e-06	8.81e-06	6.68e-06	1.93e-05	6.48e-06	3.37e-05	2.24e-06	8.2e-06	2.73e-06	2.99e-06	4.41e-06	1.75e-05	3.95e-05	1.56e-05	3.55e-06	6.3e-06	2.61e-05	8.33e-06	2.52e-05	1.12e-05	2.59e-05	2.31e-05	1.48e-05	4.67e-05	1.9e-06	2.86e-05	1.9e-05	5.84e-05	3.85e-06	7.25e-06	1e-05	1.08e-05
Desulfotomaculum_reducens	1.96e-05	1.93e-05	2.75e-07	5.85e-05	3.72e-05	1.48e-05	3.73e-05	1.95e-05	1.85e-05	1.96e-05	1.93e-05	3.83e-05	1.07e-05	2.08e-05	6.73e-05	2.69e-05	1.21e-05	2.11e-05	1.1e-05	1.7e-05	2.46e-05	8.45e-06	6.24e-05	6.94e-06	1.07e-05	6.36e-06	2.53e-06	8.78e-06	3.49e-05	1.51e-05	2.78e-05	6.31e-06	9.17e-06	5.67e-06	1.03e-05	3.86e-05	1.32e-05	2.15e-05	3.44e-05	1.76e-05	2.11e-05	8.05e-07	1.75e-05	2.58e-05	6.56e-05	2.28e-06	2.29e-05	2.65e-05	1.82e-05
Onchocerca_ochengi	3.71e-06	1.58e-05	2.8e-06	4.14e-05	1.92e-05	1.94e-05	1.81e-05	9.23e-06	1.09e-05	9.61e-06	1.66e-05	6.57e-05	1.25e-05	1.28e-05	0.000143877	3.14e-05	1.32e-05	2e-05	1.42e-05	6.48e-06	2.24e-05	1.81e-05	2.99e-05	1.12e-06	6.49e-06	9.82e-07	6.15e-06	4.95e-06	1.38e-05	1.03e-05	2.85e-05	7.39e-06	9.66e-06	1.01e-05	4.17e-06	2.45e-05	9.8e-06	3.54e-05	1.69e-05	1.28e-05	1.33e-05	5.31e-06	1.21e-05	2.64e-05	4.4e-05	1.65e-06	8.37e-06	1.14e-05	1.1e-05
Hymenobacter_oligotrophus	7.91e-05	6.37e-06	2.75e-07	3.9e-05	1.68e-05	6.19e-06	5.38e-07	1.19e-06	2.89e-05	5.7e-06	4.53e-06	1.33e-06	9.4e-06	4.98e-06	9.3e-07	3.16e-05	3.27e-06	1.61e-06	3.77e-06	1.2e-05	1.48e-05	1.64e-05	1.29e-05	4.03e-05	1.91e-05	1.28e-06	1.07e-05	3.27e-06	3.69e-05	0.000108907	1.27e-05	1.66e-05	8.63e-06	4.38e-06	3.22e-06	8.07e-06	8.67e-06	2.31e-05	1.45e-05	6.45e-05	6.14e-05	2.06e-05	1.89e-05	1.64e-05	1.62e-06	4.88e-06	3.56e-05	7.32e-05	8.61e-05
Mesobacillus_jeotgali	7.37e-06	1.8e-05	8.25e-07	6.15e-05	3.44e-05	1.8e-05	3.68e-05	1.97e-05	2e-05	2e-05	1.8e-05	2.57e-05	3.07e-05	1.69e-05	5.52e-05	2.62e-05	7.21e-06	8.05e-06	1.32e-05	3.23e-05	3.69e-05	1.05e-05	4.62e-05	4.31e-08	9.51e-06	6.02e-06	1.73e-06	7.73e-06	2.84e-05	1.54e-05	1.21e-05	7.81e-06	9.55e-06	4.67e-06	7.96e-06	4.51e-05	1.09e-05	5.13e-05	2.91e-05	9.52e-06	2.16e-05	2.41e-06	1.2e-05	2.47e-05	6.61e-05	8.5e-07	2.41e-05	1.41e-05	1.83e-05
Flammeovirgaceae_bacterium_311	2.65e-05	7.41e-06	1.51e-06	1.14e-05	2.32e-05	7.39e-06	2.18e-05	5.13e-06	7.47e-06	6.57e-06	5.68e-06	1.01e-05	1.39e-05	4.41e-06	7.83e-06	8.78e-06	6.13e-06	7.62e-06	1.29e-05	1.04e-05	5.42e-06	1.59e-05	1.46e-05	2.2e-06	1.29e-05	2.26e-06	2.02e-06	6.47e-06	2.92e-05	0.000126852	1.13e-05	1.71e-05	2.41e-05	5.57e-06	1.69e-06	9.01e-06	8.67e-06	1.65e-05	1.09e-05	3.4e-05	2.61e-05	2.79e-05	4.79e-05	1.16e-05	4.62e-06	1.57e-06	1.54e-05	5.91e-06	1.33e-05
Desulfovibrio_gigas	5.38e-06	1.73e-05	3.67e-07	5.09e-05	2.07e-05	1.48e-06	4.61e-05	1.02e-05	3.25e-06	1.63e-05	6.25e-06	1.01e-05	3.25e-06	1.27e-05	2.79e-06	7.1e-06	9.4e-07	0	6.68e-06	1.14e-05	9.96e-06	2.12e-05	7.69e-05	5.17e-07	5.56e-05	1.86e-05	1.01e-06	1.89e-06	1.57e-05	1.6e-05	8.43e-06	2.31e-05	3.03e-05	2.48e-05	7.59e-06	2.29e-05	2.3e-05	2.63e-05	7.71e-06	3.93e-05	8.66e-05	2.25e-05	1.91e-05	2.51e-05	2.51e-06	9.39e-07	7.13e-05	3.04e-06	3.04e-05
Azoarcus_communis	5.38e-06	1.72e-05	3.67e-07	9.89e-06	2.72e-05	1.42e-06	4.98e-05	1.06e-05	2.05e-05	1.69e-05	1.36e-05	5.45e-06	1.39e-05	1.58e-05	1.23e-05	1.64e-05	1.84e-06	8.52e-07	3.05e-06	5.17e-06	1.41e-05	1.27e-05	2.79e-05	2.16e-07	1.35e-05	9.52e-06	3.5e-06	4.49e-06	9.5e-06	1.63e-05	1.5e-05	1.11e-05	1.5e-05	6.66e-06	7.51e-06	2.76e-05	1.11e-05	1.89e-05	1.58e-05	6.61e-05	9.32e-05	1.05e-05	3.63e-05	1.37e-05	1.04e-05	2.59e-06	2.54e-05	7.83e-06	1.49e-05
Mucilaginibacter_rubeus	2.34e-05	7.48e-06	4.59e-08	2.3e-06	1.62e-05	1.53e-06	8.07e-07	9.17e-07	2.27e-05	8.69e-07	1.66e-06	2.53e-06	8.67e-06	1.3e-06	2.39e-06	1.15e-05	1.25e-06	3.74e-06	5.9e-06	4.89e-06	6.99e-06	1.01e-05	7.86e-06	1.26e-05	1.58e-05	3.12e-06	1.56e-05	3.53e-06	2.59e-05	7.06e-05	1.59e-05	4.92e-05	1.62e-05	9.95e-06	3.38e-06	5.23e-06	1.32e-05	8.01e-06	1.85e-05	5.33e-05	4.3e-05	1.65e-05	3.74e-05	2.22e-05	3.81e-06	8.95e-08	1.05e-05	3.13e-05	2.32e-05
Fibrella_sp._ES10-3-2-2	2.08e-05	1.05e-05	2.29e-07	3.17e-06	2.11e-05	6.99e-06	1.07e-05	8.04e-06	1.79e-05	1.02e-05	8.87e-06	8.75e-06	1.25e-05	8.83e-06	1.31e-05	7.18e-06	2.06e-06	6.25e-06	4.36e-06	5.93e-06	1.49e-05	1.92e-05	1.3e-05	1.47e-05	1.78e-05	8.07e-06	1.6e-06	8.78e-06	2.7e-05	8.34e-05	1.89e-05	2.75e-05	1.91e-05	2.83e-06	1.53e-06	1.05e-05	7.53e-06	9.66e-06	1.98e-05	3.79e-05	2.94e-05	1.58e-05	3.63e-05	1.57e-05	9.57e-06	5.81e-07	1.3e-05	3.15e-05	1.96e-05
Flavobacterium_sp._KBS0721	1.71e-05	1.5e-05	7.8e-07	5.37e-05	1.64e-05	9.04e-06	5.03e-05	1.35e-05	1.73e-05	9.18e-06	8.16e-06	2.52e-05	1.32e-05	8.15e-06	3.31e-05	5.63e-05	7.34e-06	1.14e-05	9.29e-06	2.43e-05	9.78e-06	1.28e-05	2.94e-05	2.2e-06	9.34e-06	2.77e-06	1.81e-05	3.78e-06	3.72e-05	2.62e-05	9.46e-06	3.7e-05	9.55e-06	2.29e-05	1.9e-06	2.14e-05	7.53e-06	5e-05	9.71e-06	1.17e-05	3.65e-05	1.02e-06	2.81e-05	2.34e-05	1.78e-05	3.35e-06	1.84e-05	8.28e-06	1.37e-05
Paenibacillus_rhizovicinus	5.54e-06	2.5e-05	2.43e-06	2.1e-05	2.33e-05	2.63e-05	0.000139774	2.07e-05	6.04e-06	2.94e-05	1.96e-05	1.16e-05	3.53e-05	3.15e-05	1.45e-05	1.43e-05	4.61e-06	2.6e-06	1.04e-05	9.79e-06	1.54e-05	8.1e-06	3.32e-05	3.49e-06	7.4e-06	8.92e-06	1.52e-06	8.78e-06	1.19e-05	5.1e-05	3.17e-05	1.33e-05	1.58e-05	8.06e-06	1.09e-05	3.18e-05	8.37e-06	1.74e-05	2.05e-05	1.58e-05	4.28e-05	2.16e-06	2.72e-05	1.15e-05	3.67e-05	8.95e-08	3.05e-05	1.2e-05	2.24e-05
Hymenobacter_jejuensis	9.09e-06	9.01e-06	4.59e-07	2.3e-06	1.39e-05	6.54e-06	3.23e-06	2.27e-06	1.75e-05	6.46e-06	4.15e-06	6.15e-06	3.97e-06	6.85e-06	8.23e-06	1.24e-05	7.16e-07	8.05e-07	3.48e-06	2.09e-05	5.76e-06	1.47e-05	9.61e-06	2.05e-05	1.06e-05	1.07e-06	1.47e-06	2.31e-06	1.59e-05	3.41e-05	1.26e-05	9.43e-06	2.01e-06	2.14e-06	1.03e-06	1.31e-05	3.2e-06	2.06e-05	6.47e-06	8.96e-05	7.92e-05	1.16e-05	3.37e-05	1.87e-05	6.49e-07	9.84e-07	1.69e-05	1.12e-05	2.34e-05
Desulfitobacterium_metallireducens	4.77e-06	3.25e-05	6.19e-06	5.57e-05	1.29e-05	2.69e-05	5.39e-05	1.86e-05	1.69e-05	1.12e-05	8.61e-06	1.17e-05	1.51e-05	1.79e-05	5.24e-05	5.46e-05	5.69e-06	5.44e-06	3.24e-06	9.39e-05	1.09e-05	5.85e-06	3.54e-05	2.85e-06	7.97e-06	5.63e-06	1.81e-06	6e-06	2e-05	1.89e-05	4.5e-05	5.35e-06	1.06e-05	9.5e-06	7.63e-06	2.49e-05	1.53e-05	1.72e-05	2.24e-05	2.44e-05	2.78e-05	2.09e-06	5.05e-05	1.39e-05	5.75e-05	2.33e-06	2.59e-05	1.11e-05	1.63e-05
Symbiobacterium_thermophilum	5.04e-06	1.75e-05	2.29e-07	9.79e-06	8.21e-06	4.94e-06	3.25e-05	6.2e-06	5.46e-06	1.03e-05	1.22e-05	7.16e-06	6.99e-06	6.96e-06	3.85e-06	3.53e-05	2.06e-06	1.61e-06	1.52e-05	7.99e-06	1.18e-05	2.25e-05	4.35e-05	2.5e-06	3.12e-05	7.08e-06	7.08e-06	2.6e-06	1.51e-05	1.34e-05	1.53e-05	7.39e-06	1.93e-05	7.16e-06	1.01e-05	1.59e-05	4.63e-06	2.96e-05	2.71e-05	1.75e-05	5.53e-05	1.09e-05	3.11e-05	3.22e-05	6.97e-06	2.24e-07	3.91e-05	2.93e-06	6.23e-06
Limosilactobacillus_vaginalis	1.83e-06	5.39e-06	2.75e-07	1.44e-05	1.9e-06	4.03e-06	1.66e-05	5.07e-06	1.35e-05	5.76e-06	1.98e-06	1.96e-06	5.78e-06	5.15e-06	3.25e-06	1.6e-05	2.02e-06	1.42e-06	3.1e-06	2.94e-05	1.09e-05	9.61e-06	4.85e-06	1.47e-06	1.59e-06	1.11e-06	5.48e-07	2.39e-06	8.45e-06	1.65e-05	0.000767002	4.63e-06	3.91e-06	2.44e-06	4.33e-06	1.64e-05	2.36e-06	4.5e-05	1.25e-05	2.9e-06	5.49e-06	7.32e-08	6.11e-06	1.82e-05	5.11e-06	1.79e-07	1.76e-05	3.27e-06	2.78e-06
Chryseobacterium_taklimakanense	3.99e-05	9.38e-06	2.61e-06	2.21e-05	1.89e-05	6.99e-06	4.12e-05	1.21e-05	1.26e-05	8.04e-06	1.18e-05	3.33e-05	1.08e-05	7.64e-06	2.58e-05	1.41e-05	5.42e-06	1.03e-05	1.26e-05	3.89e-05	8.82e-06	1.93e-05	2.67e-05	1.35e-05	2.2e-05	3.33e-06	4e-06	6.84e-06	4.83e-05	6.48e-05	1.1e-05	3.05e-05	1.55e-05	7.31e-06	3.55e-06	1.44e-05	1.82e-05	1.7e-05	1.91e-05	7.45e-05	2.31e-05	7.17e-06	1.47e-05	2.75e-05	2.51e-05	6.71e-07	2.02e-05	7.26e-06	2.84e-05
Bacillus_gobiensis	1.29e-05	1.94e-05	1.28e-06	7.09e-05	1.61e-05	2.08e-05	4.76e-05	2.81e-05	2.39e-05	1.01e-05	1.68e-05	2.64e-05	2.93e-05	1.3e-05	3.62e-05	5.27e-05	1.21e-05	2.72e-05	1.2e-05	6.06e-05	2.87e-05	9.72e-06	4.22e-05	8.62e-07	7.4e-06	5.72e-06	3.03e-06	6.89e-06	2.65e-05	1.22e-05	2.46e-05	3.43e-06	7.38e-06	9.99e-06	4.66e-06	4.24e-05	1.13e-05	3.58e-05	2.47e-05	1.31e-05	3.67e-05	1.72e-06	1.16e-05	1.77e-05	7.22e-05	8.05e-07	2.5e-05	1.96e-05	2.52e-05
Anaerococcus_prevotii	9.59e-06	1.64e-05	3.03e-05	5.31e-05	1.13e-05	1.63e-05	4.5e-05	1.85e-05	1.65e-05	1.4e-05	1.24e-05	2.87e-05	1.45e-05	1.63e-05	3.99e-05	2.75e-05	1.13e-05	1.77e-05	6.44e-06	1.71e-05	3.34e-05	1.07e-05	7.24e-05	1.77e-06	5.46e-06	3.54e-06	2.02e-06	6.09e-06	2.13e-05	7.16e-06	2.6e-05	6.07e-06	3.91e-05	7.41e-06	5.69e-06	2.99e-05	8.91e-06	2e-05	2.74e-05	1.42e-05	2.2e-05	4.02e-07	2.66e-05	2.11e-05	4.24e-05	6.71e-07	2.11e-05	1.92e-05	1.37e-05
Gudongella_oleilytica	7.48e-06	3.28e-05	2.52e-06	3.74e-05	1.62e-05	1.44e-05	7.15e-05	5.77e-06	1.51e-05	1.24e-05	1.66e-05	2.4e-05	1.01e-05	1.52e-05	3.74e-05	7.6e-05	7.08e-06	2.33e-05	1.31e-05	1.39e-05	1.79e-05	1e-05	4.47e-05	2.59e-06	6.15e-06	2.52e-06	2.65e-06	4.79e-06	1.92e-05	1.92e-05	1.56e-05	5.05e-06	3.45e-05	7.01e-06	8.74e-06	1.72e-05	8.37e-06	2.43e-05	1.87e-05	2.39e-05	1.98e-05	1.54e-06	2.92e-05	1.63e-05	5.6e-05	1.52e-06	1.92e-05	8.5e-06	1.35e-05
Paenibacillus_sp._FSL_R5-0912	1.93e-05	2.25e-05	2.93e-06	1.27e-05	1.56e-05	1.03e-05	4.56e-05	1.47e-05	2.79e-05	1.16e-05	9.18e-06	1.7e-05	2.53e-05	1.06e-05	1.02e-05	7.27e-05	3.09e-06	6.49e-06	4.26e-06	6.33e-05	1.97e-05	1.45e-05	3.54e-05	4.23e-06	1.59e-05	3.97e-06	9.69e-07	6.93e-06	2.1e-05	2.72e-05	2.91e-05	2.01e-05	1.79e-05	1.29e-05	4.62e-06	2.77e-05	6.8e-06	3.65e-05	2.68e-05	2.13e-05	2.13e-05	8.31e-06	3.37e-05	2.44e-05	1.32e-05	2.68e-07	2.95e-05	1.97e-05	2.07e-05
Tenuifilum_thalassicum	3.47e-05	8.27e-06	1.56e-06	1.04e-05	1.42e-05	1.7e-06	6.1e-06	2.05e-06	1.61e-05	1.52e-06	3.83e-06	5.26e-06	1.2e-05	1.07e-06	2.79e-06	1.23e-05	1.39e-06	3.12e-06	3.48e-06	1.46e-05	6.2e-06	1.12e-05	8.27e-06	2.24e-05	1.94e-05	1.62e-06	1.94e-06	3.15e-06	3.34e-05	8.03e-05	1.36e-05	3.37e-05	1.39e-05	6.61e-06	5.36e-07	6.69e-06	4.19e-06	1.13e-05	1.29e-05	7.11e-05	4.03e-05	2.06e-05	1.58e-05	3.43e-05	2.51e-06	5.81e-07	1.31e-05	1.64e-05	3.06e-05
Bacillus_paralicheniformis	1.04e-05	2.79e-05	3.3e-06	3.88e-05	1.91e-05	2.93e-05	7.19e-05	1.83e-05	5.02e-05	1.42e-05	2.03e-05	1.14e-05	3.64e-05	1.84e-05	2.68e-05	6.28e-05	2.78e-06	7.72e-06	4.11e-06	1.63e-05	6.25e-05	1.06e-05	3.29e-05	4.83e-06	7.8e-06	7.13e-06	2.36e-06	7.18e-06	1.1e-05	1.97e-05	1.57e-05	1.06e-05	1.33e-05	7.56e-06	7.71e-06	3.13e-05	8.17e-06	3.39e-05	2.86e-05	1.67e-05	2.83e-05	6.22e-07	2.91e-05	2.17e-05	1.52e-05	1.25e-06	1.62e-05	1.76e-05	1.79e-05
Enterococcus_mundtii	1.05e-05	1.54e-05	5.59e-06	1.83e-05	9.75e-06	1.84e-05	2.23e-05	1.31e-05	2.18e-05	9.94e-06	8.61e-06	1.41e-05	1.21e-05	1.37e-05	2.76e-05	3.44e-05	8.33e-06	2.11e-05	1.31e-05	5.52e-05	2.24e-05	1.1e-05	3.26e-05	4.31e-06	8.25e-06	2.22e-06	4e-06	5.5e-06	1.65e-05	1.25e-05	3.53e-05	2.08e-05	3.47e-06	2.02e-05	4.62e-06	9.59e-06	6.55e-06	2.12e-05	4.38e-05	2.17e-05	1.96e-05	2.27e-06	3.12e-05	2.85e-05	1.28e-05	4.61e-06	2.8e-05	9.12e-06	1.37e-05
Cytobacillus_ciccensis	1.35e-05	1.5e-05	5.32e-06	5.53e-05	2.26e-05	3.53e-05	2.51e-05	1.78e-05	2.55e-05	1.5e-05	1.49e-05	2.79e-05	1.45e-05	1.75e-05	5.64e-05	3.37e-05	1.2e-05	2.45e-05	1.35e-05	1.21e-05	1.56e-05	1.54e-05	3.39e-05	6.6e-06	7.4e-06	4.69e-06	3.12e-06	5.92e-06	3.23e-05	1.23e-05	2.38e-05	5.53e-06	1.03e-05	1.55e-05	4.5e-06	3.05e-05	1e-05	3.04e-05	2.58e-05	1.37e-05	4.37e-05	2.23e-06	2.61e-05	2.04e-05	4.84e-05	1.34e-06	1.93e-05	1.35e-05	1.44e-05
Methylomusa_anaerophila	7.54e-06	9.62e-06	3.16e-06	8.59e-05	4.64e-05	5.1e-05	4.46e-05	5.72e-06	1.03e-05	2.73e-05	2.34e-05	3.75e-05	1.14e-05	3.61e-05	1.81e-05	1.6e-05	5.82e-06	4.36e-06	1.35e-05	3.16e-05	1.11e-05	1.4e-05	3.31e-05	4.79e-06	9.22e-06	6.32e-06	5.01e-06	5.71e-06	1.21e-05	1.19e-05	1.94e-05	5.47e-06	8.47e-06	1.08e-05	6.97e-06	2.21e-05	5.91e-06	4.65e-05	1.7e-05	1.18e-05	2.81e-05	3.92e-06	2.31e-05	2.54e-05	8.27e-06	1.12e-06	3.45e-05	5.41e-06	3.22e-05
Flavobacterium_columnare	3.59e-05	7.29e-06	1.83e-07	1.64e-05	8.89e-06	8.35e-06	2.5e-05	9.23e-06	2.33e-05	8.25e-06	7.4e-06	8.75e-06	9.88e-06	8.71e-06	1.88e-05	1.62e-05	2.78e-06	1.23e-06	3.97e-06	8.41e-06	5.24e-06	5.96e-06	1.87e-05	1.87e-05	1.72e-05	1.41e-06	1.26e-06	2.9e-06	1.96e-05	6.54e-05	1.02e-05	3.24e-06	5.64e-06	5.82e-06	3.55e-06	1.02e-05	5.61e-06	1.24e-05	1.77e-05	5.21e-05	3.21e-05	8.78e-07	2.98e-05	5.04e-05	1.46e-05	3.58e-07	2.16e-05	3.35e-05	3.82e-05
Sphingobacteriaceae_bacterium_GW460-11-11-14-LB5	2.23e-05	4.53e-06	2.29e-07	2.43e-05	6.8e-06	1.19e-06	8.07e-07	1.24e-06	7.99e-06	3.1e-06	3e-06	1.47e-05	4.76e-06	2.26e-06	5.31e-07	7.34e-06	9.4e-07	4.12e-06	9.68e-07	1.74e-05	7.25e-06	2.32e-06	5.43e-06	1.27e-05	1.36e-05	1.54e-06	4.26e-06	1.34e-06	2.31e-05	0.000237075	5.81e-06	1.35e-05	4.07e-06	3.58e-06	2.06e-07	4.72e-06	8.37e-06	1.24e-05	1.02e-05	4.81e-05	3.12e-05	3.22e-06	4.57e-05	1.02e-05	3.29e-05	4.47e-07	9.42e-06	2.22e-05	2.39e-05
Treponema_phagedenis	2.38e-05	1.33e-05	1.06e-05	2.65e-05	3.22e-05	1.26e-05	3.37e-05	2.3e-05	1.18e-05	8.09e-06	1.79e-05	1.15e-05	1.22e-05	1.11e-05	3.61e-05	3.64e-05	1.72e-05	2.56e-06	6.73e-06	4.75e-05	2.09e-05	9.49e-06	1.26e-05	7.59e-06	7.51e-06	5.68e-06	1.1e-05	5.21e-06	4.44e-05	1.42e-05	1.35e-05	2.09e-05	6.3e-06	9.4e-06	4.87e-06	3.77e-05	9.41e-06	1.78e-05	1.79e-05	2.34e-05	1.47e-05	8.78e-07	2.27e-05	1.29e-05	8.84e-06	1.16e-06	1.53e-05	2.46e-05	2.74e-05
Streptococcus_parauberis	5.43e-06	3.49e-05	5.36e-06	1.11e-05	2.46e-05	2.19e-05	1.56e-05	8.25e-06	4.02e-05	8.96e-06	1.09e-05	8.05e-06	2.87e-05	1.34e-05	1.23e-05	3.46e-05	7.39e-06	7.86e-06	1.07e-05	1.64e-05	4.24e-05	1.26e-05	1.27e-05	4.4e-06	2.96e-06	2.99e-06	1.47e-06	5.37e-06	6.55e-06	6.01e-06	1.27e-05	3.31e-06	6.19e-06	2.43e-05	6.43e-06	2.18e-05	3.64e-06	3.28e-05	5.44e-06	3.85e-06	9.89e-06	1.87e-06	9.62e-06	1.43e-05	1.15e-05	4.83e-06	1.69e-05	5.04e-05	5.75e-06
Paenibacillus_sp._FSL_H7-0737	1.83e-05	1.97e-05	9.17e-07	5.94e-05	3.29e-05	9.38e-06	2.09e-05	1.72e-05	6.42e-05	1.97e-05	2.27e-05	1.89e-05	2.98e-05	2.31e-05	6.17e-05	5.41e-05	1.48e-06	4.73e-06	5.57e-06	7.86e-06	3.31e-05	1.34e-05	4.04e-05	4.4e-06	9.45e-06	4.4e-06	7.16e-07	5.21e-06	2.97e-05	1.97e-05	1.93e-05	4.39e-06	1.21e-05	8.3e-06	5.77e-06	1.8e-05	1.61e-05	2.08e-05	2.86e-05	1.96e-05	3.5e-05	6.73e-06	2.24e-05	1.48e-05	1.65e-05	2.24e-07	1.84e-05	1.43e-05	3.01e-05
Spirosoma_taeanense	1.65e-05	1.27e-05	3.21e-07	5.76e-07	7.54e-06	1.99e-06	1.26e-06	2.1e-06	1.77e-05	5.1e-06	8.23e-06	6.91e-06	6.93e-06	2.72e-06	2.59e-06	1.76e-05	1.25e-06	6.49e-06	6e-06	6.06e-06	4.37e-06	2.27e-05	9.7e-06	5.82e-06	2.66e-05	2.01e-06	3.79e-07	4.74e-06	1.18e-05	4.93e-05	1.14e-05	3.43e-05	9.01e-06	7.56e-06	1.2e-06	1.3e-05	7.09e-06	8.09e-06	2.57e-05	3.92e-05	5.46e-05	2.92e-05	4.19e-05	1.89e-05	4.38e-06	1.12e-06	2.73e-05	5.01e-06	1.34e-05
Arthrobacter_citreus	5.54e-06	5.33e-06	3.48e-06	6.63e-06	6.13e-06	1.95e-05	1.06e-05	9.17e-06	7.34e-06	8.2e-06	4.72e-06	5.32e-06	9.21e-06	1.24e-05	8.03e-06	2.48e-05	3.67e-06	4.21e-06	1.04e-05	1.34e-05	2.19e-05	1.53e-05	3.04e-05	1.72e-06	4.04e-06	1.37e-06	2.87e-06	2.69e-06	5.45e-06	6.15e-05	1.64e-05	6.43e-06	5.86e-06	1.04e-05	1.57e-06	6.47e-06	1.33e-06	4e-05	1.63e-05	2.13e-05	1.78e-05	2.23e-06	3.85e-05	4.26e-05	1.05e-05	1.7e-06	1.44e-05	8.39e-06	5.27e-06
Oceanispirochaeta_crateris	9.53e-06	1.3e-05	4.77e-06	2.44e-05	1.69e-05	1.06e-05	1.13e-05	1.07e-05	1.07e-05	1.16e-05	8.42e-06	1.05e-05	2.54e-05	1.54e-05	1.46e-05	2.37e-05	1.46e-05	8.24e-06	2.81e-06	6.12e-05	1.01e-05	1.05e-05	2.28e-05	2.16e-06	1.21e-05	3.46e-06	2.57e-06	6.59e-06	3.43e-05	1.51e-05	1.09e-05	5.95e-06	9.77e-06	4.67e-06	3.88e-06	2.7e-05	1.35e-05	3.45e-05	1.82e-05	4.31e-05	2.58e-05	5.74e-06	4.21e-05	1.73e-05	1.27e-05	2.68e-07	1.64e-05	5.24e-06	3.03e-05
Paenibacillus_sabinae	8.59e-06	2.26e-05	2.34e-06	4.34e-05	1.95e-05	1.98e-05	4.46e-05	1.89e-05	7.99e-06	2.16e-05	1.47e-05	2.49e-05	2.81e-05	2.03e-05	3.11e-05	3.86e-05	7.39e-06	2.08e-05	3.87e-06	4.33e-05	2.68e-05	1.05e-05	3.79e-05	5.61e-06	1.59e-05	8.07e-06	2.02e-06	4.32e-06	3.37e-05	1.28e-05	1.71e-05	2.16e-05	9.61e-06	9.75e-06	4.21e-06	2.22e-05	6.35e-06	1.97e-05	2.08e-05	1.51e-05	2.43e-05	3.22e-06	2.83e-05	2.15e-05	2.82e-05	1.43e-06	2.5e-05	9.29e-06	7.99e-06
TM7_phylum_sp._oral_taxon_952	2.66e-06	2.56e-05	4.08e-06	2.02e-06	5.38e-05	1.11e-05	5.68e-05	1.89e-06	0.000166657	2.28e-06	9.69e-05	9.32e-06	1.63e-05	9.62e-07	8.34e-05	7.53e-05	6.43e-05	6.97e-05	3.72e-05	6.68e-06	4.29e-05	3.59e-06	4.21e-05	3.7e-05	2.11e-06	1.26e-05	1.1e-06	3.86e-06	5.94e-06	2.88e-06	6.28e-06	6.01e-08	1.22e-05	4.13e-06	7.84e-06	4.75e-05	8.62e-06	3.83e-06	1.08e-05	8.78e-07	1.72e-06	3.29e-07	3.21e-06	1e-06	7.23e-05	4.29e-06	7.67e-06	1.02e-05	5.99e-06
Rhodothermus_marinus	2.39e-05	1.94e-05	5.5e-07	1.95e-05	8.83e-06	1.08e-06	5.29e-06	3.72e-06	1.49e-05	4.34e-06	5.42e-06	7.16e-06	5.96e-06	3.73e-06	1.33e-06	2.84e-05	8.51e-07	1.33e-06	7.94e-06	7.1e-06	6.99e-06	2.15e-05	2.61e-05	2.57e-05	4.31e-05	2.35e-06	6.57e-06	3.61e-06	1.16e-05	3.62e-05	9.46e-06	2.08e-05	8.95e-06	3.48e-06	2.19e-06	1.61e-05	1.08e-05	5.48e-06	3.22e-05	4.39e-05	4.52e-05	2.41e-05	2.83e-05	1.54e-05	5.27e-06	2.82e-06	3.56e-05	5.12e-05	3.32e-05
Streptococcus_ratti	4.99e-06	1.35e-05	1.56e-06	1.21e-05	2.18e-05	1.69e-05	1.91e-05	1.08e-05	0.000146443	2.14e-05	7.14e-06	1.23e-05	2.11e-05	2.44e-05	1.65e-05	6.5e-05	6.13e-06	6.49e-06	9.68e-06	2.72e-05	1.47e-05	1.38e-05	3.83e-05	2.76e-06	9.91e-06	5.08e-06	5.18e-06	4.66e-06	1.97e-05	1.89e-05	2.3e-05	4.93e-06	1.33e-05	4.82e-06	6.68e-06	1.84e-05	1.33e-05	4.94e-05	3.01e-05	1.05e-05	1.82e-05	4.02e-07	1.66e-05	2.04e-05	4.01e-05	8.05e-07	2.14e-05	1.14e-05	1.37e-05
Streptomyces_venezuelae	7.15e-06	1.99e-05	1.88e-06	2.92e-05	1.18e-05	3.92e-06	3.68e-06	6.8e-06	1.21e-05	1.85e-05	1.2e-05	7.54e-06	8.07e-06	1.45e-05	3.45e-06	1.94e-05	1.75e-06	2.89e-06	9.63e-06	3.38e-06	1.46e-05	1.2e-05	4.83e-05	9.49e-07	2.16e-05	4.52e-06	6.66e-06	4.95e-06	1.57e-05	1.5e-05	1.46e-05	9.61e-06	1.99e-05	5.52e-06	9.57e-06	2.23e-05	1.51e-05	3.21e-05	3.22e-05	2.98e-05	8.05e-05	7.06e-06	2.18e-05	1.88e-05	1.7e-05	2.5e-06	3.68e-05	5.46e-06	1.22e-05
Haliscomenobacter_hydrossis	3.08e-05	5.09e-06	4.59e-08	1.15e-06	1.9e-05	2.1e-06	1.37e-05	3.02e-06	6.37e-06	3.26e-06	7.84e-06	2.85e-06	7.05e-06	3.22e-06	9.96e-07	1.21e-05	1.03e-06	2.32e-06	8.57e-06	5.03e-06	8.04e-06	7.47e-06	7.1e-06	1.18e-05	1.01e-05	1.79e-06	1.29e-05	2.31e-06	1.68e-05	0.000125617	1.56e-05	3.19e-05	9.88e-06	6.96e-06	5.2e-06	8.65e-06	2.02e-06	1.38e-05	7.16e-06	1.79e-05	1.98e-05	1.73e-05	9.39e-06	1.11e-05	8.11e-07	1.39e-06	1.78e-05	2.58e-05	1.6e-05
Erysipelothrix_rhusiopathiae	5.49e-06	1.42e-05	3.85e-06	3.1e-05	1.45e-05	1.85e-05	1.64e-05	1.39e-05	2.04e-05	1.08e-05	7.78e-06	1.22e-05	1.89e-05	1.45e-05	1.33e-05	1.87e-05	5.42e-06	7.91e-06	9.87e-06	4.51e-05	2.32e-05	1.06e-05	2.24e-05	4.69e-05	5.52e-06	3.03e-06	5.52e-06	5.67e-06	1.8e-05	1.56e-05	3.74e-05	6.79e-06	1.5e-05	3.83e-05	8.74e-06	2.01e-05	1.07e-05	4.17e-05	6.54e-05	3.28e-05	2.17e-05	2.34e-06	5.05e-05	1.99e-05	3.15e-05	5.55e-06	1.64e-05	5.86e-06	1.3e-05
Lactobacillus_acidophilus	8.42e-06	2.08e-05	1.05e-06	3.07e-05	2.63e-05	1.48e-05	3.93e-05	1.03e-05	9.49e-06	2.09e-05	1.38e-05	1.08e-05	1.6e-05	2.6e-05	1.2e-05	4.15e-06	4.7e-06	6.63e-06	9.82e-06	2.69e-06	2.46e-05	5.38e-06	4.13e-05	7.76e-07	1.48e-06	1.75e-06	1.01e-06	6.17e-06	1.61e-05	3.21e-06	0.000117042	4.99e-06	5.7e-06	8.75e-06	4.04e-06	0.000258522	1.58e-06	2.38e-05	2.93e-05	6.21e-06	3.27e-05	1.46e-07	1.79e-05	3.05e-05	3.5e-05	3.49e-06	1.17e-05	5.46e-06	2.92e-05
Mariniflexile_sp._TRM1-10	4.72e-05	5.64e-06	9.17e-08	3.07e-06	1.11e-05	2.5e-06	2.06e-06	9.55e-06	1.07e-05	1.63e-06	1.66e-06	1.57e-05	4.94e-06	3.56e-06	9.1e-06	1.4e-05	1.88e-06	1.04e-06	6.29e-07	2.13e-05	5.85e-06	4.63e-06	1.06e-05	1.35e-05	1.54e-05	5.55e-06	3.75e-06	2.9e-06	3.53e-05	0.000118785	1.68e-05	8.17e-06	7.43e-06	5.82e-06	9.07e-07	1.31e-06	2.27e-05	1.31e-05	5.65e-06	5.02e-05	2.75e-05	8.78e-07	7.64e-06	2.63e-05	2.68e-06	1.21e-06	1.35e-05	3.5e-05	3.86e-05
Aquiflexum_balticum	3.94e-06	5.15e-06	7.8e-07	4.71e-06	1.58e-05	1.82e-06	4.12e-06	9.98e-06	5.13e-06	1.09e-05	2.55e-06	6.02e-06	1.77e-05	1.23e-05	2.52e-06	1.85e-05	4.93e-07	1.48e-05	4.07e-06	5.73e-05	1.09e-05	6.42e-06	1.51e-05	4.7e-06	1.35e-05	4.69e-06	1.19e-05	9.28e-06	1.48e-05	0.000101086	3.07e-05	3.05e-05	1.27e-05	1.02e-05	1.77e-06	9.88e-06	1.31e-05	1.6e-05	1.08e-05	4.52e-05	4.99e-05	9.26e-06	4.33e-05	1.13e-05	2.51e-06	1.25e-06	8.58e-06	2.48e-06	7.51e-06
Pedobacter_sp._HDW13	6.81e-05	3.8e-06	2.75e-07	1.07e-05	5.82e-06	8.01e-06	2.97e-05	1.51e-06	1.31e-05	2.99e-06	5.61e-06	1.88e-05	1.01e-05	6.17e-06	9.16e-06	2.18e-05	2.64e-06	2.56e-06	2.47e-06	2.38e-05	5.85e-06	5.04e-06	1.06e-05	3.14e-05	1.71e-05	1.28e-06	1.96e-05	1.47e-06	3.71e-05	8.11e-05	1.68e-05	4.72e-05	9.5e-06	2.12e-05	1.15e-06	1.4e-05	1.29e-05	1.82e-05	1.2e-05	5.39e-05	1.9e-05	6.15e-06	1.48e-05	3.08e-05	6.08e-06	9.39e-07	2.74e-05	4.77e-05	6.08e-05
Alkalitalea_saponilacus	6.32e-05	4.29e-06	2.8e-06	1.01e-05	5.15e-06	1.7e-05	1.72e-05	1.89e-06	1.57e-05	4.45e-06	4.85e-06	1.15e-05	7.71e-06	7.81e-06	9.16e-06	2.42e-05	2.42e-06	4.59e-06	3.73e-06	1.66e-05	5.59e-06	2.32e-06	1.04e-05	2.88e-05	1.75e-05	3.37e-06	2.95e-05	2.35e-06	2.47e-05	7.08e-05	1.56e-05	6.27e-05	1.04e-05	1.41e-05	2.6e-06	4.43e-06	9.75e-06	3.25e-05	1.05e-05	4.89e-05	4.75e-05	2.63e-06	1.47e-05	4.06e-05	9e-06	3.76e-06	2.34e-05	0.00010164	4.98e-05
Mesocestoides_corti	1.37e-05	1.17e-05	1.42e-06	3.1e-05	1.64e-05	1.11e-05	8.79e-06	6.26e-06	9.88e-06	7.06e-06	7.02e-06	2.62e-05	1.41e-05	9.39e-06	2.18e-05	1.15e-05	6.45e-06	4.54e-06	9.73e-06	2.64e-05	3.76e-05	1.36e-05	2.29e-05	3.79e-06	7.51e-06	2.39e-06	2.78e-06	3.53e-06	1.42e-05	6.26e-06	2.65e-05	6.61e-06	9.01e-06	1.25e-05	4.21e-06	1.55e-05	5.02e-06	4.14e-05	2.79e-05	1.57e-05	2.07e-05	1.2e-05	2.8e-05	1.94e-05	2.6e-05	5.37e-07	1.23e-05	6.53e-06	1.08e-05
Paenibacillus_sp._FSL_R7-0273	4.27e-06	2.3e-05	1.05e-06	2.23e-05	3.21e-05	1.66e-05	3.39e-05	1.95e-05	1.81e-05	1.55e-05	2.36e-05	1.83e-05	2.57e-05	1.93e-05	1.71e-05	3.14e-05	3.18e-06	4.02e-06	2.26e-05	1.04e-05	1.33e-05	9.84e-06	3.19e-05	5.26e-06	9.91e-06	2.73e-06	1.39e-06	5.37e-06	1.61e-05	1.27e-05	1.69e-05	1.06e-05	1.19e-05	6.12e-06	1.21e-05	3.59e-05	7.19e-06	3.84e-05	1.78e-05	2.15e-05	3.64e-05	5.6e-06	3.8e-05	1.9e-05	2.03e-05	1.48e-06	2.56e-05	1.4e-05	9.74e-06
Aneurinibacillus_soli	3.55e-06	1.43e-05	5.14e-06	4.45e-05	2.93e-05	2.27e-05	5.1e-05	1.52e-05	3.98e-05	1.43e-05	1.92e-05	1.89e-05	1.52e-05	1.78e-05	5.8e-05	2.67e-05	1.02e-05	3e-05	1.03e-05	2.51e-05	1.92e-05	1.25e-05	3.87e-05	1.47e-06	9.91e-06	3.24e-06	4.04e-06	7.52e-06	1.52e-05	1.51e-05	2.52e-05	5.65e-06	1.17e-05	4.67e-06	6.56e-06	3e-05	1.12e-05	2.11e-05	3e-05	7.7e-06	3.54e-05	1.65e-06	1.53e-05	1.88e-05	8.34e-05	1.48e-06	2.18e-05	1.41e-05	1.01e-05
Capnocytophaga_canimorsus	7.76e-06	3.25e-06	4.72e-06	6.15e-06	8.76e-06	1.32e-05	1.97e-06	1.56e-06	9.94e-06	9.77e-07	2.74e-06	1.59e-05	4.4e-06	6.79e-07	8.5e-06	1.15e-05	4.16e-06	5.78e-06	1.94e-06	1.81e-05	8.91e-06	1.6e-05	1.21e-05	1.77e-06	1.2e-05	1.66e-06	2.23e-05	1.47e-06	3.68e-05	5.97e-05	1.79e-05	4.68e-05	1.54e-05	1.54e-05	9.07e-07	3.2e-06	1.3e-05	4.61e-06	1.57e-05	5.64e-05	2.24e-05	9.11e-06	1.39e-05	1.33e-05	2.51e-06	2.24e-06	5.3e-06	4.9e-06	7.38e-06
Chryseolinea_soli	3.44e-05	1.56e-05	1.38e-07	2.21e-06	7.29e-06	5.29e-06	2.06e-06	7.55e-07	1.07e-05	9.77e-07	2.3e-06	1.77e-05	1.11e-05	1.13e-06	4.32e-06	2.23e-05	5.37e-07	6.06e-06	6e-06	1.67e-05	3.67e-06	2.48e-05	9.78e-06	9.1e-06	2.88e-05	5.85e-06	2e-05	5.42e-06	5.78e-05	2.3e-05	2.91e-05	6.53e-05	2.56e-05	1.25e-05	6.06e-06	8.65e-06	9.06e-06	6.7e-06	2.48e-05	4.38e-05	3.04e-05	2.04e-05	2.7e-05	2.66e-05	8.11e-07	3.13e-07	2.52e-05	2.73e-05	2.21e-05
Pelosinus_sp._UFO1	8.42e-06	1.36e-05	4.49e-06	3.2e-05	1.69e-05	2.3e-05	2.13e-05	1.56e-05	3.35e-05	1.45e-05	2.33e-05	3.56e-05	2.11e-05	1.77e-05	5.25e-05	2.82e-05	2.23e-05	1.89e-05	1.14e-05	2.09e-05	1.99e-05	2.05e-05	2.64e-05	2.5e-06	5.69e-06	7.3e-06	3.41e-06	8.48e-06	1.75e-05	1.23e-05	2.83e-05	9.98e-06	1.28e-05	9.85e-06	5.03e-06	2.13e-05	1.13e-05	5.66e-05	2.22e-05	7.02e-06	1.52e-05	1.83e-06	2.61e-05	1e-05	3.69e-05	2.01e-06	1.82e-05	1.51e-05	1.84e-05
Staphylococcus_epidermidis	4.66e-06	2.35e-05	4.4e-06	1.33e-05	6.93e-06	1.74e-05	3.06e-05	5.61e-06	8.84e-06	1.1e-05	1.14e-05	1.17e-05	1.13e-05	1.29e-05	1.66e-05	6.33e-05	5.78e-06	2.46e-06	2.04e-05	6.68e-06	1.66e-05	8.39e-06	1.77e-05	1.94e-06	5.35e-06	4.18e-06	2.02e-06	3.57e-06	1.38e-05	1.06e-05	2.17e-05	7.09e-06	1.1e-05	9.1e-06	6.64e-06	1.87e-05	6.55e-06	6.75e-05	2.11e-05	1.53e-05	2.22e-05	4.02e-07	4.44e-05	3.85e-05	4.44e-05	1.48e-06	1.07e-05	8.05e-06	1.83e-05
Flavobacterium_anhuiense	2.44e-05	9.93e-06	3.21e-07	4.27e-05	1.42e-05	1e-05	2.6e-06	1.2e-05	2.39e-05	7.11e-06	1.49e-05	3.52e-05	6.87e-06	6.79e-06	4.38e-05	1.77e-05	2.14e-05	1.41e-05	6e-06	1.09e-05	1.59e-05	6.95e-06	2.41e-05	2.24e-05	1.29e-05	5.89e-06	2.51e-05	3.82e-06	1.89e-05	2.01e-05	1.64e-05	6.22e-05	6.51e-06	1.23e-05	4.66e-06	1.75e-05	1.39e-05	1.37e-05	1.36e-05	1.73e-05	2.04e-05	1.3e-05	2.89e-05	3.58e-05	4.05e-05	3.58e-06	2.71e-05	2.75e-05	1.63e-05
Bacillus_sp._NSP9.1	1.15e-05	1.6e-05	2.75e-06	2.13e-05	4.19e-05	2.99e-05	3.32e-05	2.15e-05	1.69e-05	2.62e-05	2.39e-05	2.07e-05	2.68e-05	2.87e-05	4.75e-05	1.85e-05	4.61e-06	1.3e-05	7.11e-06	3.51e-05	3.6e-05	8.57e-06	3.14e-05	6.9e-07	8.48e-06	5.76e-06	8.6e-06	1.2e-05	1.14e-05	9.8e-06	2.76e-05	1.6e-05	1.1e-05	6.96e-06	5.77e-06	3.87e-05	1.01e-05	2.88e-05	3.75e-05	1.86e-05	2.94e-05	2.93e-07	2.34e-05	1.8e-05	2.03e-05	5.81e-07	2.22e-05	1.59e-05	1.91e-05
Paenibacillus_protaetiae	1.62e-05	2.26e-05	1.79e-06	3.74e-05	1.05e-05	2.26e-05	2.8e-05	8.85e-06	2.17e-05	2.71e-05	1.11e-05	1.05e-05	1.37e-05	3.2e-05	1.29e-05	2.23e-05	3.99e-06	3.79e-06	4.31e-06	1.1e-05	1.55e-05	7.93e-06	3.89e-05	9.49e-07	1.49e-05	1.07e-05	2.78e-06	8.19e-06	2.33e-05	1.56e-05	3.21e-05	2.49e-05	2.15e-05	1.01e-05	6.89e-06	3.59e-05	1.22e-05	2.71e-05	2.63e-05	2.67e-05	5.4e-05	1.87e-06	2.19e-05	1.7e-05	2.24e-05	2.64e-06	3.26e-05	1.33e-05	2.58e-05
Panagrellus_redivivus	9.09e-06	1.02e-05	8.71e-07	7.39e-06	7.05e-06	1.7e-05	4.21e-05	8.15e-06	1.38e-05	4.72e-06	3.7e-06	6.78e-06	5.48e-06	5.2e-06	8.1e-06	6.46e-06	3.04e-06	2.56e-06	4.55e-06	9.1e-06	6.99e-06	1.08e-05	1.8e-05	3.71e-06	8.03e-06	4.31e-06	3.41e-06	2.86e-06	6.13e-06	4.9e-05	1.11e-05	4.69e-06	6.35e-06	7.46e-06	1.67e-05	5.23e-06	6.01e-06	1.91e-05	1.14e-05	1.98e-05	1.68e-05	2.82e-06	9.47e-06	1.57e-05	8.03e-06	2.5e-06	2.14e-05	3.55e-06	2.49e-05
Entamoeba_histolytica	2.61e-06	9.31e-06	9.63e-07	8.55e-06	5.64e-06	6.99e-06	9.95e-06	7.61e-06	3.44e-06	7.22e-06	6.51e-06	5.15e-05	1.89e-05	8.71e-06	5.44e-06	1.08e-05	2.19e-06	3.41e-06	1.47e-05	2.64e-05	9.52e-06	3.28e-05	1.48e-05	1.34e-06	3.13e-06	4.82e-06	1.22e-06	7.85e-06	1.12e-05	3.54e-05	1.51e-05	3.24e-06	4.22e-05	7.11e-06	1.65e-06	1.71e-05	3.94e-06	6.68e-05	1.58e-05	7.76e-06	8.51e-06	1.83e-06	1.02e-05	3.41e-05	1.19e-05	1.88e-06	1.89e-05	1.14e-05	6.17e-06
Halanaerobium_praevalens	9.09e-06	1.23e-05	2.11e-06	9.12e-06	1.06e-05	2.26e-05	7.35e-06	9.76e-06	9.23e-06	1.48e-05	6.31e-06	2.26e-05	1.25e-05	1.82e-05	5.44e-05	1.77e-05	7.3e-06	3.25e-05	3.52e-05	1.41e-05	1.22e-05	1.53e-05	4.07e-05	1.81e-06	6.55e-06	4.61e-06	1.9e-06	5.25e-06	2.32e-05	1.2e-05	3.13e-05	4.39e-06	1.33e-05	1.23e-05	5.2e-06	2.34e-05	1e-05	0.000101925	2.53e-05	2.18e-05	2.51e-05	1.35e-06	3.09e-05	4.91e-05	4.92e-05	2.91e-06	1.42e-05	6.87e-06	1.18e-05
Glaciecola_amylolytica	5.71e-06	4.6e-06	5.55e-06	8.83e-06	7.42e-06	8.58e-06	1.93e-05	6.26e-06	1.75e-05	5.48e-06	4.15e-06	1.6e-05	6.69e-06	7.81e-06	9.89e-06	1.69e-05	6.13e-06	4.31e-06	1.45e-06	4.9e-05	8.3e-06	1.26e-05	1.3e-05	6.9e-07	1.55e-05	9.9e-06	1.34e-05	1.05e-06	3.46e-05	6.63e-05	1.2e-05	2.59e-05	6.62e-06	1.12e-05	2.89e-06	1.36e-05	1.19e-05	2.25e-05	9.57e-06	3.95e-05	3.54e-05	1.54e-06	3.45e-05	2.78e-05	2.91e-05	6.71e-07	1.33e-05	1.67e-05	2.35e-05
Pontibacillus_sp._HMF3514	7.21e-06	1.53e-05	8.25e-07	5.3e-05	1.92e-05	1.56e-05	3.73e-05	1.59e-05	1.45e-05	1.28e-05	1.42e-05	2.47e-05	2.16e-05	1.93e-05	6.61e-05	1.26e-05	1.26e-05	1.3e-05	6.92e-06	4.61e-05	1.21e-05	1.02e-05	3.67e-05	1.12e-06	6.66e-06	7.21e-06	2.74e-06	4.7e-06	1.79e-05	1.15e-05	2.7e-05	6.25e-06	1.01e-05	8.7e-06	1.12e-05	2.54e-05	1.46e-05	3.44e-05	2.51e-05	1.81e-05	4.24e-05	5.85e-07	2.49e-05	1.74e-05	6.21e-05	1.7e-06	1.36e-05	1.83e-05	1.1e-05
Pauljensenia_hongkongensis	7.37e-06	1.2e-05	1.26e-05	3.74e-06	1.05e-05	1.92e-05	1.95e-05	4.63e-05	3.57e-05	6.24e-06	4.45e-05	8.18e-06	0.000101301	3.17e-06	2.56e-05	1.35e-05	8.28e-06	6e-05	2.54e-05	2.06e-05	3.77e-05	1.13e-05	0.000149861	1.16e-05	1.17e-05	4.57e-06	5.06e-07	9.19e-06	2.8e-05	9.63e-06	3.62e-05	4.21e-06	4.07e-06	5.27e-06	2.54e-05	1.58e-05	2.27e-05	4.09e-06	2.39e-05	1.04e-05	1.42e-05	1.72e-06	8.09e-06	6.55e-06	2.94e-05	8.5e-07	1.79e-05	5.01e-06	7.87e-06
Paenibacillus_sp._RUD330	6.93e-06	1.87e-05	6.88e-07	1.74e-05	1.21e-05	1.01e-05	5.71e-05	1.7e-05	1.18e-05	1.71e-05	1.3e-05	1.29e-05	1.63e-05	1.82e-05	1.22e-05	1.64e-05	4.79e-06	7.1e-07	9.87e-06	9.72e-06	1.1e-05	1.61e-05	4.69e-05	7.2e-06	2.66e-05	4.86e-06	1.39e-06	7.64e-06	1.24e-05	6.09e-06	1.6e-05	6.37e-06	7.87e-06	7.66e-06	7.63e-06	2.77e-05	8.91e-06	2.12e-05	2.52e-05	4.05e-05	3.44e-05	1.65e-06	2.01e-05	1.71e-05	3.52e-05	1.39e-06	3.39e-05	6.42e-06	1.34e-05
Paenibacillus_xylanexedens	1.23e-05	1.96e-05	3.26e-06	2.6e-05	2.4e-05	1.89e-05	3.02e-05	2.09e-05	1.75e-05	9.07e-06	1.85e-05	2.32e-05	2.36e-05	1.17e-05	3.33e-05	3.16e-05	8.6e-06	1.61e-05	4.65e-06	6.11e-05	4.11e-05	6.25e-06	4.96e-05	7.07e-06	1.11e-05	4.05e-06	2.82e-06	5e-06	2.9e-05	1.23e-05	8.06e-06	7.63e-06	1.19e-05	9.95e-06	2.93e-06	3.86e-05	1.43e-05	2.17e-05	1.87e-05	1.63e-05	2.72e-05	9.51e-07	1.32e-05	2.27e-05	4.03e-05	7.16e-07	1.33e-05	7.77e-06	2.11e-05
Hymenobacter_sp._TS19	1.57e-05	6.31e-06	3.21e-07	1.83e-05	8.03e-06	1.65e-06	4.03e-06	8.04e-06	1.42e-05	6.52e-07	1.28e-05	1.27e-06	1.45e-05	2.32e-06	1.39e-06	1.19e-05	2.06e-06	3.12e-06	2.52e-06	3.34e-05	2.79e-06	2.02e-05	1.42e-05	1.02e-05	2.4e-05	5.76e-06	8.85e-06	3.82e-06	3.24e-05	4.43e-05	2.67e-05	3.37e-05	1.16e-05	1.99e-06	8.25e-07	1.52e-05	5.56e-06	5.31e-06	1.2e-05	3e-05	3.16e-05	2.27e-05	2.53e-05	2.42e-05	7.22e-06	1.48e-06	2.55e-05	1.28e-05	2.07e-05
Enterococcus_sp._FDAARGOS_375	5.76e-06	2.76e-05	8.57e-06	3.63e-05	1.29e-05	1.23e-05	4.1e-05	1.94e-05	4.34e-05	1.19e-05	2.51e-05	2.31e-05	2.55e-05	1.8e-05	1.59e-05	1.89e-05	2.65e-05	3.44e-05	6.68e-06	5.93e-05	1.23e-05	7.47e-06	3.39e-05	9.06e-07	1.18e-05	7.55e-06	1.85e-06	7.31e-06	1.26e-05	9.63e-06	1.26e-05	1.26e-05	1.11e-05	9.5e-06	8.25e-06	1.66e-05	1.01e-05	1.98e-05	1.85e-05	8.78e-06	2.57e-05	3.07e-06	1.98e-05	2.39e-05	4.24e-05	1.12e-06	0.00017939	1.36e-05	1.52e-05
Lactobacillus_amylovorus	4.32e-06	7.6e-06	1.1e-06	7.2e-06	8.34e-06	3.64e-06	2.46e-05	1.2e-05	2.31e-05	1.34e-05	8.61e-06	3.55e-06	1.25e-05	1.72e-05	3.19e-06	1.09e-05	4.88e-06	1.61e-06	5.81e-06	6.55e-06	1.15e-05	1.45e-05	1.62e-05	1.36e-05	2.39e-06	1.41e-06	1.35e-06	3.57e-06	4.78e-06	5.14e-05	0.000158929	6.43e-06	4.94e-06	5.17e-06	9.2e-06	1.64e-05	1.14e-05	1.19e-05	3.61e-05	3.2e-05	2.95e-05	4.39e-07	2.03e-05	1.96e-05	1.04e-05	3.13e-07	1.05e-05	9.69e-06	1.42e-05
Leuconostoc_gelidum	2.72e-06	1.89e-05	3.21e-06	1.13e-05	6.01e-06	8.52e-06	2.64e-05	6.58e-06	4.91e-05	6.57e-06	7.33e-06	7.86e-06	9.52e-06	5.66e-06	9.69e-06	1.4e-05	4.03e-06	3.03e-06	3.48e-06	8.62e-05	6.03e-06	5.21e-06	1.47e-05	1.72e-07	2.9e-06	2.26e-06	5.48e-07	4.32e-06	2.21e-06	1.38e-05	2.83e-05	1.68e-06	7.65e-06	9.1e-06	4.29e-06	1.05e-05	1.82e-06	1.56e-05	1.76e-05	1.65e-05	3.14e-05	1.83e-07	2.13e-05	1.43e-05	0.000417849	3.58e-07	1.04e-05	4.67e-06	5.75e-06
Mucilaginibacter_mali	1.54e-05	6.37e-06	5.04e-07	9.12e-06	5.82e-06	2.27e-06	2.24e-06	1.24e-06	7.86e-06	6.08e-06	6.7e-06	6.21e-06	7.17e-06	5.83e-06	6.64e-07	1.68e-05	1.03e-06	3.88e-06	2.03e-06	9.65e-06	3.32e-06	1.99e-05	8.78e-06	8.45e-06	1.29e-05	2.09e-06	7.2e-06	4.28e-06	3.12e-05	0.00012537	8.81e-06	2.34e-05	9.88e-06	7.41e-06	8.25e-07	1.24e-05	5.96e-06	9.57e-06	1.45e-05	5.26e-05	4.77e-05	7.65e-06	2.28e-05	1.67e-05	8.43e-06	1.25e-06	1.37e-05	1.23e-05	2e-05
Bacillus_freudenreichii	3.55e-06	1.7e-05	3.12e-06	2.13e-05	3.21e-05	2.68e-05	3.79e-05	1.47e-05	1.61e-05	2.1e-05	1.3e-05	8.56e-06	2.62e-05	2.42e-05	2.97e-05	2.11e-05	5.87e-06	4.64e-06	7.21e-06	2.09e-05	1.16e-05	8.57e-06	2.72e-05	3.02e-06	7.57e-06	5.38e-06	1.56e-06	6.34e-06	1.18e-05	3.31e-05	1.99e-05	7.45e-06	5.21e-06	3.43e-06	8.87e-06	2.14e-05	7.78e-06	4.23e-05	1.34e-05	3.16e-05	1.87e-05	1.39e-06	3.36e-05	1.43e-05	3.28e-05	2.24e-07	1.34e-05	9.74e-06	2.11e-05
Enterobacter_sp._ODB01	0	8.27e-06	1.38e-07	0	0	2.1e-06	8.97e-08	0	6.5e-08	5.43e-08	6.38e-08	6.34e-08	0	5.66e-08	0	3.99e-06	0	0	0	6.89e-08	1.75e-07	5.21e-07	2.51e-07	1.29e-07	0.00112026	1.84e-06	1.8e-05	0	0	2.47e-07	4.4e-06	0	1.63e-07	9.95e-08	0	0	0	7.83e-07	0	0	0	3.66e-08	0	0	9.73e-07	8.95e-08	7.67e-07	5.63e-08	6.05e-08
Paenibacillus_psychroresistens	1.85e-05	1.4e-05	5.32e-06	4.1e-05	1.38e-05	1.35e-05	4.36e-05	1.18e-05	2.61e-05	9.61e-06	1.39e-05	3.23e-05	1.17e-05	1.31e-05	1.85e-05	2.75e-05	5.82e-06	9.09e-06	1.45e-05	3.25e-05	1e-05	1.64e-05	1.96e-05	6.9e-06	1.14e-05	4.27e-06	6.28e-06	7.6e-06	1.81e-05	1.7e-05	2.91e-05	4.15e-06	1.25e-05	7.01e-06	5.2e-06	1.51e-05	1.06e-05	2.95e-05	2.46e-05	1.47e-05	2.84e-05	1.06e-06	1.37e-05	1.58e-05	2.73e-05	1.74e-06	2.87e-05	2.54e-05	2.34e-05
Bacillus_pseudomycoides	9.98e-06	9.13e-06	3.03e-06	4.21e-05	2.19e-05	2.03e-05	4.52e-05	6.96e-06	2.66e-05	1.13e-05	1.1e-05	1.84e-05	2.6e-05	1.43e-05	1.79e-05	2.39e-05	5.33e-06	6.58e-06	1.35e-05	8.06e-06	2.67e-05	1.29e-05	1.88e-05	1.25e-06	5.07e-06	6.57e-06	1.26e-06	8.65e-06	1.64e-05	5.82e-05	3e-05	8.89e-06	2.48e-05	1.66e-05	5.49e-06	1.58e-05	1.55e-05	5.17e-05	3.73e-05	1.32e-05	3.73e-05	3.48e-06	1.54e-05	1.01e-05	3.89e-05	1.3e-06	1.67e-05	1.62e-05	1.23e-05
Klebsiella_huaxiensis	3.55e-06	1.44e-05	6.01e-06	1.26e-05	1.32e-05	1.53e-05	1.26e-05	1.22e-05	2.69e-05	1.15e-05	1.29e-05	2.98e-06	3.17e-05	1.1e-05	6.64e-06	0.000265828	8.51e-07	3.31e-07	2.95e-06	3.93e-06	7.25e-06	2.94e-05	2.15e-05	7.85e-06	0.000229984	5.59e-06	6.66e-06	7.26e-06	1.65e-05	2.4e-05	1.42e-05	5.41e-06	7.05e-06	2.49e-06	2.27e-06	2.71e-05	3.35e-06	2.57e-05	1.11e-05	9.11e-06	2.38e-05	5.85e-07	7.71e-06	6.94e-06	1.8e-05	7.74e-06	1.51e-05	1.71e-05	7.2e-06
Panacibacter_ginsenosidivorans	7.65e-06	9.56e-06	9.17e-08	7.97e-06	2.22e-05	4.49e-06	1.38e-05	4.1e-06	9.49e-06	4.51e-06	8.48e-06	1.79e-05	7.11e-06	5.37e-06	7.24e-06	1.49e-05	2.55e-06	5.92e-06	3.44e-06	1.12e-05	5.15e-06	7.64e-06	8.02e-06	3.06e-06	1e-05	1.19e-06	1.17e-05	8.82e-06	2.59e-05	4.99e-05	9.75e-06	5.08e-05	2.02e-05	8.2e-06	2.35e-06	1.89e-05	6.99e-06	8.88e-06	7.51e-06	5.33e-05	3.9e-05	1.65e-05	1.11e-05	1.48e-05	8.43e-06	5.81e-07	6.14e-06	7.94e-06	9.08e-06
Mucilaginibacter_celer	1.73e-05	6.74e-06	4.59e-08	1.92e-06	1.3e-05	3.18e-06	2.78e-06	1.29e-06	3.5e-05	5.05e-06	3.64e-06	1.93e-05	6.38e-06	4.24e-06	1.58e-05	2.39e-06	1.12e-06	4.88e-06	4.4e-06	1.59e-05	8.12e-06	2.12e-05	5.93e-06	6.86e-06	1.31e-05	2.13e-06	4.21e-06	2.73e-06	2.42e-05	7.12e-05	2.51e-05	2.29e-05	5.59e-06	6.56e-06	1.32e-06	7.2e-06	8.81e-06	6.62e-06	8.06e-06	3.04e-05	3.76e-05	1.43e-05	5.13e-05	1.35e-05	2.51e-06	2.86e-06	1.55e-05	5.57e-06	1.4e-05
Enterococcus_hirae	6.21e-06	2.19e-05	3.76e-06	4.99e-05	2.1e-05	3.87e-05	4.16e-05	1.4e-05	1.27e-05	2.41e-05	2.93e-05	2.39e-05	2.08e-05	2.6e-05	5.55e-05	1.44e-05	8.42e-06	2.14e-05	1.06e-05	1.08e-05	1.5e-05	1.15e-05	4.67e-05	2.37e-06	6.09e-06	4.27e-06	1.12e-05	8.65e-06	2.07e-05	7.33e-06	1.04e-05	2.02e-05	6.73e-06	2.16e-05	7.51e-06	2.53e-05	1e-05	2.52e-05	1.34e-05	1.81e-05	1.43e-05	6.59e-07	1.56e-05	1.48e-05	7.35e-05	8.14e-06	2.25e-05	9.35e-06	1.39e-05
Mucilaginibacter_gotjawali	6.68e-05	1.38e-05	8.71e-07	1.96e-05	1.81e-05	1e-05	2.01e-05	4.96e-06	2.42e-05	8.47e-06	1.05e-05	9.76e-06	1.39e-05	1.17e-05	1.95e-05	1.73e-05	4.52e-06	8.52e-06	5.95e-06	4.09e-05	4.72e-06	8.28e-06	1.93e-05	3.05e-05	1.12e-05	4.14e-06	2.13e-05	3.36e-06	3.46e-05	4.54e-05	7.03e-06	4.48e-05	6.78e-06	1.72e-05	4.62e-06	1.47e-05	4.63e-06	2.58e-05	1.36e-05	4.82e-05	1.32e-05	5.2e-06	1.29e-05	2.62e-05	2.67e-05	2.28e-06	1.97e-05	5.46e-05	7.48e-05
Candidatus_Syntrophocurvum_alkaliphilum	7.65e-06	1.69e-05	1.74e-06	4e-05	1.62e-05	2.07e-05	4.78e-05	8.31e-06	2.37e-05	1.15e-05	8.87e-06	2.49e-05	9.27e-06	1.15e-05	4.38e-05	8.27e-05	9.31e-06	1.4e-05	1.75e-05	1.56e-05	2.79e-05	1.15e-05	3.3e-05	4.31e-07	4.38e-06	1.32e-06	1.43e-06	5.46e-06	1.43e-05	1.75e-05	2.25e-05	5.95e-06	5.21e-06	9.6e-06	3.34e-06	1.85e-05	9.8e-06	4.95e-05	2.1e-05	1.24e-05	7.21e-06	5.85e-07	3.43e-05	2.22e-05	5.58e-05	1.34e-06	2.2e-05	1.21e-05	1.25e-05
Leadbetterella_byssophila	6.82e-06	5.45e-06	4.59e-08	1.43e-05	8.09e-06	5.51e-06	6.19e-06	7.77e-06	2.1e-05	3.15e-06	5.1e-06	1.48e-05	7.05e-06	3.73e-06	6.91e-06	1.22e-05	1.88e-06	5.78e-06	3.53e-06	1.4e-05	8.65e-06	4.8e-06	1.37e-05	1.29e-07	1.01e-05	2.43e-06	9.27e-07	2.44e-06	1.94e-05	6.98e-05	2.06e-05	1.03e-05	6.02e-06	3.63e-06	1.24e-06	1.22e-05	1.1e-05	7.49e-06	7.92e-06	3.89e-05	3.08e-05	6.48e-06	1.24e-05	1.56e-05	7.22e-06	1.27e-05	8.86e-06	3.01e-05	1.1e-05
Trichinella_papuae	4.49e-06	1.14e-05	2.2e-06	2.46e-05	1.31e-05	1.47e-05	1.67e-05	1.14e-05	1.25e-05	9.56e-06	1.68e-05	2.23e-05	1.27e-05	1.22e-05	2.04e-05	2.05e-05	8.64e-06	3.11e-05	1.47e-05	1.37e-05	2.24e-05	2.38e-05	2.46e-05	2.33e-06	4.5e-06	2.26e-06	5.06e-07	6.55e-06	1.84e-05	1.17e-05	3.12e-05	5.89e-06	1.15e-05	1.03e-05	6.93e-06	1.21e-05	6.35e-06	4.83e-05	2.08e-05	1.19e-05	1.6e-05	5.85e-07	1.6e-05	3.26e-05	4.03e-05	1.34e-06	1.05e-05	1.66e-05	1.5e-05
Plasmodium_malariae	8.59e-06	1.12e-05	5.09e-06	4.24e-05	1.78e-05	1.73e-05	1.04e-05	7.18e-06	1.32e-05	1.04e-05	1.21e-05	2.31e-05	1.11e-05	1.07e-05	4.14e-05	2.08e-05	1.11e-05	7.48e-06	1.29e-05	2.36e-05	1.44e-05	1.52e-05	2.01e-05	4.36e-06	9.34e-06	2.69e-06	3.03e-06	5.37e-06	2.43e-05	1.2e-05	1.71e-05	5.77e-06	3.91e-06	7.66e-06	9.9e-06	1.75e-05	1.12e-05	5.9e-05	2e-05	1.15e-05	1.63e-05	1.65e-06	1.61e-05	2.78e-05	1.57e-05	2.01e-06	1.86e-05	9.23e-06	1.68e-05
Leuconostoc_mesenteroides	5.04e-06	1.18e-05	8.71e-07	2.29e-05	1.58e-05	7.9e-06	4.89e-05	5.72e-06	2.36e-05	4.29e-06	7.4e-06	4.12e-06	1.24e-05	6.68e-06	2.72e-06	9.49e-06	3.22e-06	1.11e-05	1.49e-05	6.13e-06	2.21e-05	2.55e-06	3.26e-05	2.54e-06	5.18e-06	3.88e-06	1.35e-06	4.83e-06	1.13e-05	4.04e-05	6.44e-05	8.17e-06	5.64e-06	4.82e-06	4.7e-06	1.69e-05	6.16e-06	3.95e-05	3.78e-05	2.7e-05	2.53e-05	7.68e-07	9.16e-06	3.32e-05	3.11e-05	8.5e-07	1.5e-05	1.86e-05	6.54e-06
Pseudomonas_mendocina	5.15e-06	2.79e-05	5.04e-07	2.94e-05	2.63e-05	1.1e-05	7.8e-05	2.01e-05	1.62e-05	1.35e-05	1.44e-05	1.17e-05	2e-05	1.81e-05	1.91e-05	5.15e-05	3.45e-06	2.08e-06	6.29e-06	3.03e-06	1.18e-05	8.91e-06	4.02e-05	1.29e-07	1.66e-05	1.17e-05	1.29e-05	4.49e-06	1.89e-05	2.22e-05	1.06e-05	2.43e-05	9.77e-06	9.55e-06	3.79e-06	2.31e-05	1.51e-05	1.75e-05	2.11e-05	2.42e-05	6.2e-05	3.73e-06	2.84e-05	1.5e-05	4.45e-05	7.78e-06	2.5e-05	5.86e-06	1.51e-05
Hymenobacter_sedentarius	1.12e-05	1.08e-05	2.29e-07	5.86e-06	1.53e-05	1.99e-06	4.39e-06	3.08e-06	1.66e-05	4.56e-06	6e-06	4.63e-06	7.65e-06	8.66e-06	5.05e-06	1.11e-05	2.33e-06	3.55e-06	3.44e-06	5.38e-06	5.85e-06	1.29e-05	1.71e-05	2.72e-06	2.43e-05	1.41e-06	4.59e-06	4.91e-06	1.76e-05	7.45e-05	7.59e-06	2.69e-05	3.64e-06	4.38e-06	2.06e-06	8.43e-06	5.47e-06	1.1e-05	2.07e-05	3.59e-05	4.77e-05	2.66e-05	2.92e-05	9.1e-06	1.78e-06	4.47e-07	2.18e-05	2.04e-05	1.27e-05
Trichinella_nelsoni	3.21e-06	1.15e-05	5.46e-06	2.49e-05	1.59e-05	2.69e-05	1.54e-05	6.91e-06	1.31e-05	8.96e-06	6.57e-06	1.53e-05	1.42e-05	9.45e-06	2.03e-05	2.16e-05	1.1e-05	4.31e-06	2.19e-05	2.69e-05	2.19e-05	2.07e-05	2.78e-05	6.47e-07	5.64e-06	2.94e-06	2.15e-06	3.74e-06	2.01e-05	1.49e-05	3e-05	4.21e-06	7.22e-06	7.06e-06	7.34e-06	1.1e-05	1.49e-05	8.7e-05	2.91e-05	2e-05	1.69e-05	1.32e-06	1.73e-05	4.09e-05	2.35e-05	3.58e-07	1.21e-05	7.04e-06	1.25e-05
Desulfitobacterium_dichloroeliminans	3.88e-06	1.38e-05	7.34e-07	1.84e-05	9.38e-06	7.39e-06	6.5e-05	1.67e-05	7.28e-06	1.63e-05	1.05e-05	1.89e-05	2.63e-05	2.13e-05	2.06e-05	1.65e-05	5.06e-06	1.89e-06	6.39e-06	4.59e-05	3.26e-05	1.18e-05	2.42e-05	9.92e-07	8.43e-06	4.78e-06	1.94e-06	4.95e-06	1.02e-05	1.47e-05	2.29e-05	4.69e-06	1.49e-05	8.7e-06	8.62e-06	1.71e-05	8.62e-06	1.9e-05	2.67e-05	2.57e-05	3.82e-05	2.34e-06	2.79e-05	1.63e-05	3.48e-05	4.03e-07	1.8e-05	2.07e-05	1.19e-05
Zunongwangia_profunda	4.26e-05	1.29e-05	3.67e-07	1.27e-05	2.02e-05	6.42e-06	6.28e-07	2.97e-06	8.71e-06	6.52e-06	6.12e-06	1.42e-05	1.09e-05	6.85e-06	7.3e-06	1.4e-05	1.79e-06	9.7e-06	6.29e-06	6.06e-06	1.63e-05	9.38e-06	9.28e-06	1.25e-05	1.16e-05	2.9e-06	8.85e-07	1.89e-06	2.51e-05	0.000105861	1.17e-05	5.83e-06	3.47e-06	6.02e-06	4.12e-07	7.41e-06	6.06e-06	3.79e-05	7.85e-06	4.39e-05	2.75e-05	2.2e-05	2.42e-05	2.71e-05	3e-06	1.03e-06	1.1e-05	2.67e-05	4.12e-05
Salimicrobium_jeotgali	9.92e-06	1.54e-05	6.42e-07	1.94e-05	1.54e-05	1.94e-05	3.06e-05	1.59e-05	5.52e-06	1.72e-05	1.24e-05	5.89e-06	2.42e-05	1.99e-05	1.09e-05	2.92e-05	2.87e-06	3.41e-06	9.1e-06	5.92e-05	4.26e-05	9.72e-06	1.87e-05	3.67e-06	6.21e-06	5.51e-06	8.85e-07	5.58e-06	1.63e-05	3.62e-05	2.44e-05	5.17e-06	1.22e-05	7.46e-06	4.33e-06	1.66e-05	8.52e-06	2.56e-05	3.22e-05	3.29e-05	4.69e-05	1.17e-06	3.77e-05	1.23e-05	1.72e-05	2.24e-07	1.47e-05	1.37e-05	1.9e-05
Pedobacter_sp._KBS0701	1.03e-05	6.13e-06	4.13e-07	3.36e-06	1.02e-05	6.82e-07	2.33e-05	3.99e-06	1.23e-05	5.32e-06	5.17e-06	2.17e-05	6.99e-06	5.26e-06	1.02e-05	6.38e-06	2.33e-06	4.02e-06	3.87e-06	1.31e-05	1.24e-05	8.28e-06	1.04e-05	5.05e-06	1.59e-05	5.21e-06	1.47e-06	2.65e-06	2.12e-05	6.1e-05	2.15e-05	9.8e-06	6.57e-06	7.06e-06	3.55e-06	7.27e-06	1.27e-05	9.57e-06	9.99e-06	2.85e-05	3.75e-05	9.73e-06	1.8e-05	1.94e-05	4.7e-06	1.79e-07	7.88e-06	4e-05	1.64e-05
Ligilactobacillus_murinus	6.93e-06	1.14e-05	2.75e-06	5.98e-05	1.57e-05	2.45e-05	4.68e-05	2.24e-05	2.22e-05	8.96e-06	1.35e-05	4.43e-05	1.82e-05	1.06e-05	3.92e-05	1.44e-05	1.84e-05	4.26e-06	7.89e-06	5.75e-05	9.17e-06	1.02e-05	3.56e-05	4.87e-06	3.93e-06	4.44e-06	2.87e-06	4.91e-06	2.87e-05	7.57e-06	1.08e-05	3.55e-06	2.12e-06	1.48e-05	2.89e-06	3.33e-05	9.01e-06	4.67e-05	1.83e-05	8.1e-06	7.41e-06	2.96e-06	2.11e-05	4.23e-05	4.61e-05	3.89e-06	2.41e-05	1.48e-05	9.32e-06
Pontibacter_sp._SGAir0037	1.05e-05	1.56e-05	1.88e-06	1.32e-05	1.08e-05	4.72e-06	2.25e-05	2.1e-06	4.48e-06	5.1e-06	4.21e-06	1.62e-05	1.28e-05	5.09e-06	1.02e-05	2.35e-05	5.78e-06	9.28e-06	3.73e-06	1.76e-05	9.17e-06	1.79e-05	1.79e-05	2.12e-05	1.95e-05	4.91e-06	1.73e-06	7.85e-06	2.86e-05	4.56e-05	1.03e-05	3.85e-05	1.35e-05	1e-05	2.02e-06	1.82e-05	1.64e-05	5.31e-06	1.96e-05	4.18e-05	3.12e-05	2.81e-05	3.78e-05	2.77e-05	5.76e-06	5.81e-07	1.08e-05	3.25e-05	3.19e-05
Paenibacillus_albus	8.92e-06	1.44e-05	1.1e-06	1.43e-05	1.24e-05	1.01e-05	2.3e-05	1.99e-05	1.68e-05	1.38e-05	7.02e-06	1.84e-05	3.88e-05	2.03e-05	5.18e-06	2.75e-05	3.63e-06	6.25e-06	4.4e-06	0.000103368	3.95e-05	2.19e-05	3.68e-05	1.03e-06	1.22e-05	4.14e-06	1.94e-06	6e-06	1.49e-05	1.35e-05	1.75e-05	8.05e-06	8.09e-06	1.57e-05	6.64e-06	1.64e-05	7.68e-06	2.57e-05	3.68e-05	9.32e-06	2.28e-05	1.02e-06	1.79e-05	1.27e-05	3.14e-05	4.92e-07	2.36e-05	5.46e-06	1.82e-05
Thermincola_potens	1.65e-05	1.36e-05	3.62e-06	3.21e-05	9.81e-06	1.69e-05	0.000107408	9.76e-06	9.42e-06	2.05e-05	9.89e-06	2.07e-05	1.65e-05	2.4e-05	1.97e-05	2.86e-05	4.61e-06	1.06e-05	1.13e-05	5.24e-06	2.53e-05	1.3e-05	3.56e-05	5.35e-06	7.17e-06	5.42e-06	2.74e-06	3.95e-06	1.27e-05	1.37e-05	2.25e-05	5.47e-06	6.62e-06	4.92e-06	1.21e-05	1.47e-05	6.6e-06	2.36e-05	2.95e-05	1.87e-05	3.25e-05	5.85e-07	1.95e-05	2.11e-05	3.93e-05	1.21e-06	2.27e-05	1.72e-05	1.18e-05
Klebsiella_michiganensis	5.49e-06	8.52e-06	1.28e-05	5.86e-06	4.29e-06	1.67e-05	1.11e-05	4.1e-06	3.44e-06	6.79e-06	4.78e-06	3.17e-06	4.7e-06	5.49e-06	5.31e-07	5.01e-05	1.16e-06	1.47e-06	3.68e-06	5.51e-07	7.42e-06	2.15e-05	1.73e-05	6.55e-06	0.000289131	1.34e-05	9.61e-06	1.39e-06	1.86e-05	3.39e-05	1.16e-05	6.85e-06	6.4e-06	3.38e-06	1.48e-06	9.45e-06	3.74e-06	7.6e-05	6.61e-06	5.6e-06	5.56e-06	5.78e-06	3.21e-06	8.1e-06	9.65e-06	2.64e-05	1.81e-05	0.000216569	4.42e-06
Dictyostelium_discoideum	1.26e-05	1.03e-05	1.19e-06	2.83e-05	8.09e-06	1.73e-05	1.65e-05	7.34e-06	7.6e-06	6.73e-06	1.88e-05	1.31e-05	8.49e-06	4.41e-06	1.53e-05	1.07e-05	7.93e-06	8.14e-06	1.18e-05	2.21e-05	4.3e-05	1.47e-05	2.89e-05	9.92e-07	5.69e-06	5.59e-06	1.05e-06	3.86e-06	1.37e-05	9.55e-06	2.26e-05	4.81e-06	1.48e-05	1.1e-05	3.26e-06	1.77e-05	1.36e-05	6.15e-05	1.26e-05	9.11e-06	1.35e-05	9.51e-07	9.7e-06	2.57e-05	2.84e-05	1.16e-06	1.48e-05	5.52e-06	1.1e-05
Bacillus_sp._SB49	1.14e-05	1.4e-05	1.79e-06	2.05e-05	2.53e-05	1.46e-05	1.91e-05	1.14e-05	1.58e-05	9.56e-06	9.25e-06	2.18e-05	1.58e-05	1.19e-05	2.43e-05	3.5e-05	5.42e-06	9.94e-06	8.03e-06	3.03e-05	3.5e-05	1.67e-05	3.55e-05	4.31e-07	8.31e-06	5.33e-06	2.02e-06	6.76e-06	2.44e-05	7.82e-06	1.21e-05	1.18e-05	1.01e-05	5.17e-06	3.67e-06	3.31e-05	5.71e-06	4.86e-05	3.85e-05	3.93e-05	2.11e-05	1.1e-05	1.79e-05	2.79e-05	4.06e-05	2.06e-06	2.43e-05	7.43e-06	1.45e-05
Bacillus_cytotoxicus	1.64e-05	7.72e-06	7.61e-06	3.34e-05	1.51e-05	1.92e-05	5.1e-05	8.47e-06	6.82e-06	1.18e-05	1.25e-05	1.81e-05	1.1e-05	1.53e-05	1.71e-05	1.95e-05	7.88e-06	1.2e-05	8.57e-06	4.72e-05	1.66e-05	1.21e-05	2.54e-05	2.41e-06	2.5e-06	5.97e-06	7.58e-07	8.44e-06	1.03e-05	1.38e-05	5.86e-05	4.69e-06	2.77e-05	5.07e-06	8.13e-06	1.62e-05	1.27e-05	7.14e-05	1.62e-05	1.64e-05	5.83e-05	5.85e-07	1.5e-05	8.48e-06	3.2e-05	3.58e-07	1.89e-05	9.07e-06	8.72e-06
Paenibacillus_beijingensis	5.88e-06	1.46e-05	1.05e-06	1.37e-05	3.05e-05	1.45e-05	3.75e-05	5.29e-06	2.83e-05	1.12e-05	1.35e-05	1e-05	2.3e-05	1.58e-05	1e-05	1.8e-05	8.82e-06	4.59e-06	8.13e-06	2.56e-05	1.56e-05	1.77e-05	4.54e-05	1e-05	1.86e-05	5.72e-06	5.22e-06	6.42e-06	2.17e-05	1.83e-05	1.79e-05	7.21e-06	1.09e-05	7.11e-06	8.7e-06	1.98e-05	7.78e-06	1.65e-05	1.73e-05	1.89e-05	2.8e-05	1.13e-05	2.01e-05	1.78e-05	1.42e-05	2.06e-06	2.11e-05	1.02e-05	7.57e-06
Paenibacillus_sp._FSL_R5-0345	3.88e-06	2.49e-05	7.15e-06	3.04e-05	1.48e-05	3.59e-05	4.89e-05	1.63e-05	2.92e-05	1.36e-05	1.31e-05	2.07e-05	2.16e-05	1.73e-05	1.98e-05	3.57e-05	6.85e-06	1.65e-05	8.95e-06	1.31e-05	6.44e-05	7.18e-06	3.91e-05	3.62e-06	7.34e-06	4.31e-06	4.21e-06	6.51e-06	1.16e-05	1.23e-05	2.02e-05	5.47e-06	5.7e-06	4.62e-06	9.2e-06	2.37e-05	6.55e-06	3e-05	4.92e-05	9.59e-06	5.04e-05	4.39e-07	1.99e-05	1.56e-05	1.78e-05	1.61e-06	1.8e-05	1.29e-05	1.62e-05
Capnocytophaga_haemolytica	2.85e-05	3.31e-06	4.59e-08	1.06e-06	2.57e-06	2.27e-07	5.38e-07	1.08e-06	1.24e-05	2.01e-06	2.61e-06	9.38e-06	3.25e-06	1.92e-06	1.13e-06	1.35e-05	9.85e-07	0	2.18e-06	9.17e-06	6.38e-06	5.9e-06	6.44e-06	1.26e-05	1.35e-05	6.4e-07	5.9e-07	7.56e-07	2.24e-05	0.000207523	2.18e-05	7.93e-06	1.74e-06	7.96e-07	8.66e-07	3.85e-06	3.5e-06	8.97e-06	1.37e-05	2.81e-05	2.14e-05	6.62e-06	2.55e-05	1.27e-05	1.95e-06	1.25e-06	1.07e-05	1.86e-05	4.38e-05
[truncated: 6,706 more rows]
[truncated: 14 more columns]

## Sheet: Sheet2
sample	C01	C02	C03	C04	C05	C06	C07	C08	C09	C10	C11	C12	C13	C14	C15	C16	C17	C18	C19	C20	C21	C22	PF01	PF02	PF03	PF04	PF05	PF06	PF07	PF08	PF09	PF10	PF11	PF12	PF13	PF14	PF15	PF16	PF17	PF18	PF19	PF20	PF21	PF22	PF23	W1	W2	W3	W4
[truncated: 2,451 more rows]
[truncated: 14 more columns]

[truncated: 6 more sheets: Sheet3, Sheet4, Sheet5, Sheet6, Sheet7, Sheet8]
